# Supplementary material for: Binary Gene Expression Patterning of the Molt Cycle: The Case of Chitin Metabolism
Source: PLoS One. 2015 Apr 28;10(4):e0122602. doi: 10.1371/journal.pone.0122602 (PMC4412622; doi:10.1371/journal.pone.0122602)
Supplement: S1 Dataset — A list of all blast 2GO analysis results for every contig including: sequence description, sequence length, number of blast hits, minimum E-value, mean similarity, GO terms, Enzyme assigned and Interpro results. Also included all annotated sequences and annotated sequences from three binary patterns list (1111, 0110 and 0111) from both gastrolith- and mandible cuticle-forming epithelia. (XLSX) [file pone.0122602.s001.xlsx]

## Sheet: full library Blast2GO results
Seq. Name	Seq. Description	Seq. Length	#Hits	min. eValue	mean Similarity	GOs	Enzyme Codes	InterProScan
Contig1	cuticular protein analogous to peritrophins 3-a1 precursor	1634	30	1.19812e-63	0.603667	C:extracellular space; P:chitin-based cuticle development; P:negative regulation of extracellular matrix disassembly; F:chitin binding; P:chitin metabolic process	-	IPR002557 (SMART); IPR002557 (G3DSA:2.170.140.GENE3D); IPR002557 (PFAM); PTHR23301 (PANTHER); SIGNAL_PEPTIDE (PHOBIUS); SIGNAL_PEPTIDE_C_REGION (PHOBIUS); SIGNAL_PEPTIDE_N_REGION (PHOBIUS); SIGNAL_PEPTIDE_H_REGION (PHOBIUS); NON_CYTOPLASMIC_DOMAIN (PHOBIUS); IPR002557 (PROSITE_PROFILES); IPR002557 (PROSITE_PROFILES); IPR002557 (PROSITE_PROFILES); SignalP-noTM (SIGNALP_EUK); IPR002557 (SUPERFAMILY…
Contig2	probable h aca ribonucleoprotein complex subunit 1-like	1970	30	4.95075e-06	0.516333	F:structural constituent of chitin-based cuticle; P:chitin-based cuticle development; C:proteinaceous extracellular matrix; P:proteolysis; F:cysteine-type endopeptidase activity		IPR016133 (G3DSA:2.160.20.GENE3D); SignalP-TM (SIGNALP_GRAM_POSITIVE)
Contig3	nuclease (snase domain-containing protein)	1146	30	2.16278e-07	0.449667	F:nucleic acid binding; F:hydrolase activity, acting on ester bonds; F:calcium ion binding; F:chitin binding; P:chitin metabolic process; C:extracellular region; C:cell wall; P:cell wall modification; F:hydrolase activity; F:aspartyl esterase activity; F:pectinesterase activity		no IPS match
Contig4	endocuticle structural glycoprotein bd-8-like	535	30	4.84139e-10	0.605	F:structural constituent of cuticle	-	IPR000618 (PRINTS); IPR000618 (PFAM); PTHR10380 (PANTHER); IPR000618 (PROSITE_PATTERNS); SIGNAL_PEPTIDE_C_REGION (PHOBIUS); SIGNAL_PEPTIDE_N_REGION (PHOBIUS); SIGNAL_PEPTIDE (PHOBIUS); NON_CYTOPLASMIC_DOMAIN (PHOBIUS); SIGNAL_PEPTIDE_H_REGION (PHOBIUS); IPR000618 (PROSITE_PROFILES); SignalP-TM (SIGNALP_GRAM_POSITIVE); SignalP-noTM (SIGNALP_EUK); SignalP-noTM (SIGNALP_GRAM_NEGATIVE)
Contig5	pe pgrs family protein	1344	1	5.52204	0.47	-		SIGNAL_PEPTIDE_N_REGION (PHOBIUS); SIGNAL_PEPTIDE (PHOBIUS); SIGNAL_PEPTIDE_C_REGION (PHOBIUS); NON_CYTOPLASMIC_DOMAIN (PHOBIUS); SIGNAL_PEPTIDE_H_REGION (PHOBIUS); SignalP-TM (SIGNALP_EUK)
Contig6	conserved hypothetical protein [Culex quinquefasciatus]	2419	6	3.97463	0.483333	-		no IPS match
Contig7	cuticular protein 49aa cg30045-pb	1435	30	4.13668e-17	0.605	F:structural constituent of cuticle; F:structural constituent of chitin-based cuticle		no IPS match
Contig8	cytochrome b	5697	30	2.86102e-143	0.889	F:metal ion binding; F:oxidoreductase activity; C:respiratory chain; F:electron carrier activity; C:integral to membrane; P:respiratory electron transport chain; C:mitochondrion; P:electron transport	-	no IPS match
Contig9	---NA---	405	0			-		no IPS match
Contig10	---NA---	636	0			-		no IPS match
Contig11	cuticle protein	5333	30	6.15572e-15	0.602667	F:structural constituent of cuticle		IPR000618 (PFAM); PTHR12236 (PANTHER); IPR000618 (PROSITE_PROFILES)
Contig12	elongation factor 1-alpha	2445	30	0	0.791	F:translation elongation factor activity; C:eukaryotic translation elongation factor 1 complex; P:neurogenesis; P:GTP catabolic process; F:GTPase activity; C:lipid particle; F:GTP binding; C:ribosome; P:regulation of translational elongation	-	G3DSA:3.40.50.300 (GENE3D); IPR000795 (PFAM); G3DSA:2.40.30.10 (GENE3D); IPR004161 (PFAM); IPR004539 (TIGRFAM); G3DSA:2.40.30.10 (GENE3D); IPR004160 (PFAM); G3DSA:3.40.50.300 (GENE3D); PTHR23115 (PANTHER); IPR027417 (SUPERFAMILY); IPR009001 (SUPERFAMILY); IPR009000 (SUPERFAMILY)
Contig13	---NA---	1107	0			-		TMhelix (TMHMM)
Contig14	cytochrome c oxidase subunit partial	3334	30	0	0.928667	P:aerobic respiration; C:mitochondrial inner membrane; F:electron carrier activity; F:iron ion binding; F:heme binding; C:integral to membrane; F:cytochrome-c oxidase activity; P:electron transport; P:mitochondrial electron transport, cytochrome c to oxygen; P:proton transport; C:respiratory chain complex IV	EC:1.9.3.1	CYTOPLASMIC_DOMAIN (PHOBIUS); TRANSMEMBRANE (PHOBIUS); NON_CYTOPLASMIC_DOMAIN (PHOBIUS); TMhelix (TMHMM)
Contig15	---NA---	1251	0			-		no IPS match
Contig16	tubulin alpha-1 chain-like	1482	30	0	0.982	C:tubulin complex; P:mitotic spindle organization; P:mitotic spindle assembly checkpoint; F:GTP binding; P:GTP catabolic process; C:astral microtubule; P:protein polymerization; C:centrosome; P:antimicrobial humoral response; F:GTPase activity; P:microtubule-based movement; F:structural constituent of cytoskeleton	-	IPR002452 (PRINTS); IPR000217 (PRINTS); IPR003008 (SMART); IPR018316 (SMART); IPR003008 (G3DSA:3.40.50.GENE3D); IPR018316 (G3DSA:3.30.1330.GENE3D); IPR018316 (PFAM); IPR023123 (G3DSA:1.10.287.GENE3D); IPR003008 (PFAM); PTHR11588:SF14 (PANTHER); IPR000217 (PANTHER); IPR017975 (PROSITE_PATTERNS); IPR008280 (SUPERFAMILY); IPR003008 (SUPERFAMILY)
Contig17	actin related protein 1	1698	30	0	0.99	C:Ino80 complex; P:maintenance of protein location in cell; C:microtubule associated complex; P:sperm individualization; P:cytokinesis; P:mushroom body development; P:cytoskeleton organization; P:phagocytosis, engulfment; F:ATP binding; F:structural constituent of cytoskeleton; C:actin filament; P:inter-male aggressive behavior; C:lipid particle	-	IPR004000 (PRINTS); IPR004000 (SMART); IPR004000 (PFAM); G3DSA:3.30.420.40 (GENE3D); G3DSA:3.90.640.10 (GENE3D); PTHR11937:SF122 (PANTHER); IPR004000 (PANTHER); IPR004001 (PROSITE_PATTERNS); IPR020902 (PROSITE_PATTERNS); IPR004001 (PROSITE_PATTERNS); SSF53067 (SUPERFAMILY)
Contig18	rna-directed dna polymerase from mobile element jockey-like	645	30	1.20072e-05	0.480667	F:RNA binding; P:RNA-dependent DNA replication; F:RNA-directed DNA polymerase activity; F:metal ion binding; C:integral to membrane; F:zinc ion binding; P:G-protein coupled receptor signaling pathway		IPR005135 (G3DSA:3.60.10.GENE3D); PF14529 (PFAM); PTHR19446:SF213 (PANTHER); PTHR19446 (PANTHER); IPR005135 (SUPERFAMILY)
Contig19	cathepsin l-like	1989	30	6.24643e-57	0.631667	C:fusome; P:salivary gland cell autophagic cell death; F:cysteine-type peptidase activity; P:proteolysis	-	IPR000668 (SMART); IPR013201 (SMART); IPR000668 (PFAM); IPR013201 (PFAM); G3DSA:3.90.70.10 (GENE3D); PTHR12411:SF57 (PANTHER); IPR013128 (PANTHER); IPR000169 (PROSITE_PATTERNS); SIGNAL_PEPTIDE_C_REGION (PHOBIUS); SIGNAL_PEPTIDE_N_REGION (PHOBIUS); SIGNAL_PEPTIDE (PHOBIUS); SIGNAL_PEPTIDE_H_REGION (PHOBIUS); NON_CYTOPLASMIC_DOMAIN (PHOBIUS); SignalP-noTM (SIGNALP_EUK); SSF54001 (SUPERFAMILY)
Contig20	chitin deacetylase 1 precursor	2193	30	5.60521e-139	0.806333	C:cytoplasm; P:carbohydrate metabolic process; P:regulation of tube length, open tracheal system; F:chitin binding; C:extracellular region; F:chitin deacetylase activity; P:chitin metabolic process	EC:3.5.1.41	IPR002509 (PFAM); IPR002509 (G3DSA:3.20.20.GENE3D); PTHR11177 (PANTHER); PTHR11177:SF8 (PANTHER); IPR011330 (SUPERFAMILY)
Contig21	prenylcysteine oxidase-like	289	30	1.14463e-14	0.65	F:oxidoreductase activity; F:oxidoreductase activity, acting on a sulfur group of donors, oxygen as acceptor; P:prenylcysteine catabolic process; P:oxidation-reduction process	-	IPR010795 (PFAM); PTHR15944:SF0 (PANTHER); PTHR15944 (PANTHER)
Contig22	elongation factor 1-gamma	5116	30	1.3897e-157	0.749667	F:glutathione transferase activity; F:translation elongation factor activity; C:eukaryotic translation elongation factor 1 complex; P:response to virus; P:glutathione metabolic process; P:glutathione conjugation reaction; C:ribosome; P:regulation of translational elongation; F:protein binding	EC:2.5.1.18	IPR001662 (PFAM); IPR012336 (G3DSA:3.40.30.GENE3D); IPR004046 (PFAM); IPR010987 (G3DSA:1.20.1050.GENE3D); IPR001662 (G3DSA:3.30.70.GENE3D); IPR004045 (PFAM); PTHR11260 (PANTHER); PTHR11260:SF7 (PANTHER); IPR001662 (PROSITE_PROFILES); IPR010987 (PROSITE_PROFILES); IPR004045 (PROSITE_PROFILES); IPR012336 (SUPERFAMILY); IPR010987 (SUPERFAMILY); IPR001662 (SUPERFAMILY)
Contig23	troponin t-like	655	30	1.67903e-10	0.727333	P:mesoderm development; P:sarcomere organization; F:calcium ion binding; C:troponin complex; P:skeletal muscle thin filament assembly; P:cellular calcium ion homeostasis; P:muscle organ morphogenesis; P:muscle cell cellular homeostasis; P:mitochondrion organization; F:tropomyosin binding; P:regulation of muscle contraction	-	Coil (COILS); PTHR11521:SF1 (PANTHER); IPR027707 (PANTHER)
Contig24	adenylate terminal-differentiation specific-like isoform x2	2612	30	0.00144847	0.569667	F:structural constituent of cuticle; F:structural constituent of chitin-based cuticle; F:structural constituent of chitin-based larval cuticle		CYTOPLASMIC_DOMAIN (PHOBIUS); NON_CYTOPLASMIC_DOMAIN (PHOBIUS); TRANSMEMBRANE (PHOBIUS); TRANSMEMBRANE (PHOBIUS); CYTOPLASMIC_DOMAIN (PHOBIUS); TMhelix (TMHMM); TMhelix (TMHMM)
Contig25	partial	1834	30	9.13391e-15	0.416667	P:regulation of transcription from RNA polymerase II promoter; P:regulation of DNA-dependent transcription, elongation		no IPS match
Contig26	hypothetical protein DDB_G0274699 [Dictyostelium discoideum AX4]	1212	1	4.74858	0.48	-		no IPS match
Contig27	uncharacterized protein loc100296060	1933	30	0.20976	0.407667	P:carbohydrate biosynthetic process; F:transferase activity; F:N-acylneuraminate-9-phosphate synthase activity; F:catalytic activity; F:peptidase inhibitor activity; F:calcium ion binding; F:serine-type endopeptidase inhibitor activity; C:extracellular region; P:negative regulation of peptidase activity; F:molecular_function; P:biological_process; C:cellular_component		Coil (COILS); SIGNAL_PEPTIDE_N_REGION (PHOBIUS); SIGNAL_PEPTIDE_C_REGION (PHOBIUS); SIGNAL_PEPTIDE (PHOBIUS); NON_CYTOPLASMIC_DOMAIN (PHOBIUS); SIGNAL_PEPTIDE_H_REGION (PHOBIUS); SignalP-noTM (SIGNALP_EUK); SignalP-TM (SIGNALP_GRAM_POSITIVE)
Contig28	cuticular protein rr-1 motif 8 precursor	1296	30	9.79004e-15	0.577667	P:neurogenesis; F:structural constituent of cuticle	-	IPR000618 (PRINTS); IPR000618 (PFAM); PTHR10380:SF64 (PANTHER); PTHR10380 (PANTHER); IPR000618 (PROSITE_PATTERNS); NON_CYTOPLASMIC_DOMAIN (PHOBIUS); SIGNAL_PEPTIDE_N_REGION (PHOBIUS); SIGNAL_PEPTIDE (PHOBIUS); SIGNAL_PEPTIDE_C_REGION (PHOBIUS); SIGNAL_PEPTIDE_H_REGION (PHOBIUS); IPR000618 (PROSITE_PROFILES); SignalP-noTM (SIGNALP_EUK); SignalP-TM (SIGNALP_GRAM_POSITIVE); SignalP-noTM (SIGNALP_GRA…
Contig29	pseudouridine synthase	960	16	0.00708397	0.48875	F:RNA binding; P:RNA modification; P:pseudouridine synthesis; F:pseudouridine synthase activity; F:isomerase activity; P:pilus assembly; P:protein secretion; C:cell outer membrane; C:outer membrane; F:protein transporter activity; P:transport; F:hydrolase activity; P:metabolic process		SIGNAL_PEPTIDE_N_REGION (PHOBIUS); SIGNAL_PEPTIDE_C_REGION (PHOBIUS); SIGNAL_PEPTIDE (PHOBIUS); SIGNAL_PEPTIDE_H_REGION (PHOBIUS); NON_CYTOPLASMIC_DOMAIN (PHOBIUS); SignalP-noTM (SIGNALP_EUK)
Contig30	---NA---	362	0			-		no IPS match
Contig31	GG13611 [Drosophila erecta]	382	1	7.98702	0.54	-		no IPS match
Contig32	pupal cuticle protein	3901	30	1.27848e-14	0.603	F:structural constituent of cuticle		IPR000618 (PRINTS); IPR000618 (PFAM); PTHR10380 (PANTHER); IPR000618 (PROSITE_PATTERNS); NON_CYTOPLASMIC_DOMAIN (PHOBIUS); TRANSMEMBRANE (PHOBIUS); CYTOPLASMIC_DOMAIN (PHOBIUS); TRANSMEMBRANE (PHOBIUS); CYTOPLASMIC_DOMAIN (PHOBIUS); IPR000618 (PROSITE_PROFILES); SignalP-noTM (SIGNALP_EUK)
Contig33	uncharacterized protein loc100870262 isoform 2	1279	30	2.8833e-27	0.627333	F:actin monomer binding; P:larval central nervous system remodeling; P:brain development; C:cytosol; P:cytoskeleton organization	-	IPR001152 (SMART); IPR001152 (G3DSA:1.20.5.GENE3D); IPR001152 (PFAM); PTHR20940 (PANTHER); PTHR20940:SF0 (PANTHER); NON_CYTOPLASMIC_DOMAIN (PHOBIUS); CYTOPLASMIC_DOMAIN (PHOBIUS); TRANSMEMBRANE (PHOBIUS)
Contig34	centrosomal protein of 290 kda	2626	30	0.104379	0.536667	F:ATP binding; P:DNA repair; P:DNA recombination; P:intracellular signal transduction; P:signal transduction by phosphorylation; P:phosphorylation; C:membrane; F:kinase activity; P:signal transduction; P:phosphorelay signal transduction system; P:regulation of transcription, DNA-dependent; F:signal transducer activity; F:phosphorelay response regulator activity; F:phosphorelay sensor kinase activ…		Coil (COILS)
Contig35	keratin-associated protein 10-7	511	21	2.33947	0.459048	C:keratin filament; C:intermediate filament; P:intracellular signal transduction; P:signal transduction by phosphorylation; C:membrane; F:hydrolase activity; C:cytoplasm; F:protein-glutamate methylesterase activity; F:ATP binding; P:signal transduction; P:chemotaxis; P:phosphorelay signal transduction system; P:regulation of transcription, DNA-dependent; F:signal transducer activity; F:phosphorel…		SIGNAL_PEPTIDE_N_REGION (PHOBIUS); NON_CYTOPLASMIC_DOMAIN (PHOBIUS); SIGNAL_PEPTIDE_C_REGION (PHOBIUS); SIGNAL_PEPTIDE_H_REGION (PHOBIUS); SIGNAL_PEPTIDE (PHOBIUS); SignalP-TM (SIGNALP_GRAM_POSITIVE); SignalP-noTM (SIGNALP_GRAM_NEGATIVE); SignalP-noTM (SIGNALP_EUK)
Contig36	uncharacterized protein partial	1724	15	0.00738348	0.464	C:integral to membrane		no IPS match
Contig37	---NA---	655	0			-		no IPS match
Contig38	---NA---	2968	0			-		NON_CYTOPLASMIC_DOMAIN (PHOBIUS); SIGNAL_PEPTIDE_C_REGION (PHOBIUS); SIGNAL_PEPTIDE_H_REGION (PHOBIUS); SIGNAL_PEPTIDE (PHOBIUS); SIGNAL_PEPTIDE_N_REGION (PHOBIUS); SignalP-TM (SIGNALP_GRAM_POSITIVE); SignalP-noTM (SIGNALP_EUK); SignalP-noTM (SIGNALP_GRAM_NEGATIVE)
Contig39	ndr family protein	10266	30	1.62246e-35	0.646667	-		IPR004142 (PFAM); G3DSA:3.40.50.1820 (GENE3D); IPR004142 (PANTHER); PTHR11034:SF2 (PANTHER)
Contig40	myosin heavy chain	6279	30	0	0.688	P:regulation of heart rate; C:focal adhesion; F:microfilament motor activity; P:inositol lipid-mediated signaling; P:pharyngeal pumping; F:actin-dependent ATPase activity; P:oviposition; P:ATP catabolic process; P:skeletal muscle myosin thick filament assembly; P:muscle filament sliding; C:striated muscle myosin thick filament; F:nucleotide binding; P:ventricular cardiac muscle tissue morphogenes…	-	Coil (COILS); Coil (COILS); Coil (COILS); IPR002928 (PFAM); PTHR13140 (PANTHER); IPR015650 (PTHR13140:PANTHER); SSF90257 (SUPERFAMILY)
Contig41	uncharacterized protein partial	2269	30	2.71685e-19	0.486	-		TRANSMEMBRANE (PHOBIUS); CYTOPLASMIC_DOMAIN (PHOBIUS); TRANSMEMBRANE (PHOBIUS); NON_CYTOPLASMIC_DOMAIN (PHOBIUS); CYTOPLASMIC_DOMAIN (PHOBIUS); TMhelix (TMHMM); TMhelix (TMHMM)
Contig42	uncharacterized protein loc100869307	4372	30	1.07034e-33	0.719667	F:nucleic acid binding; P:sensory organ development; F:metal ion binding; P:border follicle cell migration; P:axon choice point recognition; F:sequence-specific DNA binding transcription factor activity; P:synaptic target recognition; P:muscle attachment; P:dendrite morphogenesis; C:nucleus; C:transcription factor complex; P:regulation of transcription, DNA-dependent; F:protein binding	-	IPR000210 (SMART); IPR011333 (G3DSA:3.30.710.GENE3D); IPR013069 (PFAM); PTHR23110 (PANTHER); IPR000210 (PROSITE_PROFILES); IPR011333 (SUPERFAMILY)
Contig43	hemocyte protein-glutamine gamma-glutamyltransferase-like	3017	30	3.88549e-169	0.606667	P:organ development; F:protein-glutamine gamma-glutamyltransferase activity; P:peptide cross-linking	-	IPR002931 (SMART); IPR008958 (PFAM); IPR013783 (G3DSA:2.60.40.GENE3D); IPR002931 (G3DSA:3.90.260.GENE3D); IPR013783 (G3DSA:2.60.40.GENE3D); IPR002931 (PFAM); IPR023608 (PANTHER); PTHR11590:SF30 (PANTHER); IPR013808 (PROSITE_PATTERNS); IPR008958 (SUPERFAMILY); IPR008958 (SUPERFAMILY); SSF54001 (SUPERFAMILY)
Contig44	---NA---	513	0			-		SIGNAL_PEPTIDE_N_REGION (PHOBIUS); SIGNAL_PEPTIDE (PHOBIUS); SIGNAL_PEPTIDE_C_REGION (PHOBIUS); SIGNAL_PEPTIDE_H_REGION (PHOBIUS); NON_CYTOPLASMIC_DOMAIN (PHOBIUS); SignalP-noTM (SIGNALP_EUK)
Contig45	lrr and pyd domains-containing protein 3	1023	30	2.04965e-06	0.505	F:phospholipase A2 activity; F:calcium ion binding; P:lipid catabolic process; F:ATP binding; F:nucleotide binding; F:nucleoside-triphosphatase activity; C:DNA-directed RNA polymerase III complex; F:DNA binding; P:transcription from RNA polymerase III promoter; C:intracellular; P:regulation of apoptotic process; F:DNA-directed RNA polymerase activity; C:NLRP3 inflammasome complex; P:negative regu…		no IPS match
Contig46	upf0585 protein c16orf13 homolog	1816	30	6.2151e-32	0.686	F:molecular_function; P:biological_process; C:cellular_component		IPR010342 (PFAM); G3DSA:3.40.50.150 (GENE3D); IPR010342 (PANTHER); PTHR20974:SF0 (PANTHER); SSF53335 (SUPERFAMILY)
Contig47	auxilin-like protein	1837	11	2.35925e-15	0.46	F:nucleic acid binding; F:protein dimerization activity; F:heat shock protein binding; F:RNA binding; P:RNA-dependent DNA replication; F:RNA-directed DNA polymerase activity; P:peptide cross-linking via chondroitin 4-sulfate glycosaminoglycan; C:membrane; C:interstitial matrix; C:endoplasmic reticulum; F:glycosaminoglycan binding		CYTOPLASMIC_DOMAIN (PHOBIUS); SIGNAL_PEPTIDE_C_REGION (PHOBIUS); SIGNAL_PEPTIDE_N_REGION (PHOBIUS); SIGNAL_PEPTIDE (PHOBIUS); TRANSMEMBRANE (PHOBIUS); NON_CYTOPLASMIC_DOMAIN (PHOBIUS); SIGNAL_PEPTIDE_H_REGION (PHOBIUS)
Contig48	apolipoprotein d-like	4539	30	1.01056e-10	0.455	P:localization; P:single-multicellular organism process; C:cytoplasm; P:single-organism cellular process; P:negative regulation of cellular process; P:single-organism developmental process; P:anatomical structure development; P:response to wounding; F:pigment binding; F:small molecule binding	-	IPR003057 (PRINTS); IPR002345 (PRINTS); IPR022271 (PIRSF); IPR000566 (PFAM); IPR012674 (G3DSA:2.40.128.GENE3D); PTHR10612:SF4 (PANTHER); PTHR10612 (PANTHER); IPR022272 (PROSITE_PATTERNS); SIGNAL_PEPTIDE_N_REGION (PHOBIUS); SIGNAL_PEPTIDE_H_REGION (PHOBIUS); SIGNAL_PEPTIDE (PHOBIUS); NON_CYTOPLASMIC_DOMAIN (PHOBIUS); SIGNAL_PEPTIDE_C_REGION (PHOBIUS); SignalP-noTM (SIGNALP_EUK); SignalP-TM (SIGNAL…
Contig49	neuronal tyrosine-phosphorylated phosphoinositide-3-kinase adapter 1	831	10	4.37167	0.475	P:neuron projection morphogenesis; P:phosphatidylinositol 3-kinase cascade		no IPS match
Contig50	endocuticle structural glycoprotein bd-8-like	613	25	0.0247085	0.6208	F:structural constituent of cuticle		IPR000618 (PFAM); NON_CYTOPLASMIC_DOMAIN (PHOBIUS); SIGNAL_PEPTIDE_N_REGION (PHOBIUS); SIGNAL_PEPTIDE (PHOBIUS); SIGNAL_PEPTIDE_C_REGION (PHOBIUS); SIGNAL_PEPTIDE_H_REGION (PHOBIUS); SignalP-noTM (SIGNALP_EUK); SignalP-TM (SIGNALP_GRAM_POSITIVE); SignalP-noTM (SIGNALP_GRAM_NEGATIVE)
Contig51	partial	1219	27	8.20901e-12	0.503333	F:RNA binding; P:RNA-dependent DNA replication; F:RNA-directed DNA polymerase activity		no IPS match
Contig52	hypothetical protein AaeL_AAEL007263 [Aedes aegypti]	903	2	2.27733	0.51	-		no IPS match
Contig53	isoform b	5837	30	1.47466e-133	0.672	C:intracellular; P:regulation of transcription, DNA-dependent	-	no IPS match
Contig54	cuticle precursor	462	27	0.000311206	0.612963	F:structural constituent of cuticle		IPR000618 (PFAM); NON_CYTOPLASMIC_DOMAIN (PHOBIUS); TRANSMEMBRANE (PHOBIUS); CYTOPLASMIC_DOMAIN (PHOBIUS); IPR000618 (PROSITE_PROFILES); TMhelix (TMHMM)
Contig55	6-phosphogluconate decarboxylating	7855	30	0	0.869333	C:cytosol; P:pentose biosynthetic process; P:D-gluconate metabolic process; P:pentose-phosphate shunt, oxidative branch; F:phosphogluconate dehydrogenase (decarboxylating) activity; F:NADP binding; P:transport; C:membrane	EC:1.1.1.44	IPR002666 (PFAM); IPR002666 (PANTHER); PTHR10686:SF2 (PANTHER); CYTOPLASMIC_DOMAIN (PHOBIUS); TRANSMEMBRANE (PHOBIUS); NON_CYTOPLASMIC_DOMAIN (PHOBIUS); CYTOPLASMIC_DOMAIN (PHOBIUS); TRANSMEMBRANE (PHOBIUS); TMhelix (TMHMM); TMhelix (TMHMM)
Contig56	fructose-bisphosphate aldolase	287	30	3.80518e-26	0.826667	P:mitotic G2 DNA damage checkpoint; P:meiotic metaphase I plate congression; P:mitotic spindle assembly checkpoint; P:mesoderm development; P:achiasmate meiosis I; C:M band; P:negative regulation of sister chromatid segregation; P:female meiosis chromosome segregation; C:kinetochore; C:spindle; P:glycolysis; P:protein phosphorylation; F:protein serine/threonine kinase activity; P:response to hypo…	EC:2.7.11.0; EC:4.1.2.13	IPR013785 (G3DSA:3.20.20.GENE3D); IPR000741 (PFAM); IPR000741 (PANTHER); NON_CYTOPLASMIC_DOMAIN (PHOBIUS); SIGNAL_PEPTIDE_N_REGION (PHOBIUS); SIGNAL_PEPTIDE_C_REGION (PHOBIUS); SIGNAL_PEPTIDE (PHOBIUS); SIGNAL_PEPTIDE_H_REGION (PHOBIUS); SignalP-noTM (SIGNALP_EUK); SSF51569 (SUPERFAMILY)
Contig57	uncharacterized protein loc100880783	10989	30	3.15325e-61	0.488667	P:single-organism developmental process; C:intracellular organelle part; C:cytoplasmic part; P:organ development; P:establishment of localization; P:anatomical structure morphogenesis; P:cellular localization; F:actin binding; C:integral to membrane	-	Coil (COILS); Coil (COILS); Coil (COILS); IPR018159 (SMART); G3DSA:1.20.58.60 (GENE3D); IPR012315 (PFAM); PTHR21524:SF4 (PANTHER); PTHR21524 (PANTHER); IPR012315 (PROSITE_PROFILES); SSF46966 (SUPERFAMILY); SSF46966 (SUPERFAMILY)
Contig58	tigger transposable element-derived protein 1-like	781	30	4.25065e-54	0.615333	F:nucleic acid binding; F:DNA binding; C:nucleus		SIGNAL_PEPTIDE_C_REGION (PHOBIUS); SIGNAL_PEPTIDE_N_REGION (PHOBIUS); CYTOPLASMIC_DOMAIN (PHOBIUS); NON_CYTOPLASMIC_DOMAIN (PHOBIUS); SIGNAL_PEPTIDE (PHOBIUS); SIGNAL_PEPTIDE_H_REGION (PHOBIUS); TRANSMEMBRANE (PHOBIUS)
Contig59	coactosin-like protein	425	30	7.2373e-33	0.750333	F:actin binding; C:intracellular	-	IPR002108 (SMART); G3DSA:3.40.20.10 (GENE3D); IPR002108 (PFAM); PTHR10829 (PANTHER); IPR002108 (PROSITE_PROFILES); SSF55753 (SUPERFAMILY)
Contig60	myosin regulatory light chain 2-like	1621	30	6.75094e-51	0.715333	F:microfilament motor activity; F:calcium ion binding; P:muscle system process; C:muscle myosin complex; C:actin filament	-	TRANSMEMBRANE (PHOBIUS); CYTOPLASMIC_DOMAIN (PHOBIUS); NON_CYTOPLASMIC_DOMAIN (PHOBIUS); TMhelix (TMHMM)
Contig61	ww domain-containing oxidoreductase-like	429	6	0.0101546	0.5	P:DNA modification; F:DNA binding		no IPS match
Contig62	collagen triple helix repeat tail fiber protein from partial	1554	29	1.08776e-16	0.528966	F:binding	-	IPR008160 (PFAM); SIGNAL_PEPTIDE_C_REGION (PHOBIUS); NON_CYTOPLASMIC_DOMAIN (PHOBIUS); SIGNAL_PEPTIDE_N_REGION (PHOBIUS); SIGNAL_PEPTIDE (PHOBIUS); SIGNAL_PEPTIDE_H_REGION (PHOBIUS)
Contig63	---NA---	841	0			-		NON_CYTOPLASMIC_DOMAIN (PHOBIUS); TRANSMEMBRANE (PHOBIUS); CYTOPLASMIC_DOMAIN (PHOBIUS); TRANSMEMBRANE (PHOBIUS); NON_CYTOPLASMIC_DOMAIN (PHOBIUS); CYTOPLASMIC_DOMAIN (PHOBIUS); NON_CYTOPLASMIC_DOMAIN (PHOBIUS); TRANSMEMBRANE (PHOBIUS); TRANSMEMBRANE (PHOBIUS); NON_CYTOPLASMIC_DOMAIN (PHOBIUS); CYTOPLASMIC_DOMAIN (PHOBIUS); TRANSMEMBRANE (PHOBIUS); NON_CYTOPLASMIC_DOMAIN (PHOBIUS); TRANSMEMBRANE …
Contig64	cuticular protein rr-1 family member 39 precursor	378	30	9.42478e-17	0.597667	P:neurogenesis; F:structural constituent of cuticle	-	IPR000618 (PRINTS); IPR000618 (PFAM); IPR000618 (PROSITE_PATTERNS); IPR000618 (PROSITE_PROFILES); PTHR10380 (PANTHER); PTHR10380:SF64 (PANTHER)
Contig65	---NA---	1069	0			-		NON_CYTOPLASMIC_DOMAIN (PHOBIUS); SIGNAL_PEPTIDE_C_REGION (PHOBIUS); SIGNAL_PEPTIDE (PHOBIUS); SIGNAL_PEPTIDE_H_REGION (PHOBIUS); SIGNAL_PEPTIDE_N_REGION (PHOBIUS)
Contig66	uncharacterized protein partial	3696	3	0.06883	0.48	F:transferase activity; P:regulation of cell shape; C:integral to membrane; F:phospho-N-acetylmuramoyl-pentapeptide-transferase activity; C:membrane; P:cell division; F:UDP-N-acetylmuramoyl-L-alanyl-D-glutamyl-meso-2,6-diaminopimelyl-D-alanyl-D-alanine:undecaprenyl-phosphate transferase activity; P:peptidoglycan biosynthetic process; C:plasma membrane; P:cell cycle		TRANSMEMBRANE (PHOBIUS); CYTOPLASMIC_DOMAIN (PHOBIUS); TRANSMEMBRANE (PHOBIUS); CYTOPLASMIC_DOMAIN (PHOBIUS); NON_CYTOPLASMIC_DOMAIN (PHOBIUS); TMhelix (TMHMM); TMhelix (TMHMM)
Contig67	glucose dehydrogenase	4271	30	4.89087e-103	0.604667	P:oxidation-reduction process; F:oxidoreductase activity, acting on CH-OH group of donors		G3DSA:3.50.50.60 (GENE3D); G3DSA:3.30.560.10 (GENE3D); IPR007867 (PFAM); PTHR11552:SF10 (PANTHER); PTHR11552 (PANTHER); SSF51905 (SUPERFAMILY); SSF54373 (SUPERFAMILY)
Contig68	uncharacterized protein partial	973	14	0.304239	0.492857	-		Coil (COILS)
Contig69	rna-directed dna polymerase from mobile element jockey-like	2552	12	0.0149286	0.465833	F:olfactory receptor activity; C:integral to membrane; F:G-protein coupled receptor activity; P:detection of chemical stimulus involved in sensory perception of smell; P:G-protein coupled receptor signaling pathway; C:plasma membrane		no IPS match
Contig70	uncharacterized protein loc101554741	481	4	0.553475	0.5525	-		no IPS match
Contig71	tyrosine-protein kinase src42a	337	1	8.1059	0.63	-		TMhelix (TMHMM); TMhelix (TMHMM)
Contig72	hemicentin-1-like isoform 2	4302	30	2.35149e-17	0.487333	P:organelle localization; P:cell development	-	no IPS match
Contig73	cuticular protein 50cb cg6305-pa	1759	30	2.51499e-14	0.6	F:structural constituent of cuticle		IPR000618 (PRINTS); IPR000618 (PFAM); PTHR12236 (PANTHER); IPR000618 (PROSITE_PATTERNS); IPR000618 (PROSITE_PROFILES); SignalP-noTM (SIGNALP_EUK); SignalP-TM (SIGNALP_GRAM_POSITIVE)
Contig74	atp-dependent rna helicase	1099	1	6.9861	0.46	F:helicase activity; F:nucleic acid binding; F:ATP binding; F:hydrolase activity; F:nucleotide binding; F:nucleoside-triphosphatase activity; F:ATP-dependent helicase activity		no IPS match
Contig75	fructose-bisphosphate aldolase-like	1118	30	2.39114e-120	0.798	P:glycolysis; F:fructose-bisphosphate aldolase activity; P:fructose metabolic process; P:mannose metabolic process; P:inositol metabolic process; P:gluconeogenesis; P:pentose-phosphate shunt; P:carbon utilization	EC:4.1.2.13	IPR013785 (G3DSA:3.20.20.GENE3D); IPR000741 (PFAM); IPR000741 (PANTHER); IPR000741 (PROSITE_PATTERNS); SSF51569 (SUPERFAMILY)
Contig76	uncharacterized protein partial	3335	30	6.5729e-33	0.588333	F:RNA binding; P:RNA-dependent DNA replication; F:RNA-directed DNA polymerase activity		no IPS match
Contig77	zinc finger c2h2-like protein	2161	13	0.70052	0.414615	F:NAD+ binding; F:nucleic acid binding; F:zinc ion binding; C:intracellular; F:nucleic acid binding transcription factor activity; P:negative regulation of transcription, DNA-dependent; C:nucleus		NON_CYTOPLASMIC_DOMAIN (PHOBIUS); SIGNAL_PEPTIDE_C_REGION (PHOBIUS); SIGNAL_PEPTIDE_H_REGION (PHOBIUS); SIGNAL_PEPTIDE (PHOBIUS); SIGNAL_PEPTIDE_N_REGION (PHOBIUS); SignalP-TM (SIGNALP_GRAM_POSITIVE)
Contig78	collagen alpha-1 chain	266	30	3.75894e-18	0.667333	P:axon guidance; F:integrin binding; P:cell-matrix adhesion; P:transforming growth factor beta receptor signaling pathway; C:endoplasmic reticulum lumen; P:regulation of biological quality; P:heart development; P:extracellular fibril organization; C:extracellular space; F:extracellular matrix structural constituent; P:negative regulation of immune response; F:platelet-derived growth factor bindin…	-	IPR000885 (SMART); IPR000885 (PFAM); IPR000885 (PROSITE_PROFILES)
Contig79	craniofacial development protein 2-like	1129	30	1.04665e-06	0.503	-		IPR005135 (G3DSA:3.60.10.GENE3D); PF14529 (PFAM); IPR027124 (PANTHER); IPR005135 (SUPERFAMILY)
Contig80	arginine kinase	2026	30	0	0.901667	P:phosphorylation; F:ATP binding; C:extracellular region; F:arginine kinase activity; P:arginine metabolic process; P:proline metabolic process	EC:2.7.3.3	no IPS match
Contig81	erythrocyte binding protein	5725	30	5.0819e-23	0.471	F:small GTPase regulator activity; P:protein complex assembly; P:actin polymerization or depolymerization; F:transferase activity, transferring phosphorus-containing groups; C:actin cytoskeleton; P:renal system development		CYTOPLASMIC_DOMAIN (PHOBIUS); TRANSMEMBRANE (PHOBIUS); NON_CYTOPLASMIC_DOMAIN (PHOBIUS); TRANSMEMBRANE (PHOBIUS); NON_CYTOPLASMIC_DOMAIN (PHOBIUS); TMhelix (TMHMM)
Contig82	aldo-keto reductase	1268	30	1.62456e-115	0.759667	F:alditol:NADP+ 1-oxidoreductase activity; P:fructose metabolic process; P:galactose metabolic process; P:mannose metabolic process; P:pyruvate metabolic process; P:glycerolipid metabolic process; P:oxidation-reduction process	EC:1.1.1.21	IPR020471 (PRINTS); IPR020471 (PIRSF); IPR023210 (G3DSA:3.20.20.GENE3D); IPR023210 (PFAM); PTHR11732:SF34 (PANTHER); IPR001395 (PANTHER); IPR018170 (PROSITE_PATTERNS); IPR018170 (PROSITE_PATTERNS); IPR018170 (PROSITE_PATTERNS); IPR023210 (SUPERFAMILY)
Contig83	polyprotein	892	30	1.38708e-34	0.502	F:hydrolase activity; P:transcription, DNA-dependent; F:RNA binding; F:RNA-directed RNA polymerase activity; P:viral genome replication	-	IPR001205 (PFAM); G3DSA:3.30.70.270 (GENE3D); G3DSA:1.20.960.20 (GENE3D); IPR007094 (PROSITE_PROFILES); SSF56672 (SUPERFAMILY)
Contig84	serine protease	2574	30	1.46174e-24	0.527667	P:proteolysis; F:serine-type endopeptidase activity	-	IPR001314 (PRINTS); IPR003582 (SMART); IPR001254 (SMART); G3DSA:2.40.10.10 (GENE3D); IPR001254 (PFAM); G3DSA:2.40.10.10 (GENE3D); IPR003582 (PFAM); PTHR24260 (PANTHER); SIGNAL_PEPTIDE (PHOBIUS); SIGNAL_PEPTIDE_H_REGION (PHOBIUS); NON_CYTOPLASMIC_DOMAIN (PHOBIUS); SIGNAL_PEPTIDE_C_REGION (PHOBIUS); SIGNAL_PEPTIDE_N_REGION (PHOBIUS); IPR001254 (PROSITE_PROFILES); IPR003582 (PROSITE_PROFILES); Signa…
Contig85	sodium potassium-transporting atpase subunit beta-2-like	1083	30	1.48342e-87	0.657	P:sodium ion transport; P:potassium ion transport; C:sodium:potassium-exchanging ATPase complex	-	IPR000402 (PFAM); G3DSA:2.60.40.1660 (GENE3D); G3DSA:1.20.5.170 (GENE3D); IPR000402 (PANTHER); PTHR11523:SF15 (PANTHER); IPR000402 (PROSITE_PATTERNS); CYTOPLASMIC_DOMAIN (PHOBIUS); NON_CYTOPLASMIC_DOMAIN (PHOBIUS); TRANSMEMBRANE (PHOBIUS); TMhelix (TMHMM)
Contig86	heat shock 70 kda protein cognate 3-like	4202	30	0	0.949	C:microtubule associated complex; P:oxidation-reduction process; P:centrosome duplication; C:extracellular space; P:response to heat; F:ATP binding; F:ATPase activity; F:2-alkenal reductase [NAD(P)] activity; C:lipid particle; C:endoplasmic reticulum; P:RNA interference; P:sleep	EC:3.6.1.3; EC:1.3.1.74	Coil (COILS); IPR013126 (PRINTS); G3DSA:3.30.420.40 (GENE3D); G3DSA:2.60.34.10 (GENE3D); G3DSA:3.30.30.30 (GENE3D); G3DSA:3.90.640.10 (GENE3D); G3DSA:3.30.420.40 (GENE3D); G3DSA:1.20.1270.10 (GENE3D); IPR013126 (PFAM); PTHR19375:SF132 (PANTHER); PTHR19375 (PANTHER); IPR018181 (PROSITE_PATTERNS); IPR018181 (PROSITE_PATTERNS); IPR018181 (PROSITE_PATTERNS); SSF100920 (SUPERFAMILY); SSF100934 (SUPERF…
Contig87	rna-directed dna polymerase from mobile element jockey-like	3731	30	8.15643e-27	0.536667	F:nucleic acid binding; F:zinc ion binding	-	IPR001878 (G3DSA:4.10.60.GENE3D); IPR001878 (SUPERFAMILY)
Contig88	metal dependent phosphohydrolase	1065	4	2.2837	0.5125	F:metal ion binding; F:hydrolase activity; P:metabolic process; F:phosphoric diester hydrolase activity; F:catalytic activity		no IPS match
Contig89	ubiquitin-like modifier-activating enzyme 1-like	8530	30	0	0.801667	F:ligase activity; F:small protein activating enzyme activity; P:protein ubiquitination; F:ATP binding	-	IPR000011 (PRINTS); IPR018965 (SMART); IPR018965 (PFAM); IPR000127 (PFAM); IPR016040 (G3DSA:3.40.50.GENE3D); IPR000594 (PFAM); IPR018075 (TIGRFAM); IPR023280 (G3DSA:1.10.3240.GENE3D); IPR019572 (PFAM); IPR016040 (G3DSA:3.40.50.GENE3D); PTHR10953:SF4 (PANTHER); PTHR10953 (PANTHER); IPR018074 (PROSITE_PATTERNS); IPR018074 (PROSITE_PATTERNS); NON_CYTOPLASMIC_DOMAIN (PHOBIUS); CYTOPLASMIC_DOMAIN (PHO…
Contig90	hydroxyacyl-coenzyme a mitochondrial-like	1277	30	3.58792e-107	0.823	P:fatty acid beta-oxidation; F:3-hydroxyacyl-CoA dehydrogenase activity; P:response to insulin stimulus; C:mitochondrial matrix; P:response to activity; F:NAD+ binding; C:mitochondrial inner membrane; P:negative regulation of insulin secretion; C:nucleolus; P:response to drug; P:isoleucine catabolic process; P:leucine catabolic process; P:lysine catabolic process; P:tryptophan metabolic process; …	EC:1.1.1.35	IPR006176 (PFAM); IPR016040 (G3DSA:3.40.50.GENE3D); PTHR23309 (PANTHER); SSF51735 (SUPERFAMILY)
Contig91	uncharacterized protein partial	1357	30	6.88032e-89	0.615	F:RNA binding; P:RNA-dependent DNA replication; F:RNA-directed DNA polymerase activity	-	Coil (COILS); G3DSA:3.30.70.270 (GENE3D); IPR000477 (PFAM); PTHR10178 (PANTHER); IPR000477 (PROSITE_PROFILES); SSF56672 (SUPERFAMILY)
Contig92	predicted protein [Ostreococcus lucimarinus CCE9901]	1565	1	3.95379	0.49	-		CYTOPLASMIC_DOMAIN (PHOBIUS); NON_CYTOPLASMIC_DOMAIN (PHOBIUS); TRANSMEMBRANE (PHOBIUS)
Contig93	rec2-related domain-containing protein	638	2	7.35219	0.6	-		no IPS match
Contig94	tubulin alpha-1 chain-like	2061	30	0	0.967333	C:microtubule; P:protein polymerization; P:GTP catabolic process; P:microtubule-based movement; F:GTPase activity; F:structural molecule activity; C:cytoplasm; F:GTP binding	-	no IPS match
Contig95	uncharacterized protein loc100931706	299	29	8.9805e-12	0.475862	P:cell adhesion; F:RNA transmembrane transporter activity; P:dsRNA transport; C:integral to membrane; P:RNA interference; F:calcium ion binding; C:membrane; F:RNA binding; F:hydrolase activity; F:manganese ion binding; F:metal ion binding; F:zinc ion binding; F:phospholipid binding		no IPS match
Contig96	ectonucleotide pyrophosphatase phosphodiesterase family member 1	7277	30	5.23059e-89	0.556	C:cell surface; F:nucleoside-triphosphate diphosphatase activity; F:protein homodimerization activity; P:negative regulation of glycogen biosynthetic process; P:regulation of ossification; P:inorganic diphosphate transport; P:water-soluble vitamin metabolic process; C:extracellular space; P:biomineral tissue development; P:nucleoside triphosphate catabolic process; F:nucleotide diphosphatase acti…	EC:3.6.1.19; EC:3.6.1.9	IPR020821 (SMART); IPR017849 (G3DSA:3.40.720.GENE3D); IPR002591 (PFAM); IPR020821 (G3DSA:3.40.570.GENE3D); IPR024873 (PANTHER); PTHR10151:SF58 (PANTHER); TRANSMEMBRANE (PHOBIUS); NON_CYTOPLASMIC_DOMAIN (PHOBIUS); CYTOPLASMIC_DOMAIN (PHOBIUS); SSF54060 (SUPERFAMILY); IPR017850 (SUPERFAMILY); TMhelix (TMHMM)
Contig97	biotin--protein ligase	453	6	0.325852	0.55	P:response to biotin; P:protein biotinylation; P:cell proliferation; P:cellular protein modification process; F:ATP binding; F:protein homodimerization activity; C:nuclear matrix; F:ligase activity; F:enzyme binding; F:biotin-protein ligase activity; F:biotin binding; F:biotin-[propionyl-CoA-carboxylase (ATP-hydrolyzing)] ligase activity; P:histone biotinylation; P:metabolic process; C:mitochondr…		no IPS match
Contig98	phosphoenolpyruvate cytosolic	1254	30	0	0.855333	P:oxaloacetate metabolic process; C:cytosol; P:response to glucose stimulus; F:manganese ion binding; P:glucose homeostasis; P:response to activity; F:GDP binding; P:glycerol biosynthetic process from pyruvate; F:carboxylic acid binding; F:magnesium ion binding; P:response to insulin stimulus; P:internal protein amino acid acetylation; P:phosphorylation; F:kinase activity; P:gluconeogenesis; F:ph…	EC:4.1.1.32	SIGNAL_PEPTIDE_C_REGION (PHOBIUS); SIGNAL_PEPTIDE_N_REGION (PHOBIUS); NON_CYTOPLASMIC_DOMAIN (PHOBIUS); SIGNAL_PEPTIDE (PHOBIUS); SIGNAL_PEPTIDE_H_REGION (PHOBIUS)
Contig99	alanine racemase	3526	30	4.45289e-51	0.524667	P:system development; P:single-organism cellular process; P:single-organism developmental process; P:alanine metabolic process; F:alanine racemase activity	-	IPR000821 (PRINTS); IPR011079 (SMART); G3DSA:3.20.20.10 (GENE3D); IPR009006 (G3DSA:2.40.37.GENE3D); IPR011079 (PFAM); IPR001608 (PFAM); IPR000821 (TIGRFAM); PTHR30511 (PANTHER); IPR000821 (HAMAP); IPR009006 (SUPERFAMILY); SSF51419 (SUPERFAMILY)
Contig100	hexamerin 2 beta	1645	30	6.74873e-06	0.456667	P:oxidation-reduction process; F:monophenol monooxygenase activity; F:oxidoreductase activity; C:lipid particle; C:larval serum protein complex; F:nutrient reservoir activity; C:extracellular region		no IPS match
Contig101	formimidoyltransferase-cyclodeaminase	1372	30	8.59149e-150	0.776333	C:cytosol; P:histidine catabolic process; F:folic acid binding; P:cytoskeleton organization; F:intermediate filament binding; F:glutamate formimidoyltransferase activity; P:glutamate metabolic process; F:formimidoyltetrahydrofolate cyclodeaminase activity; P:folic acid-containing compound metabolic process; C:Golgi apparatus; C:intermediate filament	EC:2.1.2.5; EC:4.3.1.4	IPR012886 (G3DSA:3.30.990.GENE3D); IPR012886 (PFAM); IPR007044 (PFAM); IPR013802 (PFAM); IPR013802 (G3DSA:3.30.70.GENE3D); IPR004227 (TIGRFAM); PTHR12234 (PANTHER); IPR022384 (SUPERFAMILY); IPR007044 (SUPERFAMILY); IPR022384 (SUPERFAMILY)
Contig102	transposable element tc3	3047	29	0.00171986	0.603103	F:transposase activity; P:DNA integration; P:transposition, DNA-mediated; F:DNA binding		CYTOPLASMIC_DOMAIN (PHOBIUS); TRANSMEMBRANE (PHOBIUS); NON_CYTOPLASMIC_DOMAIN (PHOBIUS); TMhelix (TMHMM)
Contig103	e3 ubiquitin-protein ligase trim13	1065	30	3.29002e-07	0.4	P:cellular process; F:protein binding; F:zinc ion binding	-	Coil (COILS); IPR001841 (SMART); IPR018957 (PFAM); IPR013083 (G3DSA:3.30.40.GENE3D); IPR017907 (PROSITE_PATTERNS); IPR001841 (PROSITE_PROFILES); SSF57850 (SUPERFAMILY)
Contig104	phosphoserine aminotransferase isoform 1	5324	30	4.88843e-113	0.772333	F:O-phospho-L-serine:2-oxoglutarate aminotransferase activity; C:cytosol; P:L-serine biosynthetic process; P:pyridoxine biosynthetic process; P:glycine metabolic process; P:threonine metabolic process; F:pyridoxal phosphate binding	EC:2.6.1.52	IPR022278 (PIRSF); IPR015422 (G3DSA:3.90.1150.GENE3D); IPR000192 (PFAM); IPR015421 (G3DSA:3.40.640.GENE3D); IPR003248 (TIGRFAM); PTHR21152 (PANTHER); IPR003248 (PTHR21152:PANTHER); IPR020578 (PROSITE_PATTERNS); IPR022278 (HAMAP); IPR015424 (SUPERFAMILY)
Contig105	fibronectin type-iii domain-containing protein 3a isoform 1	7524	30	7.62878e-176	0.535667	C:Golgi apparatus; F:protein binding	-	PR00014 (PRINTS); IPR003961 (SMART); IPR013783 (G3DSA:2.60.40.GENE3D); IPR013783 (G3DSA:2.60.40.GENE3D); IPR013783 (G3DSA:2.60.40.GENE3D); IPR013783 (G3DSA:2.60.40.GENE3D); IPR003961 (PFAM); IPR013783 (G3DSA:2.60.40.GENE3D); PTHR19900:SF3 (PANTHER); PTHR19900 (PANTHER); TRANSMEMBRANE (PHOBIUS); CYTOPLASMIC_DOMAIN (PHOBIUS); NON_CYTOPLASMIC_DOMAIN (PHOBIUS); IPR003961 (PROSITE_PROFILES); IPR003961…
Contig106	uncharacterized protein partial	4969	30	0.000594	0.584	-		CYTOPLASMIC_DOMAIN (PHOBIUS); NON_CYTOPLASMIC_DOMAIN (PHOBIUS); SIGNAL_PEPTIDE_N_REGION (PHOBIUS); SIGNAL_PEPTIDE (PHOBIUS); SIGNAL_PEPTIDE_C_REGION (PHOBIUS); TRANSMEMBRANE (PHOBIUS); SIGNAL_PEPTIDE_H_REGION (PHOBIUS); TMhelix (TMHMM); TMhelix (TMHMM)
Contig107	---NA---	243	0			-		no IPS match
Contig108	60s ribosomal protein l27	1171	30	2.53307e-35	0.78	F:structural constituent of ribosome; C:cytosolic large ribosomal subunit; P:translation; P:ribosome biogenesis	-	IPR014722 (G3DSA:2.30.30.GENE3D); IPR001141 (PFAM); PTHR10497:SF0 (PANTHER); IPR001141 (PANTHER); IPR008991 (SUPERFAMILY)
Contig109	1-acyl-sn-glycerol-3-phosphate acyltransferase gamma-like	7425	30	1.26597e-106	0.655333	F:transferase activity, transferring acyl groups; P:metabolic process	-	IPR002123 (SMART); IPR002123 (PFAM); PTHR10983:SF1 (PANTHER); PTHR10983 (PANTHER); NON_CYTOPLASMIC_DOMAIN (PHOBIUS); NON_CYTOPLASMIC_DOMAIN (PHOBIUS); TRANSMEMBRANE (PHOBIUS); CYTOPLASMIC_DOMAIN (PHOBIUS); NON_CYTOPLASMIC_DOMAIN (PHOBIUS); TRANSMEMBRANE (PHOBIUS); TRANSMEMBRANE (PHOBIUS); TRANSMEMBRANE (PHOBIUS); TRANSMEMBRANE (PHOBIUS); CYTOPLASMIC_DOMAIN (PHOBIUS); CYTOPLASMIC_DOMAIN (PHOBIUS);…
Contig110	acidic mammalian chitinase	6480	30	1.48953e-95	0.472667	P:single-organism process; F:chitinase activity; P:chitin catabolic process; C:extracellular region; F:chitin binding; P:carbohydrate metabolic process	-	IPR011583 (SMART); IPR002557 (SMART); IPR013781 (G3DSA:3.20.20.GENE3D); IPR001223 (PFAM); IPR002557 (G3DSA:2.170.140.GENE3D); IPR002557 (PFAM); IPR013781 (G3DSA:3.20.20.GENE3D); PTHR11177 (PANTHER); SIGNAL_PEPTIDE_N_REGION (PHOBIUS); NON_CYTOPLASMIC_DOMAIN (PHOBIUS); SIGNAL_PEPTIDE_H_REGION (PHOBIUS); SIGNAL_PEPTIDE_C_REGION (PHOBIUS); SIGNAL_PEPTIDE (PHOBIUS); IPR002557 (PROSITE_PROFILES); IPR00…
Contig111	mitochondrial coenzyme a transporter slc25a42	2513	30	7.89948e-92	0.747667	F:AMP transmembrane transporter activity; F:ADP transmembrane transporter activity; P:coenzyme A transmembrane transport; C:integral to membrane; C:mitochondrial inner membrane; F:adenosine-diphosphatase activity; P:ATP transport; P:ADP transport; F:coenzyme A transmembrane transporter activity; F:ATP transmembrane transporter activity; P:AMP transport	-	IPR002067 (PRINTS); IPR002167 (PRINTS); IPR018108 (PFAM); IPR023395 (G3DSA:1.50.40.GENE3D); PTHR24089 (PANTHER); PTHR24089:SF0 (PANTHER); IPR018108 (PROSITE_PROFILES); IPR018108 (PROSITE_PROFILES); IPR018108 (PROSITE_PROFILES); IPR023395 (SUPERFAMILY)
Contig112	60s ribosomal protein l10-like	368	30	8.81306e-55	0.885667	P:mitotic spindle elongation; P:translation; F:structural constituent of ribosome; P:centrosome duplication; P:spermatogenesis; C:neuronal cell body; C:lipid particle; C:cytosolic large ribosomal subunit; C:nucleus; P:ribosome biogenesis	-	IPR016180 (G3DSA:3.90.1170.GENE3D); IPR016180 (PFAM); PTHR11726 (PANTHER); IPR018255 (PROSITE_PATTERNS); IPR016180 (SUPERFAMILY)
Contig113	rna-directed dna polymerase from mobile element jockey-like	2529	30	4.16302e-24	0.537333	F:RNA binding; P:RNA-dependent DNA replication; F:RNA-directed DNA polymerase activity		PTHR19446 (PANTHER)
Contig114	fibrinogen c domain-containing protein 1-like	6071	30	4.25878e-28	0.550667	P:single-organism cellular process	-	IPR002181 (SMART); IPR014715 (G3DSA:4.10.530.GENE3D); IPR002181 (PFAM); IPR014716 (G3DSA:3.90.215.GENE3D); PTHR19143:SF70 (PANTHER); PTHR19143 (PANTHER); IPR002181 (PROSITE_PROFILES); IPR002181 (SUPERFAMILY)
Contig115	estradiol 17-beta-dehydrogenase 8-like	1913	30	1.16045e-44	0.611333	F:oxidoreductase activity, acting on CH-OH group of donors; P:metabolic process	-	IPR002198 (PRINTS); IPR002347 (PRINTS); IPR002198 (PFAM); IPR016040 (G3DSA:3.40.50.GENE3D); PTHR24316 (PANTHER); PTHR24316:SF128 (PANTHER); IPR020904 (PROSITE_PATTERNS); SSF51735 (SUPERFAMILY)
Contig116	PREDICTED: hypothetical protein LOC100679236 [Nasonia vitripennis]	585	2	0.000235634	0.795	-		no IPS match
Contig117	matrix metalloproteinase-14-like	2594	30	6.77432e-179	0.716667	P:basement membrane disassembly; P:imaginal disc eversion; C:dendrite; P:salivary gland cell autophagic cell death; P:instar larval development; F:metalloendopeptidase activity; P:cell adhesion; P:dorsal trunk growth, open tracheal system; P:molting cycle, chitin-based cuticle; P:regulation of tube length, open tracheal system; P:tissue regeneration; P:proteolysis; C:extracellular matrix; F:zinc …	EC:3.4.24.0	IPR021190 (PRINTS); IPR006026 (SMART); IPR018487 (SMART); IPR016293 (PIRSF); IPR002477 (PFAM); IPR018487 (PFAM); IPR024079 (G3DSA:3.40.390.GENE3D); IPR001818 (PFAM); IPR000585 (G3DSA:2.110.10.GENE3D); PTHR10201 (PANTHER); PTHR10201:SF96 (PANTHER); IPR018486 (PROSITE_PATTERNS); SIGNAL_PEPTIDE_H_REGION (PHOBIUS); SIGNAL_PEPTIDE (PHOBIUS); SIGNAL_PEPTIDE_N_REGION (PHOBIUS); NON_CYTOPLASMIC_DOMAIN (P…
Contig118	microtubule-associated protein futsch-like	3197	30	4.02482e-27	0.856333	C:microtubule associated complex; F:actin binding; F:structural constituent of cytoskeleton; P:mesoderm development	-	Coil (COILS); IPR022189 (PFAM)
Contig119	low quality protein: filamin-c-like	9027	30	0	0.800667	F:carbohydrate binding; P:determination of adult lifespan; P:negative regulation of lamellocyte differentiation; P:olfactory learning; P:germarium-derived female germ-line cyst encapsulation; C:female germline ring canal outer rim; C:female germline ring canal inner rim; P:female germline ring canal formation, actin assembly; F:actin binding; P:mitosis; P:protein localization; P:motor neuron axon…	-	Coil (COILS); IPR001298 (SMART); IPR013783 (G3DSA:2.60.40.GENE3D); IPR017868 (PFAM); IPR013783 (G3DSA:2.60.40.GENE3D); IPR013783 (G3DSA:2.60.40.GENE3D); IPR013783 (G3DSA:2.60.40.GENE3D); IPR013783 (G3DSA:2.60.40.GENE3D); IPR028559 (PTHR11915:PANTHER); PTHR11915 (PANTHER); IPR017868 (PROSITE_PROFILES); IPR017868 (PROSITE_PROFILES); IPR017868 (PROSITE_PROFILES); IPR017868 (PROSITE_PROFILES); IPR017…
Contig120	phosphatidylinositol n-acetylglucosaminyltransferase subunit q	2581	30	1.12134e-32	0.573333	P:GPI anchor biosynthetic process; C:integral to membrane; F:phosphatidylinositol N-acetylglucosaminyltransferase activity		Coil (COILS); IPR007720 (PFAM); PTHR21329 (PANTHER); PTHR21329:SF3 (PANTHER); CYTOPLASMIC_DOMAIN (PHOBIUS); TRANSMEMBRANE (PHOBIUS); NON_CYTOPLASMIC_DOMAIN (PHOBIUS); NON_CYTOPLASMIC_DOMAIN (PHOBIUS); TRANSMEMBRANE (PHOBIUS); TRANSMEMBRANE (PHOBIUS); TRANSMEMBRANE (PHOBIUS); NON_CYTOPLASMIC_DOMAIN (PHOBIUS); TRANSMEMBRANE (PHOBIUS); CYTOPLASMIC_DOMAIN (PHOBIUS); TRANSMEMBRANE (PHOBIUS); CYTOPLASM…
Contig121	myoferlin isoform 2	7196	30	0	0.563	C:extracellular vesicular exosome; C:caveola; P:regulation of vascular endothelial growth factor receptor signaling pathway; F:phospholipid binding; P:plasma membrane repair; P:system process; C:cytoplasmic vesicle; P:cellular response to heat; C:nuclear envelope; C:integral to membrane; F:protein binding	-	IPR006614 (SMART); IPR000008 (SMART); IPR006614 (SMART); G3DSA:2.60.40.150 (GENE3D); IPR012968 (PFAM); IPR012561 (PFAM); G3DSA:2.60.40.150 (GENE3D); IPR000008 (PFAM); G3DSA:2.60.40.150 (GENE3D); PTHR12546 (PANTHER); PTHR12546:SF8 (PANTHER); IPR000008 (PROSITE_PROFILES); IPR000008 (PROSITE_PROFILES); IPR000008 (PROSITE_PROFILES); IPR000008 (SUPERFAMILY); IPR000008 (SUPERFAMILY); IPR000008 (SUPERFA…
Contig122	clone 205-like isoform 1	2286	30	3.05088e-119	0.96	C:cytoskeleton; C:cytoplasm; F:ATP binding	-	no IPS match
Contig123	pancreatic lipase-related protein 2	1779	30	9.93188e-43	0.512333	F:catalytic activity; P:lipid metabolic process		IPR000734 (PRINTS); IPR013818 (PFAM); G3DSA:3.40.50.1820 (GENE3D); IPR000734 (PANTHER); NON_CYTOPLASMIC_DOMAIN (PHOBIUS); SIGNAL_PEPTIDE_N_REGION (PHOBIUS); TRANSMEMBRANE (PHOBIUS); SIGNAL_PEPTIDE_C_REGION (PHOBIUS); CYTOPLASMIC_DOMAIN (PHOBIUS); SIGNAL_PEPTIDE_H_REGION (PHOBIUS); SIGNAL_PEPTIDE (PHOBIUS); SSF53474 (SUPERFAMILY); TMhelix (TMHMM); TMhelix (TMHMM)
Contig124	leucine-rich repeat-containing protein 63	286	30	0.0853624	0.490333	F:nucleic acid binding; F:zinc ion binding; C:nucleus; C:intracellular; P:regulation of transcription, DNA-dependent; F:sequence-specific DNA binding; F:sequence-specific DNA binding transcription factor activity; F:DNA binding; P:lateral inhibition; P:negative regulation of transcription, DNA-dependent; P:regulation of transcription from RNA polymerase II promoter; P:regulation of chromatin sile…		SignalP-TM (SIGNALP_GRAM_POSITIVE)
Contig125	no-mechanoreceptor potential a	5274	30	3.00368e-147	0.649333	P:dendrite morphogenesis; P:sensory perception of sound; C:extracellular matrix	-	IPR001507 (SMART); IPR001507 (PFAM); G3DSA:3.50.4.10 (GENE3D); IPR003014 (PFAM); PTHR22907 (PANTHER); NON_CYTOPLASMIC_DOMAIN (PHOBIUS); TRANSMEMBRANE (PHOBIUS); CYTOPLASMIC_DOMAIN (PHOBIUS); IPR003609 (PROSITE_PROFILES); IPR001507 (PROSITE_PROFILES); SSF57414 (SUPERFAMILY); TMhelix (TMHMM)
Contig126	transmembrane protein 108	1047	30	8.41521e-08	0.461	P:lysosome organization; C:FHF complex; P:endosome to lysosome transport; P:early endosome to late endosome transport; P:endosome organization; P:regulation of small GTPase mediated signal transduction; F:Ral guanyl-nucleotide exchange factor activity; P:small GTPase mediated signal transduction; F:Ras GTPase binding; C:intracellular		no IPS match
Contig127	partial	2198	30	1.9721e-13	0.587333	F:RNA binding; P:RNA-dependent DNA replication; F:RNA-directed DNA polymerase activity		CYTOPLASMIC_DOMAIN (PHOBIUS); NON_CYTOPLASMIC_DOMAIN (PHOBIUS); TRANSMEMBRANE (PHOBIUS); TMhelix (TMHMM)
Contig128	rna-directed dna polymerase from mobile element jockey-like	3336	30	2.00365e-26	0.500667	F:RNA binding; P:RNA-dependent DNA replication; F:RNA-directed DNA polymerase activity		no IPS match
Contig129	PREDICTED: glutamate [NMDA] receptor subunit 3A-like [Oryzias latipes]	2499	2	3.16814	0.61	-		no IPS match
Contig130	cd63 antigen-like isoform x2	3981	30	4.50788e-07	0.450667	C:integral to membrane		IPR000301 (PRINTS); IPR018499 (PFAM); PTHR19282 (PANTHER); CYTOPLASMIC_DOMAIN (PHOBIUS); NON_CYTOPLASMIC_DOMAIN (PHOBIUS); CYTOPLASMIC_DOMAIN (PHOBIUS); CYTOPLASMIC_DOMAIN (PHOBIUS); TRANSMEMBRANE (PHOBIUS); TRANSMEMBRANE (PHOBIUS); TRANSMEMBRANE (PHOBIUS); NON_CYTOPLASMIC_DOMAIN (PHOBIUS); TRANSMEMBRANE (PHOBIUS); PS51257 (PROSITE_PROFILES); IPR008952 (SUPERFAMILY); TMhelix (TMHMM); TMhelix (TMH…
Contig131	uncharacterized protein loc100614469	5730	11	0.00153811	0.475455	-		Coil (COILS); SIGNAL_PEPTIDE_H_REGION (PHOBIUS); SIGNAL_PEPTIDE_C_REGION (PHOBIUS); SIGNAL_PEPTIDE_N_REGION (PHOBIUS); NON_CYTOPLASMIC_DOMAIN (PHOBIUS); SIGNAL_PEPTIDE (PHOBIUS); SignalP-noTM (SIGNALP_EUK)
Contig132	uncharacterized protein loc100406103	435	9	0.190062	0.501111	-		no IPS match
Contig133	uncharacterized protein partial	1912	30	6.8526e-13	0.567333	F:RNA binding; F:RNA-directed DNA polymerase activity; P:RNA-dependent DNA replication		IPR003286 (PRINTS); PTHR19446 (PANTHER)
Contig134	40s ribosomal protein s20	343	30	6.73648e-39	0.95	F:structural constituent of ribosome; F:RNA binding; C:cytosolic small ribosomal subunit; P:translation; P:ribosome biogenesis	-	IPR001848 (PRINTS); IPR027486 (PFAM); IPR005729 (TIGRFAM); IPR027486 (G3DSA:3.30.70.GENE3D); PTHR11700:SF3 (PANTHER); IPR001848 (PANTHER); IPR001848 (HAMAP); IPR027486 (SUPERFAMILY)
Contig135	---NA---	1059	0			-		NON_CYTOPLASMIC_DOMAIN (PHOBIUS); TRANSMEMBRANE (PHOBIUS); CYTOPLASMIC_DOMAIN (PHOBIUS); TMhelix (TMHMM)
Contig136	larval cuticle protein lcp-17-like	603	30	1.13298e-12	0.590333	F:structural constituent of cuticle		IPR000618 (PRINTS); IPR000618 (PFAM); PTHR10380 (PANTHER); PTHR10380:SF64 (PANTHER); IPR000618 (PROSITE_PATTERNS); IPR000618 (PROSITE_PROFILES)
Contig137	keratin-associated protein 5-3-like	406	2	2.74718	0.405	F:heme binding; F:iron ion binding; C:membrane; F:electron carrier activity; C:respiratory chain; P:ion transport; P:oxidative phosphorylation; P:oxidation-reduction process; F:oxidoreductase activity; P:electron transport chain; F:metal ion binding; P:proton transport; C:plasma membrane		no IPS match
Contig138	serine protease htra1-like	952	18	0.101156	0.490556	P:proteolysis; F:serine-type endopeptidase activity; P:regulation of cell growth; F:insulin-like growth factor binding; F:catalytic activity; C:extracellular region; F:hydrolase activity; C:cytoplasm; F:growth factor binding; F:serine-type peptidase activity; F:peptidase activity; C:cytosol; P:inner ear development; P:negative regulation of cell proliferation; P:cell adhesion; C:extracellular spa…		SIGNAL_PEPTIDE_H_REGION (PHOBIUS); SIGNAL_PEPTIDE_N_REGION (PHOBIUS); NON_CYTOPLASMIC_DOMAIN (PHOBIUS); SIGNAL_PEPTIDE_C_REGION (PHOBIUS); SIGNAL_PEPTIDE (PHOBIUS); SignalP-noTM (SIGNALP_EUK)
Contig139	angiotensin-converting enzyme 2	2398	30	3.28371e-156	0.614333	P:single-organism cellular process; F:protein binding; C:membrane; P:kidney development; P:positive regulation of biological process; P:cellular metabolic process; P:spermatogenesis; P:neutrophil mediated immunity; F:peptidyl-dipeptidase activity; C:cell part; P:heart contraction; F:ion binding; P:response to stimulus; P:positive regulation of systemic arterial blood pressure; F:metallopeptidase …	EC:3.4.15.0	Coil (COILS); IPR001548 (PRINTS); IPR001548 (PFAM); PTHR10514:SF16 (PANTHER); IPR001548 (PANTHER); NON_CYTOPLASMIC_DOMAIN (PHOBIUS); SIGNAL_PEPTIDE_N_REGION (PHOBIUS); SIGNAL_PEPTIDE (PHOBIUS); SIGNAL_PEPTIDE_C_REGION (PHOBIUS); SIGNAL_PEPTIDE_H_REGION (PHOBIUS); SignalP-noTM (SIGNALP_EUK); SignalP-noTM (SIGNALP_GRAM_NEGATIVE); SSF55486 (SUPERFAMILY)
Contig140	isoform a	2833	30	1.92954e-17	0.784667	F:zinc ion binding; C:intracellular	-	CYTOPLASMIC_DOMAIN (PHOBIUS); TRANSMEMBRANE (PHOBIUS); NON_CYTOPLASMIC_DOMAIN (PHOBIUS); SignalP-noTM (SIGNALP_EUK); TMhelix (TMHMM)
Contig141	uncharacterized protein loc100899779	3200	30	1.69676e-17	0.593333	F:chitin binding; P:chitin metabolic process; C:extracellular region		no IPS match
Contig142	nadp-dependent malic enzyme-like	2315	30	0	0.811667	F:metal ion binding; P:pyruvate metabolic process; F:NAD binding; F:malate dehydrogenase (oxaloacetate-decarboxylating) activity; P:malate metabolic process; F:malate dehydrogenase (oxaloacetate-decarboxylating) (NADP+) activity; C:mitochondrion; P:tricarboxylic acid cycle; P:carbon utilization; F:malate dehydrogenase (decarboxylating) activity	EC:1.1.1.38; EC:1.1.1.40	IPR001891 (PRINTS); IPR001891 (PIRSF); IPR012302 (SMART); IPR012302 (PFAM); IPR012301 (G3DSA:3.40.50.GENE3D); IPR012301 (PFAM); IPR016040 (G3DSA:3.40.50.GENE3D); PTHR23406:SF2 (PANTHER); PTHR23406 (PANTHER); IPR015884 (PROSITE_PATTERNS); SSF53223 (SUPERFAMILY); SSF51735 (SUPERFAMILY)
Contig143	cd109 antigen-like	6024	30	0	0.565	P:defense response to bacterium; F:endopeptidase inhibitor activity; C:extracellular space	-	IPR001599 (PFAM); IPR009048 (G3DSA:2.60.40.GENE3D); G3DSA:1.50.10.20 (GENE3D); IPR011625 (PFAM); IPR019565 (PFAM); IPR002890 (PFAM); IPR011626 (PFAM); IPR009048 (PFAM); PTHR11412 (PANTHER); IPR019742 (PROSITE_PATTERNS); SIGNAL_PEPTIDE_N_REGION (PHOBIUS); NON_CYTOPLASMIC_DOMAIN (PHOBIUS); SIGNAL_PEPTIDE_H_REGION (PHOBIUS); CYTOPLASMIC_DOMAIN (PHOBIUS); SIGNAL_PEPTIDE (PHOBIUS); TRANSMEMBRANE (PHOB…
Contig144	uncharacterized protein partial	2637	16	0.00326261	0.6	-		NON_CYTOPLASMIC_DOMAIN (PHOBIUS); TRANSMEMBRANE (PHOBIUS); CYTOPLASMIC_DOMAIN (PHOBIUS); TMhelix (TMHMM)
Contig145	rna-directed dna polymerase from mobile element jockey-like	2015	30	1.13378e-05	0.524667	F:RNA binding; P:RNA-dependent DNA replication; F:RNA-directed DNA polymerase activity		no IPS match
Contig146	---NA---	810	0			-		no IPS match
Contig147	trna (uracil-5-)-methyltransferase homolog a-like	4374	30	7.95188e-138	0.602	F:nucleotide binding; F:RNA methyltransferase activity; P:RNA processing		Coil (COILS); Coil (COILS); IPR012677 (G3DSA:3.30.70.GENE3D); G3DSA:3.40.50.150 (GENE3D); IPR010280 (PFAM); PTHR11061 (PANTHER); PTHR11061:SF21 (PANTHER); IPR010280 (PROSITE_PATTERNS); IPR010280 (PROSITE_PATTERNS); SSF54928 (SUPERFAMILY); SSF53335 (SUPERFAMILY)
Contig148	g-protein coupled receptor mth2-like	8507	30	2.36228e-48	0.502333	F:transmembrane signaling receptor activity; C:integral to membrane; F:G-protein coupled receptor activity; C:membrane; P:cell surface receptor signaling pathway; P:G-protein coupled receptor signaling pathway; P:response to stress		no IPS match
Contig149	plasma alpha-l-fucosidase	7910	30	3.37182e-166	0.776333	P:fucose metabolic process; F:alpha-L-fucosidase activity; F:cation binding	EC:3.2.1.51	no IPS match
Contig150	low quality protein: selenoprotein h	645	14	0.00253457	0.712143	-		no IPS match
Contig151	uncharacterized protein partial	10705	30	3.93508e-08	0.494	-		NON_CYTOPLASMIC_DOMAIN (PHOBIUS); CYTOPLASMIC_DOMAIN (PHOBIUS); TRANSMEMBRANE (PHOBIUS)
Contig152	zinc finger protein 207-like	3287	30	3.16066e-51	0.952	F:zinc ion binding; C:intracellular; F:DNA binding	-	IPR015880 (SMART); PTHR23215 (PANTHER); IPR007087 (PROSITE_PATTERNS); IPR007087 (PROSITE_PATTERNS); IPR003656 (PROSITE_PROFILES)
Contig153	antigen dbl-like protein	2039	30	0.00184024	0.479667	F:receptor activity; C:integral to membrane; P:pathogenesis; C:membrane; P:GTP catabolic process; F:nucleotide binding; C:cytoplasm; F:GTP binding; P:cell division; F:nucleoside-triphosphatase activity; C:intrinsic to plasma membrane; P:SRP-dependent cotranslational protein targeting to membrane; P:protein targeting to membrane; F:GTPase activity; C:plasma membrane; C:cell wall; F:carbon-nitrogen…		NON_CYTOPLASMIC_DOMAIN (PHOBIUS); SIGNAL_PEPTIDE_N_REGION (PHOBIUS); SIGNAL_PEPTIDE_C_REGION (PHOBIUS); SIGNAL_PEPTIDE (PHOBIUS); SIGNAL_PEPTIDE_H_REGION (PHOBIUS); SignalP-noTM (SIGNALP_GRAM_NEGATIVE); SignalP-noTM (SIGNALP_EUK); SignalP-TM (SIGNALP_GRAM_POSITIVE)
Contig154	vigilin isoform x1	5149	30	0	0.728	C:cytoplasm; F:lipid binding; C:plasma membrane; F:RNA binding	-	Coil (COILS); Coil (COILS); Coil (COILS); Coil (COILS); IPR004087 (SMART); G3DSA:3.30.1370.10 (GENE3D); IPR004088 (PFAM); G3DSA:3.30.1370.10 (GENE3D); G3DSA:3.30.1370.10 (GENE3D); PTHR10627:SF9 (PANTHER); PTHR10627 (PANTHER); IPR004088 (PROSITE_PROFILES); IPR004088 (PROSITE_PROFILES); IPR004088 (PROSITE_PROFILES); IPR004088 (PROSITE_PROFILES); IPR004088 (PROSITE_PROFILES); IPR004088 (PROSITE_PROF…
Contig155	serrano protein	7635	30	3.94342e-71	0.618667	C:apical cortex; P:regulation of tube length, open tracheal system; P:establishment of ommatidial planar polarity	-	IPR025946 (PFAM); PTHR21495:SF2 (PANTHER); PTHR21495 (PANTHER)
Contig156	uncharacterized protein partial	985	30	2.28935e-20	0.466	F:structural constituent of cell wall; P:protein targeting; F:ATP binding; C:membrane; P:intracellular protein transport; P:protein import		no IPS match
Contig157	protein preli-like	2590	30	1.45845e-56	0.697333	C:mitochondrion; C:nucleus		Coil (COILS); IPR006797 (PFAM); PTHR11158 (PANTHER); PTHR11158:SF16 (PANTHER); IPR006797 (PROSITE_PROFILES)
Contig158	anaerobic dmso reductase anchor subunit c	1214	1	8.13077	0.43	P:oxidation-reduction process; F:oxidoreductase activity; P:anaerobic electron transport chain; C:integral to membrane; F:nitrate reductase activity		no IPS match
Contig159	larval cuticle protein lcp-17-like	2858	30	2.39098e-07	0.507333	F:structural constituent of cuticle		IPR000618 (PFAM); IPR000618 (PROSITE_PATTERNS); IPR000618 (PROSITE_PROFILES)
Contig160	nuclease (snase domain-containing protein)	2713	30	0.000104288	0.467	F:nucleic acid binding; F:hydrolase activity, acting on ester bonds; F:chitin binding; P:cell wall macromolecule catabolic process; P:transport; F:transporter activity; P:regulation of transcription, DNA-dependent; P:transcription, DNA-dependent; F:signal transducer activity; P:signal transduction; F:protein dimerization activity; C:nucleus; F:DNA binding		SIGNAL_PEPTIDE_N_REGION (PHOBIUS); SIGNAL_PEPTIDE_C_REGION (PHOBIUS); SIGNAL_PEPTIDE (PHOBIUS); NON_CYTOPLASMIC_DOMAIN (PHOBIUS); SIGNAL_PEPTIDE_H_REGION (PHOBIUS); SignalP-noTM (SIGNALP_GRAM_NEGATIVE); SignalP-noTM (SIGNALP_EUK)
Contig161	uncharacterized protein loc100889916	7353	14	0.0641099	0.513571	F:RNA binding; P:RNA-dependent DNA replication; F:RNA-directed DNA polymerase activity; C:integral to membrane; C:membrane; P:transmembrane transport; P:ion transport; F:ion channel activity; P:transport		no IPS match
Contig162	nucleotide sugar dehydrogenase	631	6	1.44391	0.501667	P:oxidation-reduction process; F:nucleotide binding; F:oxidoreductase activity, acting on the CH-OH group of donors, NAD or NADP as acceptor; F:NAD binding; F:oxidoreductase activity		no IPS match
Contig163	---NA---	1472	0			-		no IPS match
Contig164	diuretic hormone receptor-like	455	1	2.7585	0.44	-		SIGNAL_PEPTIDE_N_REGION (PHOBIUS); NON_CYTOPLASMIC_DOMAIN (PHOBIUS); SIGNAL_PEPTIDE_C_REGION (PHOBIUS); SIGNAL_PEPTIDE (PHOBIUS); SIGNAL_PEPTIDE_H_REGION (PHOBIUS)
Contig165	polyprotein	2542	30	2.97717e-54	0.454667	F:hydrolase activity; F:RNA binding; P:transcription, DNA-dependent; F:RNA-directed RNA polymerase activity	-	IPR001205 (PFAM); G3DSA:2.40.10.10 (GENE3D); SSF56672 (SUPERFAMILY)
Contig166	microsomal glutathione s-transferase 1	1123	30	2.14883e-28	0.670333	F:catalytic activity	-	IPR001129 (PFAM); IPR023352 (G3DSA:1.20.120.GENE3D); PTHR10689 (PANTHER); PTHR10689:SF1 (PANTHER); CYTOPLASMIC_DOMAIN (PHOBIUS); CYTOPLASMIC_DOMAIN (PHOBIUS); NON_CYTOPLASMIC_DOMAIN (PHOBIUS); TRANSMEMBRANE (PHOBIUS); TRANSMEMBRANE (PHOBIUS); NON_CYTOPLASMIC_DOMAIN (PHOBIUS); TRANSMEMBRANE (PHOBIUS); SSF161084 (SUPERFAMILY); TMhelix (TMHMM); TMhelix (TMHMM); TMhelix (TMHMM)
Contig167	actin family protein	10565	30	7.87235e-107	0.536667	P:response to stimulus; F:binding; P:striated muscle myosin thick filament assembly; P:growth; P:reproduction; P:nematode larval development; P:receptor-mediated endocytosis; C:intracellular part	-	IPR011993 (G3DSA:2.30.29.GENE3D); IPR001849 (PROSITE_PROFILES); SSF50729 (SUPERFAMILY)
Contig168	long form-like	5434	30	0	0.731333	P:oviposition; P:negative regulation of multicellular organism growth; P:receptor-mediated endocytosis; P:regulation of cytoskeleton organization; P:locomotion; C:striated muscle myosin thick filament; P:mesoderm development; F:cytoskeletal protein binding; F:structural constituent of muscle; F:motor activity; P:nematode larval development; P:body morphogenesis; P:skeletal muscle myosin thick fil…	-	Coil (COILS); Coil (COILS); Coil (COILS); Coil (COILS); Coil (COILS); Coil (COILS); Coil (COILS); Coil (COILS); Coil (COILS); Coil (COILS); Coil (COILS); Coil (COILS); IPR002928 (PFAM); PTHR13140 (PANTHER); PTHR13140:SF11 (PANTHER); SSF90257 (SUPERFAMILY); SSF90257 (SUPERFAMILY)
Contig169	rna-directed dna polymerase from mobile element jockey-like	4786	30	1.2127e-46	0.537	F:RNA binding; P:RNA-dependent DNA replication; F:RNA-directed DNA polymerase activity		SIGNAL_PEPTIDE_N_REGION (PHOBIUS); SIGNAL_PEPTIDE (PHOBIUS); SIGNAL_PEPTIDE_C_REGION (PHOBIUS); NON_CYTOPLASMIC_DOMAIN (PHOBIUS); TRANSMEMBRANE (PHOBIUS); TRANSMEMBRANE (PHOBIUS); CYTOPLASMIC_DOMAIN (PHOBIUS); NON_CYTOPLASMIC_DOMAIN (PHOBIUS); TRANSMEMBRANE (PHOBIUS); CYTOPLASMIC_DOMAIN (PHOBIUS); SIGNAL_PEPTIDE_H_REGION (PHOBIUS); TMhelix (TMHMM); TMhelix (TMHMM); TMhelix (TMHMM)
Contig170	aminopeptidase n-like	3207	30	0	0.628667	F:zinc ion binding; F:metallopeptidase activity; P:proteolysis	-	IPR014782 (PRINTS); G3DSA:1.10.390.10 (GENE3D); IPR014782 (PFAM); IPR001930 (PANTHER); PTHR11533:SF52 (PANTHER); CYTOPLASMIC_DOMAIN (PHOBIUS); NON_CYTOPLASMIC_DOMAIN (PHOBIUS); TRANSMEMBRANE (PHOBIUS); SSF63737 (SUPERFAMILY); SSF55486 (SUPERFAMILY); TMhelix (TMHMM)
Contig171	60s ribosomal protein l4	3113	30	1.58319e-145	0.845333	C:nucleolus; F:structural constituent of ribosome; C:cytosolic large ribosomal subunit; P:translation; P:ribosome biogenesis	-	IPR025755 (PFAM); IPR002136 (PFAM); IPR023574 (G3DSA:3.40.1370.GENE3D); PTHR19431 (PANTHER); IPR023574 (SUPERFAMILY)
Contig172	splicing factor u2af 50 kda subunit-like	1554	30	6.02e-134	0.790667	F:poly-pyrimidine tract binding; F:mRNA binding; P:nuclear export; C:precatalytic spliceosome; C:U2 snRNP; P:neurogenesis; P:spliceosomal complex assembly; P:mitotic spindle organization; P:regulation of alternative mRNA splicing, via spliceosome; F:nucleotide binding; F:protein heterodimerization activity	-	IPR000504 (SMART); PF14259 (PFAM); IPR012677 (G3DSA:3.30.70.GENE3D); PF13893 (PFAM); IPR012677 (G3DSA:3.30.70.GENE3D); IPR000504 (PFAM); IPR012677 (G3DSA:3.30.70.GENE3D); PTHR23139 (PANTHER); IPR000504 (PROSITE_PROFILES); IPR000504 (PROSITE_PROFILES); IPR000504 (PROSITE_PROFILES); SSF54928 (SUPERFAMILY); SSF54928 (SUPERFAMILY)
Contig173	hypothetical protein [Babesia bovis T2Bo]	464	1	3.56066	0.59	C:nuclear membrane; P:nuclear envelope organization; P:protein export from nucleus; P:mRNA export from nucleus		SIGNAL_PEPTIDE_N_REGION (PHOBIUS); SIGNAL_PEPTIDE (PHOBIUS); NON_CYTOPLASMIC_DOMAIN (PHOBIUS); SIGNAL_PEPTIDE_H_REGION (PHOBIUS); SIGNAL_PEPTIDE_C_REGION (PHOBIUS); TMhelix (TMHMM)
Contig174	rna-directed dna polymerase from mobile element jockey-like	1284	30	2.02841e-47	0.483	F:RNA binding; P:RNA-dependent DNA replication; F:RNA-directed DNA polymerase activity		PTHR19446 (PANTHER)
Contig175	methyl- -binding domain protein 4	5519	30	6.30256e-63	0.731667	P:response to radiation; C:nucleolus; F:pyrimidine-specific mismatch base pair DNA N-glycosylase activity; F:DNA binding; C:chromatin; P:intrinsic apoptotic signaling pathway in response to DNA damage; P:G2 DNA damage checkpoint; C:cytoplasm; P:base-excision repair; P:mismatch repair	-	NON_CYTOPLASMIC_DOMAIN (PHOBIUS); TRANSMEMBRANE (PHOBIUS); CYTOPLASMIC_DOMAIN (PHOBIUS); TRANSMEMBRANE (PHOBIUS); CYTOPLASMIC_DOMAIN (PHOBIUS); TMhelix (TMHMM); TMhelix (TMHMM)
Contig176	sodium-dependent multivitamin transporter	2171	30	5.6025e-99	0.626667	P:transmembrane transport; P:pantothenate metabolic process; C:integral to plasma membrane; P:biotin metabolic process; F:transporter activity	-	IPR001734 (PFAM); IPR019900 (TIGRFAM); IPR001734 (PANTHER); PTHR11819:SF16 (PANTHER); TRANSMEMBRANE (PHOBIUS); NON_CYTOPLASMIC_DOMAIN (PHOBIUS); NON_CYTOPLASMIC_DOMAIN (PHOBIUS); CYTOPLASMIC_DOMAIN (PHOBIUS); TRANSMEMBRANE (PHOBIUS); NON_CYTOPLASMIC_DOMAIN (PHOBIUS); TRANSMEMBRANE (PHOBIUS); NON_CYTOPLASMIC_DOMAIN (PHOBIUS); TRANSMEMBRANE (PHOBIUS); NON_CYTOPLASMIC_DOMAIN (PHOBIUS); TRANSMEMBRANE…
Contig177	tigger transposable element-derived protein 1-like	448	27	1.16527e-06	0.585556	F:DNA binding; F:hydrolase activity; F:aminoacyl-tRNA hydrolase activity; F:transferase activity; P:CDP-diacylglycerol biosynthetic process; C:integral to membrane; C:membrane; P:lipid metabolic process; F:nucleotidyltransferase activity; F:phosphatidate cytidylyltransferase activity; P:phospholipid biosynthetic process; F:transferase activity, transferring phosphorus-containing groups; F:transpo…		CYTOPLASMIC_DOMAIN (PHOBIUS); NON_CYTOPLASMIC_DOMAIN (PHOBIUS); CYTOPLASMIC_DOMAIN (PHOBIUS); TRANSMEMBRANE (PHOBIUS); NON_CYTOPLASMIC_DOMAIN (PHOBIUS); TRANSMEMBRANE (PHOBIUS); TRANSMEMBRANE (PHOBIUS); TMhelix (TMHMM)
Contig178	membrane-bound o-acyltransferase domain-containing protein 2-like	3801	30	1.48296e-108	0.590667	P:sperm individualization; P:germ cell migration; P:plasma membrane organization; F:lysophospholipid acyltransferase activity; P:lipid modification; C:membrane	-	IPR004299 (PFAM); PTHR13906 (PANTHER); PTHR13906:SF4 (PANTHER); TRANSMEMBRANE (PHOBIUS); NON_CYTOPLASMIC_DOMAIN (PHOBIUS); TRANSMEMBRANE (PHOBIUS); CYTOPLASMIC_DOMAIN (PHOBIUS); TRANSMEMBRANE (PHOBIUS); CYTOPLASMIC_DOMAIN (PHOBIUS); TRANSMEMBRANE (PHOBIUS); CYTOPLASMIC_DOMAIN (PHOBIUS); SIGNAL_PEPTIDE_C_REGION (PHOBIUS); CYTOPLASMIC_DOMAIN (PHOBIUS); SIGNAL_PEPTIDE_N_REGION (PHOBIUS); NON_CYTOPLA…
Contig179	tigger transposable element-derived protein 1-like	2210	30	1.86843e-09	0.499	F:structural constituent of cuticle; F:structural constituent of chitin-based cuticle		SSF101447 (SUPERFAMILY)
Contig180	40s ribosomal protein s10-like	1778	30	4.29815e-54	0.767667	C:microtubule associated complex; F:structural constituent of ribosome; C:cytosolic small ribosomal subunit; P:translation; P:ribosome biogenesis	-	IPR011991 (G3DSA:1.10.10.GENE3D); IPR005326 (PFAM); PTHR12146 (PANTHER)
Contig181	sodium-coupled monocarboxylate transporter 2	4542	30	1.87653e-65	0.58	C:membrane; P:transmembrane transport; F:transporter activity		IPR001734 (PFAM); IPR019900 (TIGRFAM); PTHR11819:SF16 (PANTHER); IPR001734 (PANTHER); NON_CYTOPLASMIC_DOMAIN (PHOBIUS); CYTOPLASMIC_DOMAIN (PHOBIUS); CYTOPLASMIC_DOMAIN (PHOBIUS); CYTOPLASMIC_DOMAIN (PHOBIUS); SIGNAL_PEPTIDE_H_REGION (PHOBIUS); NON_CYTOPLASMIC_DOMAIN (PHOBIUS); SIGNAL_PEPTIDE_N_REGION (PHOBIUS); TRANSMEMBRANE (PHOBIUS); TRANSMEMBRANE (PHOBIUS); TRANSMEMBRANE (PHOBIUS); TRANSMEMBR…
Contig182	zinc finger protein 207 isoform x1	3117	30	5.26695e-32	0.701	F:metal ion binding	-	IPR015880 (SMART); PTHR23215 (PANTHER); IPR007087 (PROSITE_PATTERNS); IPR007087 (PROSITE_PATTERNS)
Contig183	collagen alpha-1 chain-like	5208	30	1.03726e-83	0.614667	C:collagen; F:extracellular matrix structural constituent	-	IPR000885 (SMART); IPR000885 (PFAM); IPR008160 (PFAM); PTHR24023 (PANTHER); PTHR24023:SF163 (PANTHER); NON_CYTOPLASMIC_DOMAIN (PHOBIUS); SIGNAL_PEPTIDE_C_REGION (PHOBIUS); SIGNAL_PEPTIDE_H_REGION (PHOBIUS); SIGNAL_PEPTIDE_N_REGION (PHOBIUS); SIGNAL_PEPTIDE (PHOBIUS); IPR000885 (PROSITE_PROFILES); SignalP-noTM (SIGNALP_EUK)
Contig184	40s ribosomal protein sa-like	1185	30	1.06639e-81	0.867667	P:mitotic spindle elongation; F:laminin binding; P:multicellular organismal development; P:translation; P:ribosomal small subunit assembly; P:endonucleolytic cleavage in ITS1 to separate SSU-rRNA from 5.8S rRNA and LSU-rRNA from tricistronic rRNA transcript (SSU-rRNA, 5.8S rRNA, LSU-rRNA); P:endonucleolytic cleavage to generate mature 3'-end of SSU-rRNA from (SSU-rRNA, 5.8S rRNA, LSU-rRNA); C:mic…	-	Coil (COILS); IPR001865 (PRINTS); G3DSA:3.40.50.10490 (GENE3D); IPR005707 (TIGRFAM); IPR001865 (PFAM); IPR005707 (PANTHER); IPR018130 (PROSITE_PATTERNS); IPR027498 (HAMAP); IPR023591 (SUPERFAMILY)
Contig185	mucin-2- partial	2227	30	1.15865e-06	0.431	P:cell-matrix adhesion; F:carbohydrate binding; P:negative regulation of transcription by competitive promoter binding; P:epithelial cell differentiation; C:cell surface; C:nuclear chromatin; P:positive regulation of histone H4 acetylation; F:molecular_function; P:DNA damage response, signal transduction by p53 class mediator resulting in transcription of p21 class mediator; P:DNA damage response…		Coil (COILS)
Contig186	uncharacterized protein loc100882389	4430	30	1.02112e-15	0.484667	-		SIGNAL_PEPTIDE_N_REGION (PHOBIUS); SIGNAL_PEPTIDE_C_REGION (PHOBIUS); SIGNAL_PEPTIDE (PHOBIUS); SIGNAL_PEPTIDE_H_REGION (PHOBIUS); NON_CYTOPLASMIC_DOMAIN (PHOBIUS)
Contig187	venom carboxylesterase-6-like	1821	30	5.93575e-83	0.512333	F:carboxylic ester hydrolase activity	EC:3.1.1.0	IPR002018 (PFAM); G3DSA:3.40.50.1820 (GENE3D); PTHR11559 (PANTHER); IPR019826 (PROSITE_PATTERNS); IPR019819 (PROSITE_PATTERNS); SSF53474 (SUPERFAMILY)
Contig188	collagen alpha-1 chain-like	919	1	8.92093	0.56	-		IPR024509 (PFAM)
Contig189	---NA---	1687	0			-		CYTOPLASMIC_DOMAIN (PHOBIUS); NON_CYTOPLASMIC_DOMAIN (PHOBIUS); TRANSMEMBRANE (PHOBIUS)
Contig190	cell-surface adhesin	329	25	0.188185	0.476	F:transferase activity; P:metabolic process; F:transferase activity, transferring hexosyl groups; F:transferase activity, transferring glycosyl groups; F:zinc ion binding; F:hydrolase activity; F:catalytic activity; F:cation transmembrane transporter activity; C:integral to membrane; P:transmembrane transport; P:cation transport; F:phosphatase activity; P:dephosphorylation; P:peptidyl-tyrosine de…		no IPS match
Contig191	glutathione s-transferase mu 3	780	30	3.93721e-69	0.717	C:cytosol; P:nitrobenzene metabolic process; P:response to estrogen stimulus; F:glutathione transferase activity; P:xenobiotic catabolic process; P:glutathione metabolic process; F:enzyme binding; P:establishment of blood-nerve barrier; F:glutathione binding; F:protein homodimerization activity; P:cellular detoxification of nitrogen compound; P:glutathione conjugation reaction	EC:2.5.1.18	IPR003081 (PRINTS); IPR010987 (G3DSA:1.20.1050.GENE3D); IPR004045 (PFAM); IPR012336 (G3DSA:3.40.30.GENE3D); IPR004046 (PFAM); PTHR11571 (PANTHER); PTHR11571:SF3 (PANTHER); IPR004045 (PROSITE_PROFILES); IPR010987 (PROSITE_PROFILES); IPR012336 (SUPERFAMILY); IPR010987 (SUPERFAMILY)
Contig192	protein pbmucl2-like	1615	9	0.128123	0.598889	F:calcium ion binding; F:scavenger receptor activity; F:carbohydrate binding; C:membrane		no IPS match
Contig193	risc-loading complex subunit tarbp2-like	4820	30	6.15344e-62	0.652333	P:central nervous system development; F:RNA binding; C:RISC complex; P:female germ-line stem cell division; P:pre-miRNA processing; P:miRNA metabolic process; F:protein binding; P:production of siRNA involved in RNA interference; C:cytoplasm; P:regulation of production of small RNA involved in gene silencing by RNA; P:germ-line stem cell maintenance	-	IPR014720 (SMART); IPR014720 (G3DSA:3.30.160.GENE3D); IPR014720 (G3DSA:3.30.160.GENE3D); IPR014720 (PFAM); PTHR10910 (PANTHER); PTHR10910:SF77 (PANTHER); IPR014720 (PROSITE_PROFILES); IPR014720 (PROSITE_PROFILES); SSF54768 (SUPERFAMILY); SSF54768 (SUPERFAMILY)
Contig194	uncharacterized protein partial	435	30	2.16955e-05	0.530333	F:histone binding; F:transcription regulatory region DNA binding; F:sequence-specific DNA binding; F:DNA binding; C:nucleus; P:positive regulation of transcription, DNA-dependent; F:nucleic acid binding; C:cytoplasm; P:regulation of histone H3-K4 methylation; F:zinc ion binding; P:histone methylation; P:positive regulation of gene expression; P:DNA methylation involved in gamete generation; C:int…		no IPS match
Contig195	low quality protein: dachshund homolog 1-like	4861	30	7.19932e-63	0.686667	P:axon guidance; P:negative regulation of S phase of mitotic cell cycle; P:transcription, DNA-dependent; P:negative regulation of protein dephosphorylation; F:protein binding; P:mushroom body development; P:open tracheal system development; P:negative regulation of gene expression; P:genital disc sexually dimorphic development; P:antennal joint development; P:regulation of cyclin-dependent protei…	-	Coil (COILS); Coil (COILS); IPR003380 (PFAM); IPR003380 (G3DSA:3.10.260.GENE3D); PTHR12577 (PANTHER); PTHR12577:SF3 (PANTHER); IPR009061 (SUPERFAMILY)
Contig196	leucine-rich repeat extensin 2	2294	30	2.48789e-28	0.434667	P:root development; P:tissue development; P:developmental process involved in reproduction; P:post-embryonic development; P:response to stimulus; P:cellular component organization; P:cell differentiation; P:anatomical structure formation involved in morphogenesis	-	no IPS match
Contig197	probable atp-dependent rna helicase ddx17-like	834	30	9.41318e-27	0.866667	F:RNA helicase activity; P:negative regulation of transcription from RNA polymerase II promoter; P:positive regulation of DNA damage response, signal transduction by p53 class mediator; F:ATP-dependent helicase activity; P:regulation of alternative mRNA splicing, via spliceosome; P:intrinsic apoptotic signaling pathway by p53 class mediator; P:regulation of androgen receptor signaling pathway; F:…	-	IPR001650 (PFAM); G3DSA:3.40.50.300 (GENE3D); PTHR24031:SF0 (PANTHER); PTHR24031 (PANTHER); IPR001650 (PROSITE_PROFILES); IPR027417 (SUPERFAMILY)
Contig198	hypothetical protein PTT_04344 [Pyrenophora teres f. teres 0-1]	2750	1	7.86749	0.5	-		no IPS match
Contig199	cuticular protein rr-1 family member 39 precursor	772	30	9.36973e-15	0.583667	P:neurogenesis; F:structural constituent of cuticle	-	IPR000618 (PRINTS); IPR000618 (PFAM); PTHR10380 (PANTHER); PTHR10380:SF64 (PANTHER); IPR000618 (PROSITE_PATTERNS); SIGNAL_PEPTIDE_C_REGION (PHOBIUS); SIGNAL_PEPTIDE_N_REGION (PHOBIUS); NON_CYTOPLASMIC_DOMAIN (PHOBIUS); SIGNAL_PEPTIDE (PHOBIUS); SIGNAL_PEPTIDE_H_REGION (PHOBIUS); IPR000618 (PROSITE_PROFILES); SignalP-noTM (SIGNALP_EUK); SignalP-noTM (SIGNALP_GRAM_NEGATIVE)
Contig200	microtubule-associated serine threonine-protein kinase 3	8069	30	0	0.722667	F:protein serine/threonine kinase activity; F:transferase activity, transferring acyl groups; F:protein binding; P:serine family amino acid metabolic process; P:protein phosphorylation; F:ATP binding; F:magnesium ion binding	EC:2.7.11.0	IPR002290 (SMART); G3DSA:1.10.510.10 (GENE3D); IPR000719 (PFAM); G3DSA:3.30.200.20 (GENE3D); IPR015022 (PFAM); IPR023142 (G3DSA:1.20.1480.GENE3D); PTHR24356:SF39 (PANTHER); PTHR24356 (PANTHER); IPR008271 (PROSITE_PATTERNS); IPR000719 (PROSITE_PROFILES); IPR000961 (PROSITE_PROFILES); IPR011009 (SUPERFAMILY); IPR023142 (SUPERFAMILY)
Contig201	genetic suppressor element 1-like	6383	30	5.33551e-13	0.414667	P:regulation of transcription, DNA-dependent; P:transcription from RNA polymerase II promoter; F:sequence-specific DNA binding RNA polymerase II transcription factor activity; F:zinc ion binding; P:regulation of transcription from RNA polymerase II promoter; C:nucleus; P:signal transduction; F:RNA binding; P:translational initiation; F:translation initiation factor activity; P:RNA metabolic proce…		NON_CYTOPLASMIC_DOMAIN (PHOBIUS); TRANSMEMBRANE (PHOBIUS); NON_CYTOPLASMIC_DOMAIN (PHOBIUS); CYTOPLASMIC_DOMAIN (PHOBIUS); CYTOPLASMIC_DOMAIN (PHOBIUS); TRANSMEMBRANE (PHOBIUS); TRANSMEMBRANE (PHOBIUS); TMhelix (TMHMM); TMhelix (TMHMM); TMhelix (TMHMM)
Contig202	low quality protein: plectin	910	15	0.00851736	0.531333	F:methyltransferase activity; P:metabolic process; P:methylation; P:cell adhesion; P:proteolysis; F:metallocarboxypeptidase activity; F:zinc ion binding; C:integral to membrane; P:transmembrane transport; F:ATP binding; F:heat shock protein binding; P:base-excision repair; P:response to DNA damage stimulus; P:DNA repair; F:hydrolase activity, hydrolyzing N-glycosyl compounds; F:hydrolase activity…		CYTOPLASMIC_DOMAIN (PHOBIUS); NON_CYTOPLASMIC_DOMAIN (PHOBIUS); TRANSMEMBRANE (PHOBIUS); TMhelix (TMHMM)
Contig203	---NA---	2103	0			-		no IPS match
Contig204	syndecan-like isoform x1	6130	30	1.02635e-21	0.81	P:epithelial cell migration, open tracheal system; F:cytoskeletal protein binding; P:regulation of multicellular organismal metabolic process; C:integral to membrane; F:transmembrane signaling receptor activity; P:motor neuron axon guidance; P:energy homeostasis; P:positive regulation of gene silencing by miRNA; C:focal adhesion; C:neuromuscular junction; P:detection of light stimulus involved in…	-	no IPS match
Contig205	nadh dehydrogenase subunit 1	715	29	0.38592	0.485172	P:oxidation-reduction process; C:mitochondrion; F:oxidoreductase activity; C:integral to membrane; C:membrane; F:NADH dehydrogenase (ubiquinone) activity; F:alkyl hydroperoxide reductase activity; F:antioxidant activity; F:peroxiredoxin activity; P:response to oxidative stress; F:hydroperoxide reductase activity; F:peroxidase activity; P:transcription from RNA polymerase II promoter; F:DNA bindin…		no IPS match
Contig206	zinc finger protein 271-like	3012	30	1.18193e-121	0.602667	F:metal ion binding; F:nucleic acid binding	-	IPR015880 (SMART); PF13465 (PFAM); PF13912 (PFAM); IPR007087 (PFAM); IPR013087 (G3DSA:3.30.160.GENE3D); IPR013087 (G3DSA:3.30.160.GENE3D); IPR013087 (G3DSA:3.30.160.GENE3D); IPR013087 (G3DSA:3.30.160.GENE3D); PTHR24377 (PANTHER); PTHR24377:SF0 (PANTHER); IPR007087 (PROSITE_PATTERNS); IPR007087 (PROSITE_PATTERNS); IPR007087 (PROSITE_PATTERNS); IPR007087 (PROSITE_PATTERNS); IPR007087 (PROSITE_PATTE…
Contig207	transforming growth factor-beta-induced protein ig-h3	205	30	3.38029e-06	0.569667	P:angiogenesis; P:extracellular matrix organization; P:cell adhesion; C:extracellular space; C:extracellular matrix; C:proteinaceous extracellular matrix; C:extracellular region; F:extracellular matrix binding		IPR000782 (G3DSA:2.30.180.GENE3D); IPR000782 (PROSITE_PROFILES); IPR000782 (PROSITE_PROFILES); IPR000782 (SUPERFAMILY)
Contig208	nuclear pore complex protein nup133	3403	30	1.33235e-177	0.522333	P:mitotic cell cycle; P:organelle organization; P:hexose transport; C:nuclear pore; P:macromolecule localization; C:condensed chromosome kinetochore; F:protein binding	-	IPR007187 (PFAM); IPR014908 (PFAM); IPR015943 (G3DSA:2.130.10.GENE3D); PTHR13405 (PANTHER); PTHR13405:SF8 (PANTHER); SSF117289 (SUPERFAMILY)
Contig209	gly-rich protein	1760	30	0.00199737	0.574333	F:structural constituent of chitin-based cuticle; P:chitin-based cuticle development; C:proteinaceous extracellular matrix; P:body morphogenesis		IPR004145 (PFAM); SIGNAL_PEPTIDE_N_REGION (PHOBIUS); SIGNAL_PEPTIDE (PHOBIUS); SIGNAL_PEPTIDE_H_REGION (PHOBIUS); SIGNAL_PEPTIDE_C_REGION (PHOBIUS); NON_CYTOPLASMIC_DOMAIN (PHOBIUS); SignalP-noTM (SIGNALP_GRAM_NEGATIVE); SignalP-TM (SIGNALP_GRAM_POSITIVE); SignalP-noTM (SIGNALP_EUK)
Contig210	pao retrotransposon peptidase family protein	3558	30	8.00112e-16	0.538	F:RNA binding; F:nucleic acid binding; P:RNA-dependent DNA replication; F:zinc ion binding; F:RNA-directed DNA polymerase activity; P:DNA integration; F:nucleotidyltransferase activity; F:transferase activity; P:proteolysis; F:aspartic-type endopeptidase activity; F:DNA binding		no IPS match
Contig211	signal recognition particle 72 kda isoform 1	3577	30	7.77127e-144	0.621667	P:dsRNA transport; P:SRP-dependent cotranslational protein targeting to membrane; F:7S RNA binding; C:signal recognition particle; F:protein binding	-	IPR026270 (PIRSF); IPR013699 (PFAM); IPR011990 (G3DSA:1.25.40.GENE3D); IPR019734 (PFAM); IPR026270 (PANTHER); PTHR14094:SF16 (PANTHER); SSF48452 (SUPERFAMILY); SSF48452 (SUPERFAMILY)
Contig212	---NA---	861	0			-		NON_CYTOPLASMIC_DOMAIN (PHOBIUS); TRANSMEMBRANE (PHOBIUS); CYTOPLASMIC_DOMAIN (PHOBIUS); TMhelix (TMHMM)
Contig213	zinc finger mym-type protein 1-like	1386	30	9.39051e-25	0.643667	F:nucleic acid binding; F:protein dimerization activity; F:DNA binding		no IPS match
Contig214	cuticle protein	945	30	1.75733e-14	0.56	F:structural constituent of cuticle	-	IPR000618 (PFAM); PTHR12236:SF1 (PANTHER); PTHR12236 (PANTHER); IPR000618 (PROSITE_PROFILES)
Contig215	gamma-aminobutyric acid receptor-associated protein	1199	30	3.07888e-60	0.972333	F:GABA receptor binding; F:microtubule binding; C:lysosome; C:microtubule associated complex; C:autophagic vacuole membrane; C:microtubule; P:apoptotic process; C:Golgi membrane; C:cell body; C:cytoplasmic vesicle; P:microtubule cytoskeleton organization; P:protein targeting; P:synaptic transmission; C:actin cytoskeleton; C:perinuclear region of cytoplasm; F:beta-tubulin binding; P:autophagy; C:s…	-	G3DSA:3.10.20.90 (GENE3D); IPR004241 (PFAM); PTHR10969:SF5 (PANTHER); IPR004241 (PANTHER); SSF54236 (SUPERFAMILY)
Contig216	uncharacterized protein loc100905186	1148	30	7.639e-29	0.553333	P:neurogenesis	-	no IPS match
Contig217	sodium-dependent phosphate transport protein 2b-like	3691	30	1.29197e-125	0.683333	P:transmembrane transport; C:integral to membrane; P:response to estrogen stimulus; F:phosphate ion binding; F:sodium-dependent phosphate transmembrane transporter activity; F:sodium:phosphate symporter activity; C:apical plasma membrane; P:cellular phosphate ion homeostasis; F:sodium ion binding; P:phosphate ion transport; P:cation transport	-	TRANSMEMBRANE (PHOBIUS); SIGNAL_PEPTIDE_N_REGION (PHOBIUS); SIGNAL_PEPTIDE_H_REGION (PHOBIUS); SIGNAL_PEPTIDE_C_REGION (PHOBIUS); NON_CYTOPLASMIC_DOMAIN (PHOBIUS); SIGNAL_PEPTIDE (PHOBIUS); CYTOPLASMIC_DOMAIN (PHOBIUS); SignalP-TM (SIGNALP_GRAM_POSITIVE); SignalP-TM (SIGNALP_EUK); TMhelix (TMHMM); TMhelix (TMHMM)
Contig218	protein prenyltransferase alpha partial	3488	2	0.711726	0.475	P:protein prenylation; F:transferase activity; F:protein prenyltransferase activity		CYTOPLASMIC_DOMAIN (PHOBIUS); NON_CYTOPLASMIC_DOMAIN (PHOBIUS); TRANSMEMBRANE (PHOBIUS); TMhelix (TMHMM)
Contig219	---NA---	214	0			-		no IPS match
Contig220	uncharacterized protein loc100877646	5667	30	0	0.556333	F:metal ion binding; P:oxidation-reduction process; P:superoxide metabolic process		CYTOPLASMIC_DOMAIN (PHOBIUS); TRANSMEMBRANE (PHOBIUS); NON_CYTOPLASMIC_DOMAIN (PHOBIUS)
Contig221	gtp-binding translation elongation factor tu family	2638	22	0.0360724	0.553182	P:translational elongation; F:GTP binding; F:RNA binding; F:translation elongation factor activity; F:GTPase activity; P:GTP catabolic process; C:apicoplast; F:nucleotide binding; F:transferase activity; F:N-acetyltransferase activity; P:biological_process		no IPS match
Contig222	h aca ribonucleoprotein complex subunit 4	5996	30	0	0.813333	F:RNA binding; P:wing disc development; F:pseudouridylate synthase activity; P:definitive hemopoiesis; C:nucleolus; P:neurogenesis; P:rRNA processing; P:pseudouridine synthesis; F:pseudouridine synthase activity; P:germ cell development; C:ribonucleoprotein complex; P:pyrimidine nucleobase metabolic process	EC:4.2.1.70; EC:5.4.99.12	IPR002478 (SMART); IPR012960 (PFAM); IPR002501 (PFAM); IPR002478 (PFAM); IPR004521 (TIGRFAM); IPR004802 (TIGRFAM); IPR015947 (G3DSA:2.30.130.GENE3D); IPR004802 (PANTHER); IPR002478 (PROSITE_PROFILES); IPR020103 (SUPERFAMILY); IPR015947 (SUPERFAMILY)
Contig223	secreted mucin	664	6	0.0851538	0.543333	F:hydrolase activity		no IPS match
Contig224	aminopeptidase n-like	2756	30	3.72868e-167	0.647333	F:metallopeptidase activity; F:zinc ion binding; P:proteolysis	-	IPR014782 (PRINTS); G3DSA:1.10.390.10 (GENE3D); IPR014782 (PFAM); IPR001930 (PANTHER); PTHR11533:SF52 (PANTHER); NON_CYTOPLASMIC_DOMAIN (PHOBIUS); CYTOPLASMIC_DOMAIN (PHOBIUS); TRANSMEMBRANE (PHOBIUS); SSF55486 (SUPERFAMILY); SSF63737 (SUPERFAMILY); TMhelix (TMHMM)
Contig225	uncharacterized protein loc100502831	1629	12	1.09843	0.449167	C:intermediate filament; C:heterotrimeric G-protein complex; F:signal transducer activity; P:G-protein coupled receptor signaling pathway		NON_CYTOPLASMIC_DOMAIN (PHOBIUS); SIGNAL_PEPTIDE_H_REGION (PHOBIUS); SIGNAL_PEPTIDE_N_REGION (PHOBIUS); SIGNAL_PEPTIDE (PHOBIUS); SIGNAL_PEPTIDE_C_REGION (PHOBIUS)
Contig226	hypothetical protein [Plasmodium berghei ANKA]	1329	1	7.0706	0.55	-		no IPS match
Contig227	sh3 type 3 domain-containing protein	1779	30	3.80046e-18	0.416	F:structural constituent of cuticle; F:hydrolase activity; P:cell adhesion; F:extracellular matrix structural constituent; C:collagen; P:reproduction; C:integral to membrane; P:positive regulation of growth rate; P:embryo development ending in birth or egg hatching; F:scavenger receptor activity; F:receptor binding; C:extracellular space; C:membrane; P:signal transduction; F:nucleotidyltransferas…		SignalP-noTM (SIGNALP_EUK)
Contig228	alpha-aminoadipic semialdehyde mitochondrial-like	4590	30	0	0.789667	F:oxidoreductase activity; F:nucleotide binding; P:oxidation-reduction process	-	IPR007698 (SMART); IPR007698 (PFAM); IPR005097 (PFAM); G3DSA:3.30.360.10 (GENE3D); G3DSA:1.10.1870.10 (GENE3D); G3DSA:3.40.50.1770 (GENE3D); IPR016040 (G3DSA:3.40.50.GENE3D); PTHR11133 (PANTHER); PTHR11133:SF1 (PANTHER); SSF55347 (SUPERFAMILY); SSF52283 (SUPERFAMILY); SSF51735 (SUPERFAMILY)
Contig229	ap-4 complex accessory subunit tepsin	2249	30	4.01042e-23	0.494667	C:cytoplasmic membrane-bounded vesicle; C:cytosol		IPR008942 (G3DSA:1.25.40.GENE3D); PTHR21514:SF0 (PANTHER); PTHR21514 (PANTHER); IPR008942 (SUPERFAMILY)
Contig230	ras-related protein rab-1a	4359	30	4.86181e-95	0.946667	C:Golgi membrane; F:GTP binding; C:endoplasmic reticulum membrane; P:GTP catabolic process; P:intracellular protein transport; P:small GTPase mediated signal transduction; C:neuronal cell body; P:ER to Golgi vesicle-mediated transport; F:GTPase activity; P:nucleocytoplasmic transport	-	IPR001806 (PRINTS); IPR020849 (SMART); IPR002041 (SMART); IPR003578 (SMART); IPR024156 (SMART); IPR003579 (SMART); IPR001806 (PFAM); G3DSA:3.40.50.300 (GENE3D); IPR005225 (TIGRFAM); PTHR24073:SF248 (PANTHER); PTHR24073 (PANTHER); PS51419 (PROSITE_PROFILES); IPR027417 (SUPERFAMILY)
Contig231	---NA---	278	0			-		no IPS match
Contig232	bag family molecular chaperone regulator 1	3233	1	7.2479	0.58	-		SIGNAL_PEPTIDE_N_REGION (PHOBIUS); SIGNAL_PEPTIDE_C_REGION (PHOBIUS); SIGNAL_PEPTIDE_H_REGION (PHOBIUS); NON_CYTOPLASMIC_DOMAIN (PHOBIUS); TRANSMEMBRANE (PHOBIUS); CYTOPLASMIC_DOMAIN (PHOBIUS); SIGNAL_PEPTIDE (PHOBIUS)
Contig233	double-stranded rna-specific editase 1	533	30	0.000104466	0.502333	F:RNA binding; F:adenosine deaminase activity; P:RNA processing; F:double-stranded RNA binding; C:intracellular; P:mRNA modification; F:double-stranded RNA adenosine deaminase activity; P:negative regulation of cell proliferation; P:base conversion or substitution editing; C:nucleus; F:metal ion binding; P:adenosine to inosine editing; P:negative regulation of protein kinase activity by regulatio…		no IPS match
Contig234	tigger transposable element-derived protein 1-like	1518	30	4.47797e-18	0.634667	F:DNA binding		CYTOPLASMIC_DOMAIN (PHOBIUS); TRANSMEMBRANE (PHOBIUS); NON_CYTOPLASMIC_DOMAIN (PHOBIUS); TMhelix (TMHMM)
Contig235	pt repeat family protein	980	30	3.1923e-06	0.444	P:regulation of transcription, DNA-dependent; P:DNA-dependent transcription, initiation; P:transcription, DNA-dependent; F:sigma factor activity; F:sequence-specific DNA binding transcription factor activity; F:DNA binding; P:cell wall macromolecule catabolic process; F:transferase activity; P:DNA replication; F:nucleotide binding; F:DNA-directed DNA polymerase activity; F:nucleoside-triphosphata…		NON_CYTOPLASMIC_DOMAIN (PHOBIUS); SIGNAL_PEPTIDE_C_REGION (PHOBIUS); SIGNAL_PEPTIDE_H_REGION (PHOBIUS); SIGNAL_PEPTIDE_N_REGION (PHOBIUS); SIGNAL_PEPTIDE (PHOBIUS); SignalP-noTM (SIGNALP_EUK)
Contig236	---NA---	332	0			-		SIGNAL_PEPTIDE_C_REGION (PHOBIUS); SIGNAL_PEPTIDE_N_REGION (PHOBIUS); NON_CYTOPLASMIC_DOMAIN (PHOBIUS); SIGNAL_PEPTIDE_H_REGION (PHOBIUS); SIGNAL_PEPTIDE (PHOBIUS)
Contig237	partitioning defective 3 homolog	6140	30	0	0.497	C:cell periphery; P:generation of neurons; P:establishment or maintenance of cell polarity; C:apical junction complex; C:cell-cell adherens junction; P:cell fate commitment; P:cell-cell adhesion; P:cell division; P:cellular component assembly; P:asymmetric protein localization; P:ovarian follicle cell development; P:oocyte construction; P:embryo development; P:regulation of biological process; P:…	-	IPR001478 (SMART); G3DSA:2.30.42.10 (GENE3D); IPR001478 (PFAM); G3DSA:2.30.42.10 (GENE3D); IPR021922 (PFAM); PTHR16484 (PANTHER); IPR001478 (PROSITE_PROFILES); IPR001478 (PROSITE_PROFILES); IPR001478 (PROSITE_PROFILES); IPR001478 (SUPERFAMILY); IPR001478 (SUPERFAMILY); IPR001478 (SUPERFAMILY)
Contig238	cytochrome b-c1 complex subunit mitochondrial-like	2936	30	1.23867e-83	0.583333	F:metal ion binding; F:catalytic activity		IPR007863 (PFAM); IPR011237 (G3DSA:3.30.830.GENE3D); IPR011237 (G3DSA:3.30.830.GENE3D); IPR011765 (PFAM); PTHR11851 (PANTHER); PTHR11851:SF59 (PANTHER); SignalP-TM (SIGNALP_GRAM_POSITIVE); IPR011249 (SUPERFAMILY); IPR011249 (SUPERFAMILY)
Contig239	tubulin beta-1 chain-like	2726	30	0	0.942	C:microtubule; P:protein polymerization; P:GTP catabolic process; P:microtubule-based movement; F:GTPase activity; F:structural molecule activity; C:cytoplasm; F:GTP binding	-	SignalP-TM (SIGNALP_GRAM_POSITIVE)
Contig240	hypothetical protein RHOM_13960 [Roseburia hominis A2-183]	2382	1	6.64575	0.54	-		SIGNAL_PEPTIDE_H_REGION (PHOBIUS); NON_CYTOPLASMIC_DOMAIN (PHOBIUS); SIGNAL_PEPTIDE_N_REGION (PHOBIUS); SIGNAL_PEPTIDE_C_REGION (PHOBIUS); SIGNAL_PEPTIDE (PHOBIUS); PS51257 (PROSITE_PROFILES); SignalP-noTM (SIGNALP_EUK); SignalP-noTM (SIGNALP_GRAM_NEGATIVE); TMhelix (TMHMM)
Contig241	uncharacterized protein partial	1626	30	2.45728e-120	0.643667	F:helicase activity; F:nucleic acid binding; F:ATP binding; F:hydrolase activity; F:nucleotide binding; F:ATP-dependent helicase activity		IPR005202 (PFAM)
Contig242	uncharacterized protein partial	1522	30	5.7831e-18	0.482667	F:calcium ion binding; C:integral to membrane; C:membrane		no IPS match
Contig243	uncharacterized protein partial	1642	30	6.24176e-28	0.541333	-		SIGNAL_PEPTIDE_N_REGION (PHOBIUS); SIGNAL_PEPTIDE_H_REGION (PHOBIUS); SIGNAL_PEPTIDE_C_REGION (PHOBIUS); SIGNAL_PEPTIDE (PHOBIUS); NON_CYTOPLASMIC_DOMAIN (PHOBIUS)
Contig244	cytochrome p450 4v2-like	2630	30	6.54518e-159	0.778	C:intracellular membrane-bounded organelle; P:intein-mediated protein splicing; F:oxidoreductase activity, acting on paired donors, with incorporation or reduction of molecular oxygen; F:electron carrier activity; F:monooxygenase activity; P:fatty acid omega-oxidation; F:heme binding; F:iron ion binding; C:membrane; P:electron transport	-	IPR001128 (PRINTS); IPR002401 (PRINTS); IPR001128 (PFAM); IPR001128 (G3DSA:1.10.630.GENE3D); PTHR24290:SF0 (PANTHER); PTHR24290 (PANTHER); IPR017972 (PROSITE_PATTERNS); IPR001128 (SUPERFAMILY)
Contig245	integrase core domain containing protein	2231	30	2.68433e-17	0.474	F:nucleic acid binding; P:DNA integration; F:RNA binding; P:RNA-dependent DNA replication; F:RNA-directed DNA polymerase activity; F:zinc ion binding; F:nucleotidyltransferase activity; F:transferase activity		no IPS match
Contig246	---NA---	790	0			-		NON_CYTOPLASMIC_DOMAIN (PHOBIUS); CYTOPLASMIC_DOMAIN (PHOBIUS); TRANSMEMBRANE (PHOBIUS); TMhelix (TMHMM)
Contig247	unconventional myosin-vi isoform x2	9255	30	0	0.762333	C:nucleoplasm; P:cellular response to stimulus; C:neuron part; C:cytoplasmic membrane-bounded vesicle; P:establishment of localization in cell; P:inner ear development; P:organic substance transport; C:organelle membrane; P:synaptic transmission; P:cellular component organization; P:regulation of cellular process; C:cell projection; C:endomembrane system; P:secretion; P:neuron differentiation; F:…	-	Coil (COILS); Coil (COILS); Coil (COILS); IPR001609 (PRINTS); IPR001609 (SMART); IPR001609 (PFAM); PTHR13140:SF26 (PANTHER); PTHR13140 (PANTHER); IPR027417 (SUPERFAMILY)
Contig248	uncharacterized protein loc101740088	779	30	6.80998e-21	0.614667	P:central nervous system formation; P:regulation of neuronal synaptic plasticity in response to neurotrophin; P:motor neuron axon guidance; P:regulation of neuron apoptotic process; F:growth factor activity; P:signal transduction; P:cell proliferation; P:growth	-	NON_CYTOPLASMIC_DOMAIN (PHOBIUS); SIGNAL_PEPTIDE (PHOBIUS); SIGNAL_PEPTIDE_C_REGION (PHOBIUS); SIGNAL_PEPTIDE_N_REGION (PHOBIUS); SIGNAL_PEPTIDE_H_REGION (PHOBIUS); SignalP-TM (SIGNALP_GRAM_POSITIVE); SignalP-noTM (SIGNALP_GRAM_NEGATIVE); SignalP-noTM (SIGNALP_EUK); TMhelix (TMHMM)
Contig249	transmembrane 7 superfamily member 3	2969	30	1.51037e-20	0.423	C:integral to membrane; C:plasma membrane		IPR025256 (PFAM); PTHR15937:SF0 (PANTHER); PTHR15937 (PANTHER); TRANSMEMBRANE (PHOBIUS); NON_CYTOPLASMIC_DOMAIN (PHOBIUS); NON_CYTOPLASMIC_DOMAIN (PHOBIUS); CYTOPLASMIC_DOMAIN (PHOBIUS); CYTOPLASMIC_DOMAIN (PHOBIUS); TRANSMEMBRANE (PHOBIUS); NON_CYTOPLASMIC_DOMAIN (PHOBIUS); TRANSMEMBRANE (PHOBIUS); TRANSMEMBRANE (PHOBIUS); TRANSMEMBRANE (PHOBIUS); TRANSMEMBRANE (PHOBIUS); CYTOPLASMIC_DOMAIN (PHO…
Contig250	---NA---	5767	0			-		no IPS match
Contig251	dual specificity tyrosine-phosphorylation-regulated kinase 2	10412	30	0	0.776333	P:negative regulation of NFAT protein import into nucleus; F:manganese ion binding; P:positive regulation of glycogen biosynthetic process; F:protein tyrosine kinase activity; F:ubiquitin binding; C:cytoplasm; C:nucleolus; C:ubiquitin ligase complex; P:protein phosphorylation; F:protein serine/threonine kinase activity; P:smoothened signaling pathway; F:magnesium ion binding; P:intrinsic apoptoti…	EC:2.7.10.0; EC:2.7.11.0	Coil (COILS); IPR002290 (SMART); G3DSA:3.30.200.20 (GENE3D); G3DSA:1.10.510.10 (GENE3D); IPR000719 (PFAM); PTHR24058 (PANTHER); PTHR24058:SF36 (PANTHER); IPR008271 (PROSITE_PATTERNS); IPR017441 (PROSITE_PATTERNS); IPR000719 (PROSITE_PROFILES); IPR011009 (SUPERFAMILY); TMhelix (TMHMM)
Contig252	signal recognition particle 68 kda protein isoform 1	2467	30	1.34831e-128	0.628333	P:translation; C:cytosol; C:signal recognition particle, endoplasmic reticulum targeting; C:ribosome; P:response to drug; P:SRP-dependent cotranslational protein targeting to membrane; C:endoplasmic reticulum; F:signal recognition particle binding; F:7S RNA binding; F:endoplasmic reticulum signal peptide binding	-	Coil (COILS); IPR026258 (PIRSF); PTHR12860 (PANTHER); SIGNAL_PEPTIDE_C_REGION (PHOBIUS); SIGNAL_PEPTIDE_N_REGION (PHOBIUS); NON_CYTOPLASMIC_DOMAIN (PHOBIUS); SIGNAL_PEPTIDE (PHOBIUS); SIGNAL_PEPTIDE_H_REGION (PHOBIUS)
Contig253	rna-directed dna polymerase from mobile element jockey-like	2829	30	4.92341e-05	0.462667	F:RNA binding; P:RNA-dependent DNA replication; F:RNA-directed DNA polymerase activity		no IPS match
Contig254	merozoite surface	3881	30	1.01229e-11	0.411333	F:nucleic acid binding; F:zinc ion binding; C:intracellular; P:germ cell development; F:single-stranded RNA binding; F:helicase activity; P:germ-line stem cell maintenance; P:male meiosis; F:translation repressor activity, nucleic acid binding; C:nucleus; F:DNA binding; P:oogenesis; P:regulation of mRNA splicing, via spliceosome; C:microtubule associated complex; P:mRNA splicing, via spliceosome;…		Coil (COILS); Coil (COILS); Coil (COILS)
Contig255	cuticle protein	1785	30	4.66653e-16	0.671667	F:structural constituent of chitin-based cuticle	-	PR01217 (PRINTS)
Contig256	l-threonine 3-dehydrogenase	3421	30	6.35808e-103	0.625	P:organic substance metabolic process; P:primary metabolic process; F:organic cyclic compound binding; F:oxidoreductase activity; P:nitrogen compound metabolic process; F:heterocyclic compound binding; P:cellular metabolic process; F:transferase activity, transferring acyl groups other than amino-acyl groups; P:oxidation-reduction process; F:zinc ion binding	-	IPR020843 (SMART); IPR011032 (G3DSA:3.90.180.GENE3D); IPR013149 (PFAM); IPR013154 (PFAM); IPR016040 (G3DSA:3.40.50.GENE3D); PTHR11695:SF285 (PANTHER); IPR002085 (PANTHER); IPR002328 (PROSITE_PATTERNS); SSF51735 (SUPERFAMILY); IPR011032 (SUPERFAMILY)
Contig257	uncharacterized protein loc100868349	3386	25	1.64233e-10	0.5184	F:chitin binding; P:chitin metabolic process; C:extracellular region; P:biosynthetic process; F:phosphoglycolate phosphatase activity; F:hydrolase activity; P:metabolic process		Coil (COILS); Coil (COILS)
Contig258	zinc finger ccch domain-containing protein 13-like isoform x2	2642	30	1.15284e-32	0.679	F:protein binding		IPR006020 (SMART); IPR011993 (G3DSA:2.30.29.GENE3D); SSF50729 (SUPERFAMILY)
Contig259	e3 ubiquitin-protein ligase rnf185	7337	30	2.76797e-42	0.746333	F:oxidoreductase activity; P:cellular metabolic process; C:membrane; F:protein binding; F:zinc ion binding	-	IPR001841 (SMART); PF13923 (PFAM); IPR013083 (G3DSA:3.30.40.GENE3D); PTHR12313 (PANTHER); IPR017907 (PROSITE_PATTERNS); IPR001841 (PROSITE_PROFILES); SSF57850 (SUPERFAMILY)
Contig260	t-complex protein 1 subunit zeta-2 isoform 1	373	30	5.86969e-51	0.902	P:protein folding; C:chaperonin-containing T-complex; F:ATP binding; F:unfolded protein binding; C:microtubule	-	IPR017998 (PRINTS); IPR027413 (G3DSA:1.10.560.GENE3D); IPR002423 (PFAM); IPR002423 (PANTHER); IPR012722 (PTHR11353:PANTHER); IPR002194 (PROSITE_PATTERNS); IPR002194 (PROSITE_PATTERNS); IPR002423 (SUPERFAMILY)
Contig261	keratin-associated protein 4-7-like	1038	26	0.0047325	0.349615	C:keratin filament; C:intermediate filament		no IPS match
Contig262	hypothetical protein MYCGRDRAFT_90544 [Zymoseptoria tritici IPO323]	1806	1	4.76132	0.61	-		TMhelix (TMHMM)
Contig263	protein fam160a1-like	5537	30	7.31716e-136	0.570333	P:lysosome organization; C:FHF complex; P:endosome to lysosome transport; P:early endosome to late endosome transport; P:endosome organization; F:molecular_function; P:biological_process; C:cellular_component		IPR019384 (PFAM); PTHR21705 (PANTHER); PTHR21705:SF0 (PANTHER)
Contig264	glutamine repeat protein 1	1594	30	3.78999e-06	0.475	F:nucleic acid binding; F:zinc ion binding; C:intracellular; F:GTP binding; F:GTPase activity; P:GTP catabolic process; P:signal transduction; F:RNA binding; P:RNA metabolic process; F:DNA binding; P:regulation of transcription, DNA-dependent; F:sequence-specific DNA binding; C:nucleus; F:sequence-specific DNA binding transcription factor activity; P:DNA repair; F:hydrolase activity, hydrolyzing …		IPR008160 (PFAM); PTHR24023 (PANTHER)
Contig265	integrin beta-ps-like	4051	30	0	0.675	P:cell adhesion; C:integral to membrane	-	no IPS match
Contig266	uncharacterized protein containing a nrps condensation domain	2138	17	4.18086e-06	0.454118	F:alcohol O-acetyltransferase activity; P:alcohol metabolic process; F:transferase activity; P:oxidation-reduction process; F:oxidoreductase activity; P:metabolic process; F:nucleotide binding; F:catalytic activity		no IPS match
Contig267	heat shock cognate 71 kda protein	2222	30	0	0.872333	P:camera-type eye morphogenesis; C:neuron projection; F:receptor binding; P:mRNA processing; P:response to xenobiotic stimulus; F:2-alkenal reductase [NAD(P)] activity; C:melanosome; F:ADP binding; P:negative regulation of transcription, DNA-dependent; C:nucleolus; C:cytosol; C:spliceosomal complex; C:cell surface; C:neuronal cell body; P:RNA splicing; C:COP9 signalosome; P:regulation of cell cyc…	EC:1.3.1.74	Coil (COILS); IPR013126 (PRINTS); G3DSA:1.20.1270.10 (GENE3D); IPR013126 (PFAM); G3DSA:3.90.640.10 (GENE3D); G3DSA:2.60.34.10 (GENE3D); G3DSA:3.30.30.30 (GENE3D); G3DSA:3.30.420.40 (GENE3D); G3DSA:3.30.420.40 (GENE3D); PTHR19375 (PANTHER); PTHR19375:SF130 (PANTHER); IPR018181 (PROSITE_PATTERNS); IPR018181 (PROSITE_PATTERNS); IPR018181 (PROSITE_PATTERNS); SSF53067 (SUPERFAMILY); SSF53067 (SUPERFAM…
Contig268	conserved Plasmodium protein, unknown function [Plasmodium falciparum 3D7]	1274	1	1.74904	0.66	-		no IPS match
Contig269	---NA---	3338	0			-		no IPS match
Contig270	protein retinal degeneration b-like	1524	5	1.30843	0.494	-		CYTOPLASMIC_DOMAIN (PHOBIUS); NON_CYTOPLASMIC_DOMAIN (PHOBIUS); TRANSMEMBRANE (PHOBIUS); TMhelix (TMHMM); TMhelix (TMHMM)
Contig271	---NA---	269	0			-		no IPS match
Contig272	camp-dependent protein kinase type ii regulatory subunit-like	9752	30	1.15594e-115	0.799	P:axon guidance; P:locomotor rhythm; F:cAMP-dependent protein kinase activity; P:behavioral response to cocaine; F:cAMP-dependent protein kinase regulator activity; P:behavioral response to ethanol; F:protein binding; P:signal transduction; F:non-membrane spanning protein tyrosine kinase activity; C:cytoplasm; C:cAMP-dependent protein kinase complex; P:serine family amino acid metabolic process; …	EC:2.7.11.11; EC:2.7.10.2	IPR002373 (PRINTS); IPR000595 (SMART); IPR012198 (PIRSF); IPR000595 (PFAM); IPR014710 (G3DSA:2.60.120.GENE3D); IPR014710 (G3DSA:2.60.120.GENE3D); PTHR11635 (PANTHER); IPR018488 (PROSITE_PATTERNS); IPR018488 (PROSITE_PATTERNS); IPR018488 (PROSITE_PATTERNS); IPR018488 (PROSITE_PATTERNS); IPR000595 (PROSITE_PROFILES); IPR000595 (PROSITE_PROFILES); IPR018490 (SUPERFAMILY); IPR018490 (SUPERFAMILY)
Contig273	partial	4732	30	1.1261e-28	0.478	F:hydrolase activity, hydrolyzing O-glycosyl compounds; F:binding; P:macromolecule metabolic process; P:carbohydrate metabolic process	EC:3.2.1.0	PTHR14054 (PANTHER); PTHR14054:SF2 (PANTHER)
Contig274	tubulin alpha-1c chain-like	1139	30	8.3332e-122	0.941	C:microtubule; P:protein polymerization; P:GTP catabolic process; P:microtubule-based movement; F:GTPase activity; C:cytoplasm; F:GTP binding; F:structural constituent of cytoskeleton	-	IPR000217 (PRINTS); IPR002452 (PRINTS); IPR003008 (SMART); IPR003008 (PFAM); IPR003008 (G3DSA:3.40.50.GENE3D); IPR000217 (PANTHER); PTHR11588:SF41 (PANTHER); IPR017975 (PROSITE_PATTERNS); IPR003008 (SUPERFAMILY)
Contig275	sialin-like	6374	30	2.94888e-96	0.572333	C:integral to membrane; P:transmembrane transport; F:high affinity inorganic phosphate:sodium symporter activity		SIGNAL_PEPTIDE (PHOBIUS); SIGNAL_PEPTIDE_N_REGION (PHOBIUS); SIGNAL_PEPTIDE_C_REGION (PHOBIUS); NON_CYTOPLASMIC_DOMAIN (PHOBIUS); SIGNAL_PEPTIDE_H_REGION (PHOBIUS); SignalP-noTM (SIGNALP_EUK); SignalP-noTM (SIGNALP_GRAM_NEGATIVE); SignalP-TM (SIGNALP_GRAM_POSITIVE)
Contig276	---NA---	2442	0			-		no IPS match
Contig277	thioredoxin	271	30	0.000109488	0.743	P:cell redox homeostasis		IPR012336 (G3DSA:3.40.30.GENE3D); IPR013766 (PFAM); IPR012336 (SUPERFAMILY)
Contig278	GJ13650 [Drosophila virilis]	522	1	3.18783	0.63	-		no IPS match
Contig279	arginine and glutamate-rich protein 1	2277	30	3.33751e-17	0.832667	C:nucleus; P:regulation of transcription, DNA-dependent	-	TRANSMEMBRANE (PHOBIUS); NON_CYTOPLASMIC_DOMAIN (PHOBIUS); TRANSMEMBRANE (PHOBIUS); TRANSMEMBRANE (PHOBIUS); CYTOPLASMIC_DOMAIN (PHOBIUS); CYTOPLASMIC_DOMAIN (PHOBIUS); NON_CYTOPLASMIC_DOMAIN (PHOBIUS); SignalP-TM (SIGNALP_GRAM_POSITIVE); TMhelix (TMHMM)
Contig280	uncharacterized protein loc101457842	1182	30	1.53769e-42	0.407667	P:cell development; P:regulation of transcription from RNA polymerase II promoter; P:cellular process involved in reproduction in multicellular organism; P:anatomical structure formation involved in morphogenesis; P:cell cycle; P:positive regulation of cellular process; F:binding; P:system development; P:oogenesis	-	no IPS match
Contig281	uncharacterized protein loc100875969	894	30	0.00825926	0.506667	F:carbohydrate binding		no IPS match
Contig282	uncharacterized protein loc100606009	439	1	4.64579	0.43	-		no IPS match
Contig283	rna-directed dna polymerase from mobile element jockey-like	785	12	0.357089	0.623333	C:membrane; P:polysaccharide biosynthetic process		CYTOPLASMIC_DOMAIN (PHOBIUS); NON_CYTOPLASMIC_DOMAIN (PHOBIUS); TRANSMEMBRANE (PHOBIUS); TMhelix (TMHMM)
Contig284	protein cordon-bleu	280	2	8.04173	0.47	-		no IPS match
Contig285	myosin light chain smooth muscle	5316	30	0	0.633	F:calmodulin-dependent protein kinase activity; C:microtubule associated complex; F:myosin light chain kinase activity; P:serine family amino acid metabolic process; C:myosin complex; F:protein binding; P:protein phosphorylation; F:ATP binding	EC:2.7.11.17; EC:2.7.11.18	Coil (COILS); PR00014 (PRINTS); IPR003599 (SMART); IPR003961 (SMART); IPR003598 (SMART); IPR002290 (SMART); IPR000719 (PFAM); IPR013098 (PFAM); IPR013783 (G3DSA:2.60.40.GENE3D); IPR003961 (PFAM); IPR013783 (G3DSA:2.60.40.GENE3D); G3DSA:1.10.510.10 (GENE3D); IPR013783 (G3DSA:2.60.40.GENE3D); IPR013783 (G3DSA:2.60.40.GENE3D); IPR013783 (G3DSA:2.60.40.GENE3D); G3DSA:3.30.200.20 (GENE3D); IPR013783 (…
Contig286	tumor protein 63	1830	30	3.68385e-24	0.450333	P:apoptotic process; C:nuclear lumen; C:intracellular non-membrane-bounded organelle; P:cellular component organization; P:epidermis development; P:signal transduction; C:cytoplasm; P:anatomical structure formation involved in morphogenesis; P:tissue morphogenesis; F:protein binding; P:negative regulation of cellular process; P:positive regulation of cellular process; P:epithelial cell differenti…	-	IPR002117 (PRINTS); IPR011615 (PFAM); IPR012346 (G3DSA:2.60.40.GENE3D); PTHR11447:SF16 (PANTHER); IPR002117 (PANTHER); IPR008967 (SUPERFAMILY)
Contig287	nadh dehydrogenase subunit 5	5683	30	6.13076e-154	0.771	C:mitochondrial inner membrane; C:respiratory chain; F:NADH dehydrogenase (ubiquinone) activity; C:integral to membrane; P:mitochondrial electron transport, NADH to ubiquinone; P:ubiquinone biosynthetic process; P:sodium ion transport; P:proton transport; F:structural constituent of cuticle	EC:1.6.5.3	IPR000618 (PFAM); PTHR10380 (PANTHER); IPR000618 (PROSITE_PATTERNS); CYTOPLASMIC_DOMAIN (PHOBIUS); NON_CYTOPLASMIC_DOMAIN (PHOBIUS); TRANSMEMBRANE (PHOBIUS); IPR000618 (PROSITE_PROFILES); SignalP-TM (SIGNALP_GRAM_POSITIVE)
Contig288	26s protease regulatory subunit 4-like	1688	30	0	0.970333	C:cytoplasm; C:proteasome accessory complex; F:peptidase activity; P:protein catabolic process; F:ATP binding; F:nucleoside-triphosphatase activity; P:proteolysis; C:nucleus	EC:3.6.1.15	IPR003593 (SMART); IPR003959 (PFAM); G3DSA:1.10.8.60 (GENE3D); IPR005937 (TIGRFAM); G3DSA:3.40.50.300 (GENE3D); PTHR23073:SF9 (PANTHER); PTHR23073 (PANTHER); IPR003960 (PROSITE_PATTERNS); IPR027417 (SUPERFAMILY)
Contig289	uncharacterized protein loc101460070 isoform x2	2145	13	5.48937e-06	0.436154	-		NON_CYTOPLASMIC_DOMAIN (PHOBIUS); TRANSMEMBRANE (PHOBIUS); CYTOPLASMIC_DOMAIN (PHOBIUS); CYTOPLASMIC_DOMAIN (PHOBIUS); TRANSMEMBRANE (PHOBIUS); TMhelix (TMHMM); TMhelix (TMHMM)
Contig290	glipr1-like protein 2	262	1	1.21871	0.6	-		no IPS match
Contig291	low quality protein: melanotransferrin	335	1	3.65104	0.69	-		no IPS match
Contig292	inner membrane protein	334	4	2.7955	0.5325	F:NAD+ binding		no IPS match
Contig293	transposon tx1 uncharacterized 149 kda	3261	30	8.27663e-36	0.492667	P:RNA-dependent DNA replication; F:RNA binding; F:RNA-directed DNA polymerase activity		IPR000477 (PFAM); PTHR19446 (PANTHER); PTHR19446:SF107 (PANTHER); IPR000477 (PROSITE_PROFILES); SSF56672 (SUPERFAMILY)
Contig294	---NA---	1113	0			-		Coil (COILS); SIGNAL_PEPTIDE_N_REGION (PHOBIUS); SIGNAL_PEPTIDE_H_REGION (PHOBIUS); SIGNAL_PEPTIDE (PHOBIUS); SIGNAL_PEPTIDE_C_REGION (PHOBIUS); NON_CYTOPLASMIC_DOMAIN (PHOBIUS); SignalP-noTM (SIGNALP_GRAM_NEGATIVE); SignalP-TM (SIGNALP_GRAM_POSITIVE); SignalP-noTM (SIGNALP_EUK)
Contig295	ataxin-7-like protein 2 isoform 2	741	5	6.0055	0.484	-		no IPS match
Contig296	unc93-like protein mfsd11-like	2012	30	1.68457e-134	0.675	F:molecular_function; C:integral to membrane; C:membrane; P:biological_process; C:cellular_component		G3DSA:1.20.1250.20 (GENE3D); G3DSA:1.20.1250.20 (GENE3D); IPR010291 (PFAM); PTHR23294:SF0 (PANTHER); PTHR23294 (PANTHER); TRANSMEMBRANE (PHOBIUS); TRANSMEMBRANE (PHOBIUS); NON_CYTOPLASMIC_DOMAIN (PHOBIUS); TRANSMEMBRANE (PHOBIUS); TRANSMEMBRANE (PHOBIUS); TRANSMEMBRANE (PHOBIUS); CYTOPLASMIC_DOMAIN (PHOBIUS); TRANSMEMBRANE (PHOBIUS); TRANSMEMBRANE (PHOBIUS); NON_CYTOPLASMIC_DOMAIN (PHOBIUS); NON_…
Contig297	rna-directed dna polymerase from mobile element jockey-like	707	30	1.38941e-13	0.535333	-		no IPS match
Contig298	leucine-rich repeat-containing protein	3306	30	5.88407e-05	0.427333	F:sodium:hydrogen antiporter activity; C:integral to membrane; C:membrane; F:solute:hydrogen antiporter activity; P:sodium ion transport; P:transmembrane transport; P:cation transport; P:transport		Coil (COILS); Coil (COILS)
Contig299	uncharacterized protein partial	382	1	4.68243	0.51	-		no IPS match
Contig300	probable cytochrome p450 49a1-like	1776	30	1.98733e-67	0.525667	F:oxidoreductase activity, acting on paired donors, with incorporation or reduction of molecular oxygen; P:oxidation-reduction process; F:iron ion binding; F:heme binding		IPR001128 (PRINTS); IPR002401 (PRINTS); IPR001128 (G3DSA:1.10.630.GENE3D); IPR001128 (PFAM); PTHR24305 (PANTHER); PTHR24305:SF5 (PANTHER); IPR017972 (PROSITE_PATTERNS); IPR001128 (SUPERFAMILY)
Contig301	uncharacterized protein loc100901383	831	30	1.54051e-29	0.626333	C:extracellular region; P:chitin metabolic process; F:chitin binding		IPR002557 (SMART); IPR002557 (PFAM); IPR002557 (G3DSA:2.170.140.GENE3D); PTHR22933 (PANTHER); IPR002557 (PROSITE_PROFILES); IPR002557 (SUPERFAMILY)
Contig302	ap-1 complex subunit gamma-1	7011	30	0	0.663667	C:cytosol; C:microtubule cytoskeleton; F:protein C-terminus binding; P:microtubule cytoskeleton organization; F:collagen binding; C:Golgi apparatus; C:collagen; P:vesicle-mediated transport; C:clathrin adaptor complex; P:intracellular protein transport; F:protein transporter activity	-	IPR008152 (SMART); IPR011989 (G3DSA:1.25.10.GENE3D); IPR008152 (PFAM); IPR008153 (G3DSA:2.60.40.GENE3D); IPR002553 (PFAM); PTHR22780 (PANTHER); IPR017107 (PTHR22780:PANTHER); IPR008153 (PROSITE_PROFILES); IPR016024 (SUPERFAMILY); IPR013041 (SUPERFAMILY)
Contig303	retinol dehydrogenase 16-like	1747	21	0.000136754	0.466667	C:integral to membrane; P:transmembrane transport; P:regulation of transcription, DNA-dependent; F:sequence-specific DNA binding transcription factor activity		SIGNAL_PEPTIDE_N_REGION (PHOBIUS); SIGNAL_PEPTIDE_H_REGION (PHOBIUS); SIGNAL_PEPTIDE_C_REGION (PHOBIUS); SIGNAL_PEPTIDE (PHOBIUS); NON_CYTOPLASMIC_DOMAIN (PHOBIUS); SignalP-TM (SIGNALP_GRAM_POSITIVE); TMhelix (TMHMM)
Contig304	serine threonine-protein kinase smg1	6564	30	0	0.564	F:transferase activity, transferring phosphorus-containing groups; P:primary metabolic process; P:cellular macromolecule metabolic process; P:phosphorylation	-	no IPS match
Contig305	septin-2-like	3670	30	2.09137e-168	0.865667	F:protein binding; P:cellularization; C:septin ring; F:translation elongation factor activity; F:GTP binding; P:GTP catabolic process; C:germline ring canal; C:microtubule associated complex; P:neurogenesis; F:GTPase activity; C:septin complex; P:cytokinesis; C:ribosome; P:regulation of translational elongation	-	Coil (COILS); Coil (COILS); Coil (COILS); IPR016491 (PIRSF); G3DSA:3.40.50.300 (GENE3D); IPR000038 (PFAM); IPR000038 (PANTHER); PTHR18884:SF28 (PANTHER); IPR027417 (SUPERFAMILY)
Contig306	organic cation transporter	2331	30	7.06515e-63	0.508333	P:transmembrane transport; C:integral to membrane; F:transmembrane transporter activity	-	IPR005828 (PFAM); G3DSA:1.20.1250.20 (GENE3D); PTHR24064 (PANTHER); IPR005829 (PROSITE_PATTERNS); TRANSMEMBRANE (PHOBIUS); CYTOPLASMIC_DOMAIN (PHOBIUS); CYTOPLASMIC_DOMAIN (PHOBIUS); TRANSMEMBRANE (PHOBIUS); TRANSMEMBRANE (PHOBIUS); CYTOPLASMIC_DOMAIN (PHOBIUS); NON_CYTOPLASMIC_DOMAIN (PHOBIUS); NON_CYTOPLASMIC_DOMAIN (PHOBIUS); TRANSMEMBRANE (PHOBIUS); NON_CYTOPLASMIC_DOMAIN (PHOBIUS); TRANSMEMB…
Contig307	centrosomal protein of 104 kda-like	1015	30	2.35261e-07	0.450333	C:mitochondrion; P:respiratory electron transport chain; F:heme-copper terminal oxidase activity; P:aerobic electron transport chain; F:cytochrome-c oxidase activity; C:integral to membrane; C:membrane		no IPS match
Contig308	thymidylate kinase	400	1	6.18784	0.54	F:kinase activity; P:nucleotide biosynthetic process; F:ATP binding; P:dTDP biosynthetic process; P:phosphorylation; F:transferase activity; F:nucleotide binding; F:thymidylate kinase activity		no IPS match
Contig309	pe-pgrs family protein	2734	30	0.0488933	0.419667	F:RNA binding; F:methyltransferase activity; P:rRNA processing; P:tRNA processing; P:methylation; F:metal ion binding; F:ATP binding; F:zinc ion binding; F:DNA binding; F:transferase activity; P:biosynthetic process; F:hydrolase activity, acting on ester bonds; F:nucleotide binding; P:oxidation-reduction process; F:phosphopantetheine binding; F:oxidoreductase activity; F:catalytic activity; F:tra…		no IPS match
Contig310	---NA---	7138	0			-		no IPS match
Contig311	uncharacterized protein partial	3319	30	1.42002e-13	0.504333	-		TRANSMEMBRANE (PHOBIUS); NON_CYTOPLASMIC_DOMAIN (PHOBIUS); NON_CYTOPLASMIC_DOMAIN (PHOBIUS); TRANSMEMBRANE (PHOBIUS); CYTOPLASMIC_DOMAIN (PHOBIUS); CYTOPLASMIC_DOMAIN (PHOBIUS); TRANSMEMBRANE (PHOBIUS); TMhelix (TMHMM); TMhelix (TMHMM); TMhelix (TMHMM)
Contig312	atp-dependent rna helicase pl10-like	5426	30	0	0.817667	F:nucleic acid binding; F:ATP binding; F:ATP-dependent helicase activity	-	Coil (COILS); G3DSA:3.40.50.300 (GENE3D); PTHR24031 (PANTHER); PTHR24031:SF9 (PANTHER)
Contig313	uncharacterized protein loc101795104	511	27	8.65822e-08	0.524444	F:methyltransferase activity; P:metabolic process; P:methylation; P:cell adhesion; C:membrane; P:transport; F:transporter activity		SIGNAL_PEPTIDE_N_REGION (PHOBIUS); SIGNAL_PEPTIDE_C_REGION (PHOBIUS); NON_CYTOPLASMIC_DOMAIN (PHOBIUS); SIGNAL_PEPTIDE (PHOBIUS); SIGNAL_PEPTIDE_H_REGION (PHOBIUS); SignalP-noTM (SIGNALP_EUK)
Contig314	aaa atpase domain-containing protein	1927	30	0.122478	0.484	F:nucleic acid binding; F:zinc ion binding; C:intracellular; F:phosphatase activity; P:dephosphorylation; F:hydrolase activity; P:protein dephosphorylation; P:peptidyl-tyrosine dephosphorylation; F:protein tyrosine phosphatase activity; P:T cell receptor signaling pathway; F:phosphoprotein phosphatase activity; P:protein transport; C:Cajal body; P:ribosome biogenesis; P:GTP catabolic process; C:n…		SIGNAL_PEPTIDE_C_REGION (PHOBIUS); CYTOPLASMIC_DOMAIN (PHOBIUS); SIGNAL_PEPTIDE_N_REGION (PHOBIUS); NON_CYTOPLASMIC_DOMAIN (PHOBIUS); SIGNAL_PEPTIDE_H_REGION (PHOBIUS); SIGNAL_PEPTIDE (PHOBIUS); TRANSMEMBRANE (PHOBIUS); SignalP-TM (SIGNALP_GRAM_POSITIVE); TMhelix (TMHMM)
Contig315	rna-directed dna polymerase from mobile element jockey-like	5405	7	0.0093562	0.574286	F:RNA binding; P:RNA-dependent DNA replication; F:RNA-directed DNA polymerase activity		NON_CYTOPLASMIC_DOMAIN (PHOBIUS); CYTOPLASMIC_DOMAIN (PHOBIUS); TRANSMEMBRANE (PHOBIUS); TMhelix (TMHMM)
Contig316	rna-directed dna polymerase from mobile element jockey- partial	648	13	0.00348713	0.632308	F:nucleic acid binding; F:nucleotide binding		no IPS match
Contig317	electron transfer flavoprotein subunit beta	5658	30	2.87949e-95	0.838667	C:microtubule associated complex; C:mitochondrial electron transfer flavoprotein complex; C:lipid particle; F:electron carrier activity; P:oxidative phosphorylation; P:small molecule metabolic process; P:respiratory electron transport chain; P:electron transport	-	PTHR17616 (PANTHER)
Contig318	endonuclease-reverse transcriptase -e01-like	2982	5	0.0506907	0.592	F:RNA binding; P:RNA-dependent DNA replication; F:RNA-directed DNA polymerase activity		no IPS match
Contig319	isoaspartyl peptidase	655	30	0.0647127	0.444	F:nucleic acid binding; F:zinc ion binding; C:intracellular; F:nucleotide binding; P:regulation of transcription, DNA-dependent; F:sequence-specific DNA binding; F:sequence-specific DNA binding transcription factor activity; P:intracellular signal transduction; P:cyclic nucleotide biosynthetic process; F:phosphorus-oxygen lyase activity; F:hydrolase activity; F:beta-aspartyl-peptidase activity; P…		no IPS match
Contig320	rna-directed dna polymerase from mobile element jockey-like	1443	30	1.13928e-06	0.570667	F:RNA binding; P:RNA-dependent DNA replication; F:RNA-directed DNA polymerase activity		no IPS match
Contig321	protein toll-like	5066	8	2.45011e-05	0.5525	-		no IPS match
Contig322	low quality protein: plexin-b-like	6899	30	0	0.663333	P:axon guidance; F:protein binding; P:regulation of Ras protein signal transduction; F:receptor activity; C:intracellular	-	G3DSA:3.10.20.90 (GENE3D); IPR013548 (PFAM); PTHR22625 (PANTHER); PTHR22625:SF14 (PANTHER); IPR008936 (SUPERFAMILY)
Contig323	beta-ureidopropionase	2467	30	3.89577e-152	0.786333	C:cytoplasm; F:metal ion binding; F:beta-ureidopropionase activity; P:beta-alanine biosynthetic process; P:pyrimidine nucleobase metabolic process; P:pantothenate biosynthetic process	EC:3.5.1.6	IPR003010 (PFAM); IPR003010 (G3DSA:3.60.110.GENE3D); PTHR23088:SF0 (PANTHER); PTHR23088 (PANTHER); IPR003010 (PROSITE_PROFILES); IPR003010 (SUPERFAMILY)
Contig324	rna-directed dna polymerase from mobile element jockey-like	3105	5	1.06753	0.484	-		no IPS match
Contig325	cutaneous t-cell lymphoma-associated antigen 5 isoform x3	6270	30	4.23127e-55	0.482	F:protein binding		Coil (COILS); Coil (COILS); Coil (COILS); Coil (COILS); Coil (COILS); Coil (COILS); Coil (COILS); Coil (COILS); Coil (COILS); G3DSA:2.30.30.40 (GENE3D); PTHR23158 (PANTHER); PTHR23158:SF29 (PANTHER); CYTOPLASMIC_DOMAIN (PHOBIUS); SIGNAL_PEPTIDE_H_REGION (PHOBIUS); NON_CYTOPLASMIC_DOMAIN (PHOBIUS); SIGNAL_PEPTIDE_N_REGION (PHOBIUS); TRANSMEMBRANE (PHOBIUS); SIGNAL_PEPTIDE_C_REGION (PHOBIUS); SIGNA…
Contig326	---NA---	3074	0			-		no IPS match
Contig327	cuticle protein	523	30	1.15421e-13	0.632333	F:structural constituent of cuticle		no IPS match
Contig328	transmembrane and coiled-coil domains protein 1-like	4926	30	2.4479e-34	0.695	C:membrane	-	Coil (COILS); Coil (COILS); IPR019394 (PFAM); PTHR17613 (PANTHER); PTHR17613:SF7 (PANTHER)
Contig329	nadh dehydrogenase	4356	30	1.5172e-80	0.794333	F:2 iron, 2 sulfur cluster binding; F:NADH dehydrogenase (ubiquinone) activity; C:mitochondrial respiratory chain complex I; F:metal ion binding; P:nervous system development; P:mitochondrial electron transport, NADH to ubiquinone; P:cardiac muscle tissue development; P:ubiquinone biosynthetic process; P:sodium ion transport; P:proton transport	EC:1.6.5.3	IPR012336 (G3DSA:3.40.30.GENE3D); IPR002023 (PFAM); IPR002023 (TIGRFAM); PTHR10371:SF3 (PANTHER); IPR002023 (PANTHER); IPR002023 (PROSITE_PATTERNS); SignalP-TM (SIGNALP_GRAM_POSITIVE); IPR012336 (SUPERFAMILY)
Contig330	probable trans-2-enoyl- mitochondrial-like	1444	30	1.83485e-89	0.674	P:oxidation-reduction process; F:oxidoreductase activity; F:nucleotide binding; F:zinc ion binding		no IPS match
Contig331	iporin	10999	30	1.82092e-117	0.515	F:transferase activity	-	TRANSMEMBRANE (PHOBIUS); CYTOPLASMIC_DOMAIN (PHOBIUS); NON_CYTOPLASMIC_DOMAIN (PHOBIUS); TMhelix (TMHMM); TMhelix (TMHMM)
Contig332	cartilage oligomeric matrix	4542	30	0	0.652667	P:limb development; F:heparan sulfate proteoglycan binding; C:protein complex; F:calcium ion binding; P:cell adhesion mediated by integrin; C:extracellular space; P:organ morphogenesis; P:skeletal system development; F:collagen binding; C:muscle tendon junction; P:muscle attachment; F:heparin binding; F:extracellular matrix structural constituent; P:negative regulation of apoptotic process; C:col…	-	SignalP-TM (SIGNALP_GRAM_POSITIVE)
Contig333	---NA---	1527	0			-		no IPS match
Contig334	rna-directed dna polymerase from mobile element jockey-like	1247	30	8.63584e-21	0.495333	F:ATP binding; F:DNA binding		PTHR19446 (PANTHER)
Contig335	39s ribosomal protein mitochondrial-like	2746	30	6.38952e-18	0.598667	C:mitochondrial ribosome	-	Coil (COILS); PTHR21588 (PANTHER)
Contig336	tigger transposable element-derived protein 1-like	979	30	5.08478e-12	0.493333	C:intermediate filament; C:lamin filament; C:nuclear envelope; C:nucleus; P:muscle organ development; P:sterol regulatory element binding protein import into nucleus; P:ventricular cardiac muscle cell development; P:protein localization to nucleus; F:structural molecule activity; C:perinuclear region of cytoplasm; P:cellular response to hypoxia; P:regulation of apoptotic process; P:regulation of …		SIGNAL_PEPTIDE_N_REGION (PHOBIUS); SIGNAL_PEPTIDE (PHOBIUS); SIGNAL_PEPTIDE_C_REGION (PHOBIUS); NON_CYTOPLASMIC_DOMAIN (PHOBIUS); SIGNAL_PEPTIDE_H_REGION (PHOBIUS); SignalP-noTM (SIGNALP_EUK)
Contig337	60s ribosomal protein l19-like	648	30	2.25551e-60	0.88	P:mitotic spindle elongation; P:centrosome duplication; F:structural constituent of ribosome; C:cytosolic large ribosomal subunit; P:translation; P:ribosome biogenesis	-	Coil (COILS); IPR015972 (G3DSA:1.10.1650.GENE3D); IPR000196 (PFAM); IPR015974 (G3DSA:1.10.1200.GENE3D); PTHR10722 (PANTHER); IPR023638 (PROSITE_PATTERNS); IPR027547 (HAMAP); IPR000196 (SUPERFAMILY)
Contig338	uncharacterized protein loc100882464	5339	30	2.67965e-10	0.416333	P:lipid transport; F:lipid transporter activity; F:nutrient reservoir activity; C:extracellular region		IPR001846 (SMART); IPR001846 (PFAM); IPR001846 (PROSITE_PROFILES)
Contig339	apolipoprotein d-like	5649	30	4.71052e-05	0.502	F:lipid binding; F:small molecule binding; C:extracellular region; P:transport; F:transporter activity; P:negative regulation of smooth muscle cell proliferation; P:negative regulation of lipoprotein lipid oxidation; F:cholesterol binding; C:perinuclear region of cytoplasm; P:negative regulation of smooth muscle cell-matrix adhesion; P:negative regulation of protein import into nucleus; P:negativ…		no IPS match
Contig340	rna-binding protein 25	6064	30	5.94686e-22	0.574	F:mRNA binding; C:nucleolus; P:apoptotic process; C:nuclear speck; P:regulation of alternative mRNA splicing, via spliceosome; F:protein binding; C:cytoplasm	-	NON_CYTOPLASMIC_DOMAIN (PHOBIUS); TRANSMEMBRANE (PHOBIUS); CYTOPLASMIC_DOMAIN (PHOBIUS); TMhelix (TMHMM)
Contig341	t-cell receptor beta chain ana partial	219	30	0.000444715	0.555333	F:calcium ion binding; F:calcium-dependent phospholipid binding; P:integrin-mediated signaling pathway		no IPS match
Contig342	---NA---	361	0			-		no IPS match
Contig343	---NA---	489	0			-		no IPS match
Contig344	mitochondrial 28s ribosomal protein	2472	30	4.26626e-74	0.671	F:hydrogen-exporting ATPase activity, phosphorylative mechanism; C:mitochondrial proton-transporting ATP synthase complex, coupling factor F(o); P:lateral inhibition; C:lipid particle; P:proton transport; P:oxidative phosphorylation	EC:3.6.3.6	Coil (COILS); Coil (COILS); IPR019266 (PFAM); PTHR21393 (PANTHER)
Contig345	uncharacterized protein partial	3582	22	0.0078373	0.523182	F:transferase activity; P:phosphorylation; F:protein kinase activity; P:protein phosphorylation; F:nucleotide binding; F:ATP binding; F:kinase activity; F:protein tyrosine kinase activity; F:transferase activity, transferring phosphorus-containing groups; C:mitochondrion; F:NADH dehydrogenase (ubiquinone) activity; F:NADH dehydrogenase activity; F:sequence-specific DNA binding; F:protein heterodi…		no IPS match
Contig346	alpha-( )-fucosyltransferase c-like	3385	30	6.35428e-63	0.54	F:transferase activity	-	no IPS match
Contig347	apolipoprotein d	720	30	2.00185e-29	0.507	P:localization; P:single-multicellular organism process; P:single-organism cellular process; P:negative regulation of cellular process; C:intracellular; P:single-organism developmental process; F:binding; P:response to wounding	-	IPR000566 (PFAM); IPR012674 (G3DSA:2.40.128.GENE3D); PTHR10612 (PANTHER); PTHR10612:SF4 (PANTHER); SIGNAL_PEPTIDE_H_REGION (PHOBIUS); NON_CYTOPLASMIC_DOMAIN (PHOBIUS); SIGNAL_PEPTIDE (PHOBIUS); SIGNAL_PEPTIDE_N_REGION (PHOBIUS); SIGNAL_PEPTIDE_C_REGION (PHOBIUS); SignalP-noTM (SIGNALP_EUK); SignalP-TM (SIGNALP_GRAM_POSITIVE); IPR011038 (SUPERFAMILY)
Contig348	nitrogen fixation protein	995	1	7.81948	0.63	P:cofactor biosynthetic process; P:nitrogen fixation; F:metal cluster binding		TRANSMEMBRANE (PHOBIUS); NON_CYTOPLASMIC_DOMAIN (PHOBIUS); CYTOPLASMIC_DOMAIN (PHOBIUS); TMhelix (TMHMM)
Contig349	---NA---	377	0			-		no IPS match
Contig350	uncharacterized protein loc100903590	740	4	1.86254e-09	0.5375	P:regulation of transcription, DNA-dependent; F:sequence-specific DNA binding transcription factor activity		no IPS match
Contig351	hypothetical protein [Monosiga brevicollis MX1]	1026	2	0.569721	0.42	-		no IPS match
Contig352	uncharacterized protein yhr217c-like	1862	29	0.0182124	0.418966	P:cell adhesion; P:larval feeding behavior; P:positive regulation of neuroblast proliferation; C:nucleus; F:nucleic acid binding; P:regulation of stem cell division; P:neuronal stem cell maintenance; P:positive regulation of compound eye retinal cell programmed cell death; F:zinc ion binding; P:tricarboxylic acid cycle; P:sensory organ precursor cell fate determination; P:neurogenesis; P:neurobla…		no IPS match
Contig353	uncharacterized protein loc100879454	6978	30	2.70718e-18	0.599	F:chitin binding; P:chitin metabolic process; C:extracellular region		SIGNAL_PEPTIDE_C_REGION (PHOBIUS); CYTOPLASMIC_DOMAIN (PHOBIUS); CYTOPLASMIC_DOMAIN (PHOBIUS); TRANSMEMBRANE (PHOBIUS); CYTOPLASMIC_DOMAIN (PHOBIUS); TRANSMEMBRANE (PHOBIUS); NON_CYTOPLASMIC_DOMAIN (PHOBIUS); TRANSMEMBRANE (PHOBIUS); TRANSMEMBRANE (PHOBIUS); TRANSMEMBRANE (PHOBIUS); NON_CYTOPLASMIC_DOMAIN (PHOBIUS); TRANSMEMBRANE (PHOBIUS); NON_CYTOPLASMIC_DOMAIN (PHOBIUS); SIGNAL_PEPTIDE_N_REGIO…
Contig354	a2 protein	2536	30	9.05282e-22	0.490667	F:binding	-	TRANSMEMBRANE (PHOBIUS); CYTOPLASMIC_DOMAIN (PHOBIUS); NON_CYTOPLASMIC_DOMAIN (PHOBIUS); TMhelix (TMHMM)
Contig355	proton-coupled folate transporter-like	5370	30	4.12366e-43	0.463	C:integral to membrane; P:transmembrane transport		no IPS match
Contig356	uncharacterized protein partial	606	30	1.21049e-14	0.559667	-		no IPS match
Contig357	uncharacterized protein loc100883204	4117	30	2.47979e-08	0.618667	C:actin filament; P:response to other organism; P:positive regulation of protein export from nucleus; C:actin cytoskeleton; C:cytoplasm; F:actin binding; C:cytoplasmic vesicle; P:actin filament-based movement; F:protein binding; P:actin cytoskeleton organization; C:cytoskeleton; P:cellular component organization		no IPS match
Contig358	---NA---	262	0			-		no IPS match
Contig359	uncharacterized protein partial	1430	26	0.00116498	0.427308	P:proteolysis; F:serine-type endopeptidase activity; F:serine-type peptidase activity; F:hydrolase activity; F:peptidase activity		no IPS match
Contig360	26s protease regulatory subunit 10b	1600	30	0	0.946	C:cytoplasm; C:proteasome accessory complex; F:peptidase activity; C:plasma membrane; P:protein catabolic process; F:ATP binding; F:nucleoside-triphosphatase activity; P:proteolysis; C:nucleus	EC:3.6.1.15	Coil (COILS); IPR003593 (SMART); IPR005937 (TIGRFAM); IPR003959 (PFAM); G3DSA:1.10.8.60 (GENE3D); G3DSA:3.40.50.300 (GENE3D); PTHR23073:SF10 (PANTHER); PTHR23073 (PANTHER); IPR003960 (PROSITE_PATTERNS); IPR027417 (SUPERFAMILY)
Contig361	rna-directed dna polymerase from mobile element jockey-like	7467	30	1.87788e-33	0.454333	F:ribonuclease H activity; F:RNA-directed DNA polymerase activity; F:RNA binding; P:RNA-dependent DNA replication		IPR002156 (PFAM); G3DSA:3.30.420.10 (GENE3D); IPR000477 (PFAM); PTHR19446 (PANTHER); IPR002156 (PROSITE_PROFILES); IPR000477 (PROSITE_PROFILES); SSF56672 (SUPERFAMILY); IPR012337 (SUPERFAMILY)
Contig362	carboxypeptidase d	5888	30	0	0.569	P:cellular response to interleukin-2; C:nucleus; C:trans-Golgi network; F:zinc ion binding; P:proteolysis; F:metallocarboxypeptidase activity	-	IPR000834 (PRINTS); IPR000834 (SMART); IPR000834 (PFAM); PF13620 (PFAM); G3DSA:3.40.630.10 (GENE3D); IPR014766 (G3DSA:2.60.40.GENE3D); G3DSA:3.40.630.10 (GENE3D); PTHR11532 (PANTHER); PTHR11532:SF22 (PANTHER); IPR000834 (PROSITE_PATTERNS); IPR000834 (PROSITE_PATTERNS); IPR000834 (PROSITE_PATTERNS); TRANSMEMBRANE (PHOBIUS); CYTOPLASMIC_DOMAIN (PHOBIUS); NON_CYTOPLASMIC_DOMAIN (PHOBIUS); SSF53187 (…
Contig363	rna-directed dna polymerase from mobile element jockey-like	2984	30	9.59222e-14	0.68	F:RNA-directed DNA polymerase activity; P:RNA-dependent DNA replication; F:RNA binding	EC:2.7.7.49	no IPS match
Contig364	tetratricopeptide repeat protein 7b-like	3180	30	0	0.647667	P:neurogenesis; F:protein binding	-	Coil (COILS); IPR019734 (SMART); IPR011990 (G3DSA:1.25.40.GENE3D); PF13414 (PFAM); IPR019734 (PFAM); PTHR23083 (PANTHER); IPR026900 (PTHR23083:PANTHER); IPR019734 (PROSITE_PROFILES); IPR013026 (PROSITE_PROFILES); IPR019734 (PROSITE_PROFILES); IPR019734 (PROSITE_PROFILES); IPR019734 (PROSITE_PROFILES); IPR019734 (PROSITE_PROFILES); IPR013026 (PROSITE_PROFILES); IPR019734 (PROSITE_PROFILES); IPR019…
Contig365	protein crumbs-like	9144	30	0	0.553667	C:cell-cell junction; F:protein binding; P:negative regulation of biological process; P:cell-cell junction assembly; P:adherens junction organization; P:open tracheal system development; P:Malpighian tubule morphogenesis; P:localization; P:establishment or maintenance of apical/basal cell polarity; P:positive regulation of cellular process; P:regulation of signal transduction; P:morphogenesis of …	-	PR00010 (PRINTS); IPR001881 (SMART); IPR000742 (SMART); IPR001791 (SMART); IPR013320 (G3DSA:2.60.120.GENE3D); G3DSA:2.10.25.10 (GENE3D); G3DSA:2.10.25.10 (GENE3D); IPR001881 (PFAM); G3DSA:2.10.25.10 (GENE3D); G3DSA:2.170.300.10 (GENE3D); G3DSA:2.10.25.10 (GENE3D); G3DSA:2.10.25.10 (GENE3D); G3DSA:2.10.25.10 (GENE3D); IPR000742 (PFAM); IPR001791 (PFAM); G3DSA:2.10.25.10 (GENE3D); IPR013320 (G3DSA:…
Contig366	protease inhibitor epi11	410	30	4.65788e-08	0.630667	F:protein binding		IPR002350 (SMART); G3DSA:3.30.60.30 (GENE3D); IPR002350 (PFAM); PTHR21312:SF6 (PANTHER); PTHR21312 (PANTHER); CYTOPLASMIC_DOMAIN (PHOBIUS); NON_CYTOPLASMIC_DOMAIN (PHOBIUS); TRANSMEMBRANE (PHOBIUS); IPR002350 (PROSITE_PROFILES); SSF100895 (SUPERFAMILY); TMhelix (TMHMM)
Contig367	integumentary mucin - partial	845	5	4.67584e-05	0.416	-		no IPS match
Contig368	---NA---	1077	0			-		no IPS match
Contig369	zinc finger protein 551 isoform 2	866	30	2.71003e-39	0.773667	F:sequence-specific DNA binding transcription factor activity; F:DNA binding; C:nucleus; F:zinc ion binding; P:regulation of transcription, DNA-dependent; C:transcription factor complex; P:regulation of transcription, DNA-dependent	-	IPR015880 (SMART); IPR013087 (G3DSA:3.30.160.GENE3D); IPR007087 (PFAM); PTHR24377 (PANTHER); IPR007087 (PROSITE_PATTERNS); IPR007087 (PROSITE_PROFILES); SSF57667 (SUPERFAMILY)
Contig370	60s ribosomal protein l7a-like	705	30	1.25435e-57	0.707667	P:mitotic spindle elongation; P:centrosome duplication; F:structural constituent of ribosome; C:cytosolic large ribosomal subunit; P:translation; P:ribosome biogenesis	-	SIGNAL_PEPTIDE_N_REGION (PHOBIUS); SIGNAL_PEPTIDE (PHOBIUS); SIGNAL_PEPTIDE_C_REGION (PHOBIUS); SIGNAL_PEPTIDE_H_REGION (PHOBIUS); NON_CYTOPLASMIC_DOMAIN (PHOBIUS); SignalP-noTM (SIGNALP_EUK)
Contig371	uncharacterized protein loc101784111 isoform x4	2046	4	3.26051	0.54	-		no IPS match
Contig372	---NA---	295	0			-		no IPS match
Contig373	dedicator of cytokinesis protein 1	13445	30	0	0.622333	P:phagocytosis; F:protein binding; P:single-multicellular organism process; C:cytoplasm; P:cellular component organization; P:cell migration; F:guanyl-nucleotide exchange factor activity; P:small GTPase mediated signal transduction	-	IPR001452 (SMART); G3DSA:2.30.30.40 (GENE3D); IPR027007 (PFAM); IPR010703 (PFAM); IPR026799 (PTHR23317:PANTHER); IPR026791 (PANTHER); TRANSMEMBRANE (PHOBIUS); NON_CYTOPLASMIC_DOMAIN (PHOBIUS); CYTOPLASMIC_DOMAIN (PHOBIUS); IPR027357 (PROSITE_PROFILES); IPR001452 (PROSITE_PROFILES); IPR027007 (PROSITE_PROFILES); IPR016024 (SUPERFAMILY); IPR001452 (SUPERFAMILY)
Contig374	predicted protein [Physcomitrella patens subsp. patens]	2432	1	8.19707	0.52	P:proteolysis; F:ATP binding; F:nucleotide binding; F:nucleoside-triphosphatase activity; F:metalloendopeptidase activity		no IPS match
Contig375	tigger transposable element-derived protein 1-like	714	30	5.47463e-32	0.666667	F:nucleic acid binding	-	NON_CYTOPLASMIC_DOMAIN (PHOBIUS); SIGNAL_PEPTIDE_C_REGION (PHOBIUS); SIGNAL_PEPTIDE (PHOBIUS); SIGNAL_PEPTIDE_N_REGION (PHOBIUS); SIGNAL_PEPTIDE_H_REGION (PHOBIUS)
Contig376	piggybac transposable element-derived protein 4-like	4893	30	1.44924e-51	0.589	-		PF13843 (PFAM)
Contig377	adenomatous polyposis coli protein	14914	30	0	0.542333	P:protein complex assembly; P:regulation of cell migration; P:regulation of protein metabolic process; P:regulation of multicellular organismal development; P:tissue development; C:axon part; C:growth cone; C:cell leading edge; P:cell division; P:cellular component disassembly; P:regulation of microtubule polymerization or depolymerization; P:neuron projection development; P:regulation of cellula…	-	Coil (COILS); Coil (COILS); IPR009223 (PFAM)
Contig378	a disintegrin and metalloproteinase with thrombospondin motifs 18	570	18	0.654046	0.508333	P:oxidation-reduction process; F:oxidoreductase activity; F:catalytic activity; F:FMN binding; P:proteolysis; F:zinc ion binding; C:proteinaceous extracellular matrix; F:metalloendopeptidase activity; F:hydrolase activity; F:metallopeptidase activity; C:extracellular matrix; C:extracellular region; F:peptidase activity; F:metal ion binding; F:transferase activity; P:metabolic process		no IPS match
Contig379	proton-translocating nadh-quinone oxidoreductase subunit n	3365	4	5.81293	0.4575	F:NADH dehydrogenase (quinone) activity; C:integral to membrane; C:membrane; F:NADH dehydrogenase (ubiquinone) activity; P:transport; P:photosynthesis, light reaction; P:oxidation-reduction process; F:oxidoreductase activity; P:ATP synthesis coupled electron transport; F:quinone binding; C:plasma membrane; F:1,3-beta-D-glucan synthase activity; P:(1->3)-beta-D-glucan biosynthetic process; C:1,3-b…		TRANSMEMBRANE (PHOBIUS); TRANSMEMBRANE (PHOBIUS); CYTOPLASMIC_DOMAIN (PHOBIUS); CYTOPLASMIC_DOMAIN (PHOBIUS); NON_CYTOPLASMIC_DOMAIN (PHOBIUS); TMhelix (TMHMM); TMhelix (TMHMM)
Contig380	low quality protein: glutathione peroxidase 3	1330	30	1.96505e-42	0.632667	F:oxidoreductase activity	-	no IPS match
Contig381	abhydrolase domain-containing protein fam108c1-like	589	2	3.50647	0.55	-		no IPS match
Contig382	---NA---	2016	0			-		no IPS match
Contig383	rna-directed dna polymerase from mobile element jockey-like	2855	3	1.26917	0.57	-		no IPS match
Contig384	nadh dehydrogenase subunit 2	1265	1	2.95168	0.56	C:integral to membrane; C:membrane; C:mitochondrial inner membrane; C:respiratory chain; F:NADH dehydrogenase (ubiquinone) activity; C:mitochondrion; P:oxidation-reduction process; P:mitochondrial electron transport, NADH to ubiquinone; F:oxidoreductase activity; P:ATP synthesis coupled electron transport; P:electron transport chain		no IPS match
Contig385	staphylococcal nuclease domain-containing protein 1	6878	30	0	0.704	C:intracellular membrane-bounded organelle; F:transcription cofactor activity; F:hydrolase activity, acting on ester bonds; P:nucleic acid metabolic process; C:cytoplasm; C:transcription factor complex; P:regulation of transcription, DNA-dependent; F:nucleic acid binding; P:gene silencing by RNA; C:RISC complex	-	IPR002999 (SMART); IPR016071 (SMART); IPR016685 (PIRSF); G3DSA:2.30.30.140 (GENE3D); IPR016071 (G3DSA:2.40.50.GENE3D); IPR016071 (PFAM); IPR016071 (G3DSA:2.40.50.GENE3D); IPR002999 (PFAM); PTHR12302 (PANTHER); PTHR12302:SF0 (PANTHER); IPR016071 (PROSITE_PROFILES); IPR016071 (PROSITE_PROFILES); IPR002999 (PROSITE_PROFILES); IPR016071 (PROSITE_PROFILES); IPR016071 (PROSITE_PROFILES); IPR016071 (SUP…
Contig386	uncharacterized protein partial	3475	30	1.6297e-17	0.393333	P:regulation of transcription, DNA-dependent; F:nucleic acid binding; P:viral process; F:zinc ion binding; C:nucleus; F:sequence-specific DNA binding transcription factor activity		no IPS match
Contig387	aminopeptidase n-like	1798	30	3.02855e-164	0.68	F:metallopeptidase activity; F:zinc ion binding; P:proteolysis	-	IPR014782 (PRINTS); IPR014782 (PFAM); G3DSA:1.10.390.10 (GENE3D); IPR001930 (PANTHER); PTHR11533:SF52 (PANTHER); SSF55486 (SUPERFAMILY); SSF63737 (SUPERFAMILY)
Contig388	---NA---	1665	0			-		no IPS match
Contig389	upf0480 protein c15orf24 homolog	3455	30	1.22263e-53	0.712333	F:carbohydrate binding		IPR019008 (PFAM); IPR013783 (G3DSA:2.60.40.GENE3D); PTHR13605 (PANTHER); PTHR13605:SF4 (PANTHER); SIGNAL_PEPTIDE_H_REGION (PHOBIUS); CYTOPLASMIC_DOMAIN (PHOBIUS); TRANSMEMBRANE (PHOBIUS); NON_CYTOPLASMIC_DOMAIN (PHOBIUS); SIGNAL_PEPTIDE_N_REGION (PHOBIUS); SIGNAL_PEPTIDE (PHOBIUS); SIGNAL_PEPTIDE_C_REGION (PHOBIUS); SignalP-noTM (SIGNALP_EUK); IPR013784 (SUPERFAMILY)
Contig390	isoform d	2042	30	9.04463e-43	0.554	C:membrane		PF15501 (PFAM)
Contig391	transposon tx1 uncharacterized 149 kda	5575	30	7.38905e-39	0.459	F:RNA binding; P:RNA-dependent DNA replication; F:RNA-directed DNA polymerase activity		IPR000477 (PFAM); PTHR19446 (PANTHER); SSF56672 (SUPERFAMILY)
Contig392	2-amino-3-ketobutyrate coenzyme a mitochondrial	3653	30	4.15395e-84	0.856333	F:pyridoxal phosphate binding; F:glycine C-acetyltransferase activity; F:ligase activity; P:glycine metabolic process; P:L-serine metabolic process; P:threonine metabolic process; P:acyl-carrier-protein biosynthetic process	EC:2.3.1.29	Coil (COILS); IPR015421 (G3DSA:3.40.640.GENE3D); IPR004839 (PFAM); PTHR13693 (PANTHER); PTHR13693:SF14 (PANTHER); IPR001917 (PROSITE_PATTERNS); IPR015424 (SUPERFAMILY)
Contig393	myb-like protein p-like isoform x5	1584	30	2.59827e-15	0.482667	F:GTP binding; F:GTPase activity; P:GTP catabolic process; F:DNA binding		Coil (COILS)
Contig394	---NA---	258	0			-		TRANSMEMBRANE (PHOBIUS); NON_CYTOPLASMIC_DOMAIN (PHOBIUS); CYTOPLASMIC_DOMAIN (PHOBIUS); TMhelix (TMHMM)
Contig395	n-terminal part of if- partial	5669	30	6.80976e-12	0.384	F:heterocyclic compound binding; P:cellular nitrogen compound metabolic process; F:hydrolase activity; P:primary metabolic process; P:cellular aromatic compound metabolic process; P:heterocycle metabolic process; P:organic cyclic compound metabolic process; P:macromolecule metabolic process; F:organic cyclic compound binding	-	no IPS match
Contig396	helicase mov-10	587	9	1.21018	0.522222	P:biosynthetic process; F:sucrose synthase activity; F:transferase activity; P:sucrose metabolic process; F:transferase activity, transferring glycosyl groups		no IPS match
Contig397	protein fam115c-like	5458	30	1.30685e-36	0.467667	-		IPR000772 (SMART); PF13402 (PFAM); IPR000772 (PFAM); G3DSA:2.80.10.50 (GENE3D); G3DSA:2.80.10.50 (GENE3D); PTHR15730:SF0 (PANTHER); PTHR15730 (PANTHER); IPR000772 (SUPERFAMILY); IPR000772 (SUPERFAMILY)
Contig398	protein	662	30	1.77145e-07	0.514333	F:hydrolase activity; F:metal ion binding; C:integral to membrane; F:zinc ion binding; P:G-protein coupled receptor signaling pathway; F:protein kinase activity; P:protein phosphorylation; F:transferase activity, transferring phosphorus-containing groups; P:protein glycosylation; F:oligosaccharyl transferase activity; F:transferase activity; C:membrane		Coil (COILS)
Contig399	---NA---	541	0			-		no IPS match
Contig400	rna-directed dna polymerase from mobile element jockey-like	3299	30	1.92563e-48	0.495	F:metal ion binding; F:nucleic acid binding; F:hydrolase activity		Coil (COILS); PTHR19446:SF213 (PANTHER); PTHR19446 (PANTHER)
Contig401	signal recognition particle receptor subunit alpha	4933	30	3.66329e-147	0.734667	P:SRP-dependent cotranslational protein targeting to membrane; F:GTP binding; F:GTPase activity; C:signal recognition particle receptor complex; P:GTP catabolic process; F:signal recognition particle binding	EC:3.6.1.15	Coil (COILS); IPR013822 (SMART); IPR003593 (SMART); IPR000897 (SMART); IPR000897 (PFAM); IPR007222 (PFAM); G3DSA:3.40.50.300 (GENE3D); IPR013822 (PFAM); G3DSA:1.20.120.140 (GENE3D); PTHR11564:SF8 (PANTHER); PTHR11564 (PANTHER); IPR000897 (PROSITE_PATTERNS); IPR027417 (SUPERFAMILY); IPR013822 (SUPERFAMILY)
Contig402	innexin inx3-like	1757	30	1.64837e-82	0.592667	F:gap junction channel activity; C:gap junction; C:lateral plasma membrane; P:intercellular transport; P:cell-cell signaling	-	IPR000990 (PRINTS); IPR000990 (PFAM); IPR000990 (PANTHER); TRANSMEMBRANE (PHOBIUS); SIGNAL_PEPTIDE_C_REGION (PHOBIUS); SIGNAL_PEPTIDE_H_REGION (PHOBIUS); SIGNAL_PEPTIDE_N_REGION (PHOBIUS); NON_CYTOPLASMIC_DOMAIN (PHOBIUS); CYTOPLASMIC_DOMAIN (PHOBIUS); NON_CYTOPLASMIC_DOMAIN (PHOBIUS); TRANSMEMBRANE (PHOBIUS); SIGNAL_PEPTIDE (PHOBIUS); TRANSMEMBRANE (PHOBIUS); CYTOPLASMIC_DOMAIN (PHOBIUS); IPR000…
Contig403	---NA---	420	0			-		no IPS match
Contig404	2-oxoglutarate:ferredoxin oxidoredutase subunit delta	746	1	1.23187	0.45	P:oxidation-reduction process; P:methanogenesis, from acetate; F:oxidoreductase activity; F:2-oxoglutarate synthase activity		no IPS match
Contig405	hypothetical protein [Streptomyces violaceusniger Tu 4113]	652	1	5.9144	0.64	F:transferase activity, transferring hexosyl groups		CYTOPLASMIC_DOMAIN (PHOBIUS); TRANSMEMBRANE (PHOBIUS); NON_CYTOPLASMIC_DOMAIN (PHOBIUS); TMhelix (TMHMM); TMhelix (TMHMM)
Contig406	uncharacterized protein c6orf15 homolog	659	30	3.65075e-05	0.511667	C:proteinaceous extracellular matrix; C:extracellular region; F:structural constituent of cuticle; C:interstitial matrix; P:extracellular matrix organization; F:collagen V binding; F:laminin binding; C:extracellular matrix; F:collagen binding; F:fibronectin binding; F:heparin binding; F:glycosaminoglycan binding; F:hyaluronic acid binding; F:extracellular matrix structural constituent; C:collagen…		no IPS match
Contig407	enzymatic polyprotein endonuclease reverse	1318	30	7.39252e-42	0.608333	F:RNA binding; F:RNA-directed DNA polymerase activity; P:RNA-dependent DNA replication	-	IPR000477 (PFAM); G3DSA:3.30.70.270 (GENE3D); G3DSA:3.10.10.10 (GENE3D); PTHR10178 (PANTHER); IPR000477 (PROSITE_PROFILES); SSF56672 (SUPERFAMILY)
Contig408	iodotyrosine dehalogenase 1	674	30	1.1933e-30	0.701333	P:thyroid hormone generation; C:plasma membrane; P:cellular nitrogen compound metabolic process; F:oxidoreductase activity	-	IPR000415 (PFAM); IPR000415 (G3DSA:3.40.109.GENE3D); PTHR23026:SF39 (PANTHER); PTHR23026 (PANTHER); TRANSMEMBRANE (PHOBIUS); CYTOPLASMIC_DOMAIN (PHOBIUS); NON_CYTOPLASMIC_DOMAIN (PHOBIUS); IPR000415 (SUPERFAMILY); TMhelix (TMHMM)
Contig409	eukaryotic translation initiation factor 2a	4297	30	6.23755e-103	0.546	P:SREBP signaling pathway; F:protein binding; F:translation initiation factor activity; F:ribosome binding; P:protein autophosphorylation; C:cytoplasmic stress granule; P:positive regulation of signal transduction; C:eukaryotic translation initiation factor 2 complex; P:regulation of translational initiation in response to stress; F:tRNA binding; P:ribosome assembly; C:nucleus; C:ribosome	-	Coil (COILS); IPR011042 (G3DSA:2.120.10.GENE3D); IPR013979 (PFAM); IPR015943 (G3DSA:2.130.10.GENE3D); PTHR13227:SF0 (PANTHER); PTHR13227 (PANTHER); SSF82171 (SUPERFAMILY)
Contig410	guanine nucleotide exchange factor dbs-like	7422	30	0	0.679	F:hydrolase activity; P:regulation of GTPase activity; F:protein binding; P:regulation of Rho protein signal transduction; F:Rho guanyl-nucleotide exchange factor activity	-	IPR001452 (SMART); IPR018159 (SMART); IPR000219 (SMART); IPR001849 (SMART); IPR001251 (SMART); G3DSA:2.30.30.40 (GENE3D); IPR002017 (PFAM); IPR001251 (G3DSA:3.40.525.GENE3D); IPR011993 (G3DSA:2.30.29.GENE3D); IPR001452 (PFAM); G3DSA:1.20.58.60 (GENE3D); IPR000219 (G3DSA:1.20.900.GENE3D); IPR001251 (PFAM); IPR000219 (PFAM); PTHR22826 (PANTHER); PTHR22826:SF46 (PANTHER); TRANSMEMBRANE (PHOBIUS); CY…
Contig411	cellulosomal scaffoldin anchoring protein	1051	30	9.39356e-07	0.474	P:carbohydrate metabolic process; F:cation binding; F:catalytic activity; P:cell adhesion		no IPS match
Contig412	rna-directed dna polymerase from mobile element jockey-like	5444	30	3.93193e-08	0.544	-		TMhelix (TMHMM)
Contig413	glycyl-trna ligase subunit beta	271	13	1.63609	0.603846	F:protein tyrosine phosphatase activity; P:dephosphorylation; F:phosphatase activity; F:protein tyrosine/serine/threonine phosphatase activity; F:hydrolase activity; P:peptidyl-tyrosine dephosphorylation; P:protein dephosphorylation; F:zinc ion binding; C:intracellular; F:phosphotransferase activity, alcohol group as acceptor; F:transferase activity, transferring phosphorus-containing groups; P:m…		no IPS match
Contig414	rna-directed dna polymerase from mobile element jockey-like	2192	30	2.14105e-05	0.545667	P:regulation of transcription, DNA-dependent; F:nucleic acid binding; C:spliceosomal complex; P:RNA splicing; P:mRNA processing; C:nucleus; F:DNA binding		NON_CYTOPLASMIC_DOMAIN (PHOBIUS); TRANSMEMBRANE (PHOBIUS); CYTOPLASMIC_DOMAIN (PHOBIUS); TMhelix (TMHMM)
Contig415	---NA---	336	0			-		no IPS match
Contig416	zinc finger protein 709-like	602	5	0.750687	0.504	-		no IPS match
Contig417	small conductance calcium-activated potassium channel	349	29	0.0101251	0.423793	C:membrane; F:ATP binding; F:nucleotide binding; F:microtubule motor activity; P:microtubule-based movement; C:microtubule associated complex; C:microtubule; P:regulation of transcription, DNA-dependent; F:sequence-specific DNA binding; F:zinc ion binding; F:sequence-specific DNA binding transcription factor activity		no IPS match
Contig418	protein fam83b	1021	1	8.14529	0.65	-		TRANSMEMBRANE (PHOBIUS); CYTOPLASMIC_DOMAIN (PHOBIUS); NON_CYTOPLASMIC_DOMAIN (PHOBIUS); TMhelix (TMHMM)
Contig419	conserved hypothetical protein [Culex quinquefasciatus]	1151	2	0.000172078	0.475	-		NON_CYTOPLASMIC_DOMAIN (PHOBIUS); CYTOPLASMIC_DOMAIN (PHOBIUS); TRANSMEMBRANE (PHOBIUS); TMhelix (TMHMM)
Contig420	GK18519 [Drosophila willistoni]	447	1	6.21704	0.47	F:RNA binding; P:RNA-dependent DNA replication; F:RNA-directed DNA polymerase activity		TRANSMEMBRANE (PHOBIUS); CYTOPLASMIC_DOMAIN (PHOBIUS); NON_CYTOPLASMIC_DOMAIN (PHOBIUS); TMhelix (TMHMM)
Contig421	uncharacterized protein loc100391984	332	1	0.930775	0.43	P:phosphatidylinositol biosynthetic process; C:integral to membrane; C:membrane; C:immunological synapse; P:phosphatidylinositol metabolic process; P:protein localization; P:positive regulation of peptidyl-tyrosine phosphorylation; P:positive regulation of 1-phosphatidylinositol 4-kinase activity; P:activation of MAPK activity; C:integral to plasma membrane; P:positive regulation of cell prolifer…		no IPS match
Contig422	ribonucleoside-diphosphate reductase subunit alpha	1386	1	9.77664	0.47	P:DNA replication; P:oxidation-reduction process; F:ATP binding; F:oxidoreductase activity; F:nucleotide binding; F:cobalamin binding; F:ribonucleoside-diphosphate reductase activity, thioredoxin disulfide as acceptor; C:ribonucleoside-diphosphate reductase complex		no IPS match
Contig423	aldo keto reductase	356	14	6.70547e-07	0.542857	F:DNA binding		IPR009057 (G3DSA:1.10.10.GENE3D); IPR009057 (SUPERFAMILY)
Contig424	flagellar biosynthesis chaperone	388	30	0.0291186	0.508333	P:chemotaxis; C:membrane; C:bacterial-type flagellum; F:motor activity; C:bacterial-type flagellum part; P:ciliary or bacterial-type flagellar motility; P:N-glycan processing; C:intracellular; F:DNA binding		Coil (COILS)
Contig425	tigger transposable element-derived protein 1-like	481	30	8.21324e-21	0.67	F:DNA binding		IPR006600 (SMART); IPR009057 (G3DSA:1.10.10.GENE3D); IPR006600 (PFAM); IPR006600 (PROSITE_PROFILES); IPR009057 (SUPERFAMILY)
Contig426	neuroblast differentiation-associated protein ahnak	924	30	2.00652e-07	0.443	F:nucleic acid binding; P:peptide cross-linking; C:cytoplasm; P:nervous system development; F:protein binding; C:nucleus		no IPS match
Contig427	dna repair protein rev1	523	30	3.97618e-06	0.45	F:nucleotidyltransferase activity; P:DNA repair; F:DNA-directed DNA polymerase activity; F:damaged DNA binding; F:magnesium ion binding		no IPS match
Contig428	dna replication licensing factor mcm8	1454	13	0.00265765	0.470769	-		SIGNAL_PEPTIDE_H_REGION (PHOBIUS); SIGNAL_PEPTIDE_C_REGION (PHOBIUS); SIGNAL_PEPTIDE_N_REGION (PHOBIUS); SIGNAL_PEPTIDE (PHOBIUS); NON_CYTOPLASMIC_DOMAIN (PHOBIUS); TRANSMEMBRANE (PHOBIUS); CYTOPLASMIC_DOMAIN (PHOBIUS); SignalP-TM (SIGNALP_EUK)
Contig429	heat shock cognate 71 kda	2014	30	0	0.951667	F:2-alkenal reductase [NAD(P)] activity; P:negative regulation of transcription, DNA-dependent; C:nucleolus; C:cytosol; C:cell surface; P:regulation of cell cycle; F:unfolded protein binding; C:extracellular vesicular exosome; P:chaperone mediated protein folding requiring cofactor; C:Prp19 complex; P:response to stress; P:oxidation-reduction process; F:ATPase activity, coupled; F:ATP binding; C:…	EC:1.3.1.74	IPR013126 (PRINTS); G3DSA:3.30.420.40 (GENE3D); G3DSA:3.90.640.10 (GENE3D); IPR013126 (PFAM); G3DSA:2.60.34.10 (GENE3D); G3DSA:3.30.420.40 (GENE3D); PTHR19375:SF130 (PANTHER); PTHR19375 (PANTHER); IPR018181 (PROSITE_PATTERNS); IPR018181 (PROSITE_PATTERNS); SSF53067 (SUPERFAMILY); SSF100920 (SUPERFAMILY)
Contig430	retinol dehydrogenase 11-like	5475	30	2.0746e-66	0.718667	F:binding	-	IPR001849 (SMART); IPR011993 (G3DSA:2.30.29.GENE3D); IPR001849 (PROSITE_PROFILES); SSF50729 (SUPERFAMILY)
Contig431	coiled-coil domain-containing protein 48-like	4106	30	2.72865e-15	0.447333	F:calcium ion binding		Coil (COILS); Coil (COILS); Coil (COILS); Coil (COILS); Coil (COILS); IPR018247 (PROSITE_PATTERNS); IPR002048 (PROSITE_PROFILES)
Contig432	cation channel family protein	943	3	1.88361	0.443333	F:nucleic acid binding; F:zinc ion binding		SignalP-noTM (SIGNALP_EUK)
Contig433	zinc finger protein 84	3257	30	2.85216e-87	0.708333	F:zinc ion binding; C:nucleolus; P:regulation of transcription, DNA-dependent; F:DNA binding	-	IPR015880 (SMART); PF13465 (PFAM); IPR013087 (G3DSA:3.30.160.GENE3D); IPR013087 (G3DSA:3.30.160.GENE3D); IPR013087 (G3DSA:3.30.160.GENE3D); PTHR24377 (PANTHER); IPR007087 (PROSITE_PATTERNS); IPR007087 (PROSITE_PATTERNS); IPR007087 (PROSITE_PATTERNS); IPR007087 (PROSITE_PATTERNS); IPR007087 (PROSITE_PATTERNS); IPR007087 (PROSITE_PATTERNS); IPR007087 (PROSITE_PATTERNS); IPR007087 (PROSITE_PATTERNS)…
Contig434	tubulointerstitial nephritis antigen-like	2819	30	4.29446e-118	0.591333	P:proteolysis; F:cysteine-type peptidase activity; P:immune response; F:scavenger receptor activity; F:polysaccharide binding		IPR000668 (PRINTS); IPR000668 (SMART); G3DSA:3.90.70.10 (GENE3D); IPR000668 (PFAM); IPR013128 (PANTHER); PTHR12411:SF15 (PANTHER); IPR025660 (PROSITE_PATTERNS); IPR025661 (PROSITE_PATTERNS); TRANSMEMBRANE (PHOBIUS); CYTOPLASMIC_DOMAIN (PHOBIUS); NON_CYTOPLASMIC_DOMAIN (PHOBIUS); IPR001212 (PROSITE_PROFILES); SSF54001 (SUPERFAMILY); TMhelix (TMHMM)
Contig435	uncharacterized protein partial	1846	4	0.757119	0.545	-		TMhelix (TMHMM)
Contig436	lim domain-binding protein 2 isoform 1	4288	30	1.36008e-156	0.909	F:transcription cofactor activity; P:positive regulation of transcription from RNA polymerase II promoter; P:somatic stem cell maintenance; P:positive regulation of cellular component biogenesis; C:transcription factor complex; F:LIM domain binding; F:enzyme binding; P:epithelial structure maintenance; P:hair follicle development; P:regulation of transcription, DNA-dependent	-	no IPS match
Contig437	pao retrotransposon peptidase family protein	3789	30	0	0.493667	F:RNA binding; F:nucleic acid binding; P:DNA integration; P:RNA-dependent DNA replication; F:RNA-directed DNA polymerase activity; F:zinc ion binding; F:nucleotidyltransferase activity; F:transferase activity; P:proteolysis; F:aspartic-type endopeptidase activity		no IPS match
Contig438	uncharacterized protein loc100890314	1408	5	0.529778	0.492	-		no IPS match
Contig439	agap002896- partial	3488	30	4.04861e-105	0.688667	P:substrate-dependent cell migration, cell extension; F:protein homodimerization activity; P:negative regulation of JNK cascade; C:apical plasma membrane; P:sensory perception of smell; P:cytoskeleton organization; P:cell-matrix adhesion; P:midgut development; C:cell leading edge; P:axon guidance; P:wing disc dorsal/ventral pattern formation; F:receptor activity; F:integrin binding; P:Notch recep…	-	IPR004087 (SMART); IPR004088 (PFAM); IPR004088 (PFAM); G3DSA:3.30.1370.10 (GENE3D); PTHR10288:SF35 (PANTHER); PTHR10288 (PANTHER); IPR004088 (PROSITE_PROFILES); IPR004088 (PROSITE_PROFILES); IPR004088 (PROSITE_PROFILES); SSF54791 (SUPERFAMILY); SSF54791 (SUPERFAMILY); SSF54791 (SUPERFAMILY)
Contig440	soluble scavenger receptor cysteine-rich domain-containing protein ssc5d	281	30	2.62754e-05	0.426667	P:O-glycan processing; P:cellular protein metabolic process; C:outer mucus layer; P:post-translational protein modification; C:inner mucus layer; C:Golgi lumen; F:protein binding; F:carbohydrate binding; C:integral to membrane; C:membrane; F:extracellular ligand-gated ion channel activity; P:ion transport; P:transport		no IPS match
Contig441	rne rng family	436	15	0.248229	0.464667	F:RNA binding; F:ribonuclease activity; P:RNA processing; F:3-dehydroquinate dehydratase activity; P:chorismate biosynthetic process; P:cellular amino acid biosynthetic process; F:lyase activity; P:aromatic amino acid family biosynthetic process; C:nucleus		no IPS match
Contig442	rna-directed dna polymerase from mobile element jockey-like	564	30	3.90462e-19	0.658333	-		TRANSMEMBRANE (PHOBIUS); CYTOPLASMIC_DOMAIN (PHOBIUS); NON_CYTOPLASMIC_DOMAIN (PHOBIUS); TMhelix (TMHMM)
Contig443	kynureninase isoform x3	2609	30	3.91873e-134	0.673667	P:pyridine-containing compound biosynthetic process; C:cytoplasm; P:cellular amino acid metabolic process; P:cellular aromatic compound metabolic process; F:catalytic activity	-	no IPS match
Contig444	uncharacterized protein partial	1859	30	1.96331e-81	0.634333	P:cellular process; F:nucleic acid binding; F:zinc ion binding	-	IPR001878 (SMART); IPR001878 (PFAM); IPR001878 (G3DSA:4.10.60.GENE3D); IPR001878 (PROSITE_PROFILES); IPR001878 (SUPERFAMILY)
Contig445	tata-binding protein-associated factor 2n	2266	30	5.12376e-18	0.511667	F:catalytic activity	-	CYTOPLASMIC_DOMAIN (PHOBIUS); NON_CYTOPLASMIC_DOMAIN (PHOBIUS); TRANSMEMBRANE (PHOBIUS); TMhelix (TMHMM)
Contig446	ribonuclease h1	1198	30	5.82e-51	0.566	F:ribonuclease H activity; P:regulation of RNA metabolic process	EC:3.1.26.4	no IPS match
Contig447	uncharacterized protein c2orf16-like	385	22	0.0130708	0.395	F:ATP binding; F:protein kinase activity; P:protein phosphorylation; F:transferase activity, transferring phosphorus-containing groups; P:flocculation; C:cytoplasm; C:nucleus		no IPS match
Contig448	snrna-activating protein complex subunit 3	2992	30	2.42867e-26	0.51	C:cellular_component; P:regulation of transcription, DNA-dependent; P:transcription, DNA-dependent; C:nucleus; F:DNA binding		IPR022042 (PFAM); IPR022042 (PANTHER)
Contig449	sodium channel modifier 1	9679	30	1.21477e-32	0.493667	F:zinc ion binding; C:intracellular; F:metal ion binding; C:nuclear speck; P:RNA splicing; P:mRNA processing; C:nucleus; F:ion channel activity		Coil (COILS)
Contig450	adenosine deaminase	4768	30	1.97085e-81	0.603	P:hypoxanthine biosynthetic process; P:positive regulation of T cell receptor signaling pathway; P:negative regulation of inflammatory response; P:positive regulation of T cell differentiation in thymus; P:adenosine catabolic process; P:dATP catabolic process; P:negative regulation of mucus secretion; P:positive regulation of germinal center formation; P:negative regulation of mature B cell apopt…	EC:3.5.4.4	no IPS match
Contig451	polypyrimidine tract-binding protein	1758	12	0.318162	0.565	F:GTP binding; P:small GTPase mediated signal transduction; C:intracellular; F:DNA binding; F:nucleic acid binding; F:nucleotide binding; P:translational elongation; F:translation elongation factor activity; F:GTPase activity; P:GTP catabolic process		no IPS match
Contig452	uncharacterized protein loc100141499	1389	5	1.9761	0.456	P:transcription from RNA polymerase II promoter; F:DNA binding; C:nucleus; F:zinc ion binding; P:regulation of transcription from RNA polymerase II promoter; F:sequence-specific DNA binding RNA polymerase II transcription factor activity; P:regulation of transcription, DNA-dependent; F:metal ion binding; P:transcription, DNA-dependent; F:molecular_function; P:biological_process; C:cellular_compon…		SIGNAL_PEPTIDE_C_REGION (PHOBIUS); SIGNAL_PEPTIDE_N_REGION (PHOBIUS); SIGNAL_PEPTIDE (PHOBIUS); NON_CYTOPLASMIC_DOMAIN (PHOBIUS); SIGNAL_PEPTIDE_H_REGION (PHOBIUS)
Contig453	uncharacterized protein loc100437446	2258	2	6.26144	0.515	-		no IPS match
Contig454	---NA---	411	0			-		no IPS match
Contig455	f-box lrr-repeat protein at3g28410-like	495	5	4.7541	0.518	F:carbohydrate binding; F:cation binding; F:mannosidase activity; F:hydrolase activity; F:zinc ion binding; F:alpha-mannosidase activity; P:mannose metabolic process; P:carbohydrate metabolic process; F:catalytic activity; F:hydrolase activity, hydrolyzing O-glycosyl compounds; P:metabolic process; F:hydrolase activity, acting on glycosyl bonds		TRANSMEMBRANE (PHOBIUS); CYTOPLASMIC_DOMAIN (PHOBIUS); NON_CYTOPLASMIC_DOMAIN (PHOBIUS); TMhelix (TMHMM)
Contig456	cellular nucleic acid-binding	1584	29	0.0112934	0.476897	F:nucleic acid binding; P:proteolysis; F:aspartic-type endopeptidase activity; F:zinc ion binding; F:protein serine/threonine kinase activity; P:phosphorylation; F:protein kinase activity; P:protein phosphorylation; F:ATP binding; F:kinase activity; F:protein tyrosine kinase activity; F:transferase activity, transferring phosphorus-containing groups; C:apicoplast; F:RNA binding; P:DNA integration…		IPR018061 (PFAM); IPR021109 (SUPERFAMILY)
Contig457	vitamin d	960	30	4.96033e-81	0.831667	C:cytoplasm; P:negative regulation of gene expression; P:signal transduction; C:nucleus	-	IPR011021 (PFAM); PTHR11188 (PANTHER); PTHR11188:SF13 (PANTHER); IPR014756 (SUPERFAMILY); IPR014756 (SUPERFAMILY)
Contig458	tigger transposable element-derived protein 1-like	1824	22	2.47139e-12	0.722273	F:DNA binding		CYTOPLASMIC_DOMAIN (PHOBIUS); TRANSMEMBRANE (PHOBIUS); NON_CYTOPLASMIC_DOMAIN (PHOBIUS); TMhelix (TMHMM)
Contig459	hypothetical protein IMG5_059000, partial [Ichthyophthirius multifiliis]	1608	2	2.404	0.545	-		no IPS match
Contig460	hypothetical protein IscW_ISCW004690 [Ixodes scapularis]	5779	1	4.67598	0.71	F:nucleic acid binding; P:proteolysis; F:cysteine-type peptidase activity; F:zinc ion binding		SIGNAL_PEPTIDE_H_REGION (PHOBIUS); SIGNAL_PEPTIDE_C_REGION (PHOBIUS); NON_CYTOPLASMIC_DOMAIN (PHOBIUS); SIGNAL_PEPTIDE_N_REGION (PHOBIUS); SIGNAL_PEPTIDE (PHOBIUS); SignalP-noTM (SIGNALP_EUK); TMhelix (TMHMM)
Contig461	rap protein	7972	2	4.98165	0.465	-		no IPS match
Contig462	cysteine protease atg4d-like	3609	30	6.75068e-87	0.671667	P:transport; P:salivary gland cell autophagic cell death; F:cysteine-type peptidase activity; P:proteolysis	-	CYTOPLASMIC_DOMAIN (PHOBIUS); TRANSMEMBRANE (PHOBIUS); NON_CYTOPLASMIC_DOMAIN (PHOBIUS); TMhelix (TMHMM)
Contig463	hypothetical protein Stx2Ip044 [Stx2 converting phage I]	307	3	3.63352	0.533333	-		no IPS match
Contig464	v-type proton atpase subunit e 2-like	1390	30	2.31087e-25	0.732333	P:ATP hydrolysis coupled proton transport; C:plasma membrane; C:proton-transporting V-type ATPase, V0 domain; F:hydrogen ion transmembrane transporter activity; C:vacuolar proton-transporting V-type ATPase complex	-	IPR008389 (PFAM); IPR008389 (PANTHER); TRANSMEMBRANE (PHOBIUS); TRANSMEMBRANE (PHOBIUS); CYTOPLASMIC_DOMAIN (PHOBIUS); NON_CYTOPLASMIC_DOMAIN (PHOBIUS); NON_CYTOPLASMIC_DOMAIN (PHOBIUS); TMhelix (TMHMM); TMhelix (TMHMM)
Contig465	wd repeat protein	2992	1	6.66009	0.39	-		no IPS match
Contig466	von willebrand type a	494	1	4.7541	0.53	-		no IPS match
Contig467	contactin-like	5716	30	0	0.666667	P:single-organism cellular process; P:regulation of cellular process; F:protein binding	-	IPR003598 (SMART); IPR003599 (SMART); IPR013783 (G3DSA:2.60.40.GENE3D); PF13895 (PFAM); IPR013098 (PFAM); IPR013783 (G3DSA:2.60.40.GENE3D); IPR013783 (G3DSA:2.60.40.GENE3D); PTHR10489:SF48 (PANTHER); PTHR10489 (PANTHER); IPR007110 (PROSITE_PROFILES); IPR007110 (PROSITE_PROFILES); IPR007110 (PROSITE_PROFILES); IPR007110 (PROSITE_PROFILES); IPR007110 (PROSITE_PROFILES); IPR007110 (PROSITE_PROFILES)…
Contig468	tigger transposable element-derived protein 1-like	1428	6	0.00277364	0.638333	-		TRANSMEMBRANE (PHOBIUS); CYTOPLASMIC_DOMAIN (PHOBIUS); NON_CYTOPLASMIC_DOMAIN (PHOBIUS); PS51257 (PROSITE_PROFILES); TMhelix (TMHMM)
Contig469	---NA---	245	0			-		no IPS match
Contig470	guanylate cyclase 32e-like	8067	30	0	0.695667	P:axon midline choice point recognition; F:guanylate cyclase activity; P:response to salt stress; P:motor neuron axon guidance; C:plasma membrane; F:neuropeptide receptor activity; P:purine nucleobase metabolic process; P:cGMP biosynthetic process; P:GTP metabolic process; P:G-protein coupled receptor signaling pathway, coupled to cyclic nucleotide second messenger; P:synaptic transmission; P:int…	EC:4.6.1.2	Coil (COILS); IPR001054 (SMART); IPR001054 (PFAM); IPR001245 (PFAM); G3DSA:1.10.510.10 (GENE3D); IPR001054 (G3DSA:3.30.70.GENE3D); G3DSA:3.30.200.20 (GENE3D); PTHR11920:SF50 (PANTHER); PTHR11920 (PANTHER); IPR018297 (PROSITE_PATTERNS); IPR000719 (PROSITE_PROFILES); IPR001054 (PROSITE_PROFILES); IPR001054 (SUPERFAMILY); IPR011009 (SUPERFAMILY)
Contig471	uncharacterized protein loc100890875	4915	6	1.03595	0.553333	-		no IPS match
Contig472	uncharacterized protein loc100872072	4903	30	5.97396e-170	0.478333	-		TRANSMEMBRANE (PHOBIUS); TRANSMEMBRANE (PHOBIUS); NON_CYTOPLASMIC_DOMAIN (PHOBIUS); CYTOPLASMIC_DOMAIN (PHOBIUS); CYTOPLASMIC_DOMAIN (PHOBIUS)
Contig473	uncharacterized protein loc100872118	3686	30	2.05519e-14	0.358667	F:chitin binding; P:chitin metabolic process; C:extracellular region; F:metalloendopeptidase activity; F:zinc ion binding; C:proteinaceous extracellular matrix; F:metallopeptidase activity; C:extracellular matrix; F:peptidase inhibitor activity; F:peptidase activity; F:serine-type endopeptidase inhibitor activity; P:negative regulation of peptidase activity		no IPS match
Contig474	calcium-activated chloride channel regulator 1	7850	30	4.56499e-14	0.522333	P:ion transport; C:cell part; C:membrane; F:structural constituent of cuticle	-	IPR000618 (PFAM); PTHR10380 (PANTHER); PTHR10380:SF74 (PANTHER); IPR000618 (PROSITE_PATTERNS); IPR000618 (PROSITE_PROFILES)
Contig475	battenin isoform x5	1820	5	0.0393771	0.47	-		no IPS match
Contig476	glucose dehydrogenase	2455	30	2.13664e-126	0.6	P:lateral inhibition; F:oxidoreductase activity, acting on CH-OH group of donors	-	SIGNAL_PEPTIDE_N_REGION (PHOBIUS); SIGNAL_PEPTIDE_C_REGION (PHOBIUS); NON_CYTOPLASMIC_DOMAIN (PHOBIUS); SIGNAL_PEPTIDE (PHOBIUS); SIGNAL_PEPTIDE_H_REGION (PHOBIUS)
Contig477	e3 ubiquitin-protein ligase rad18	1142	22	0.103102	0.636364	F:metal ion binding; F:nucleic acid binding; F:zinc ion binding		no IPS match
Contig478	---NA---	1224	0			-		CYTOPLASMIC_DOMAIN (PHOBIUS); NON_CYTOPLASMIC_DOMAIN (PHOBIUS); TRANSMEMBRANE (PHOBIUS); TMhelix (TMHMM)
Contig479	serine arginine-rich splicing factor 7	983	30	2.96925e-44	0.821667	F:zinc ion binding; F:nucleic acid binding; F:nucleotide binding	-	IPR001878 (SMART); IPR000504 (SMART); IPR001878 (PFAM); IPR000504 (PFAM); IPR001878 (G3DSA:4.10.60.GENE3D); IPR012677 (G3DSA:3.30.70.GENE3D); PTHR10548 (PANTHER); IPR000504 (PROSITE_PROFILES); IPR001878 (PROSITE_PROFILES); IPR001878 (SUPERFAMILY); SSF54928 (SUPERFAMILY)
Contig480	microtubule-associated serine threonine-protein kinase 4-like	390	13	6.04969	0.463846	F:transferase activity; P:phosphorylation; F:protein serine/threonine kinase activity; C:calcium- and calmodulin-dependent protein kinase complex; F:protein kinase activity; P:protein phosphorylation; F:nucleotide binding; F:ATP binding; F:kinase activity; F:calmodulin binding; F:transferase activity, transferring phosphorus-containing groups; F:calmodulin-dependent protein kinase activity		TRANSMEMBRANE (PHOBIUS); NON_CYTOPLASMIC_DOMAIN (PHOBIUS); CYTOPLASMIC_DOMAIN (PHOBIUS); TMhelix (TMHMM)
Contig481	uncharacterized protein loc100893312	3215	30	8.78221e-06	0.547667	F:hydrolase activity		IPR013831 (G3DSA:3.40.50.GENE3D); SSF52266 (SUPERFAMILY)
Contig482	mob kinase activator-like 1-like	5833	30	4.70753e-109	0.949667	P:chromosome segregation; P:cell proliferation; C:plasma membrane; F:protein binding; P:multicellular organismal development; P:mitotic spindle checkpoint; C:centrosome; P:signal transduction; C:nucleus; C:cytosol; P:apoptotic process	-	IPR005301 (PFAM); IPR005301 (G3DSA:1.20.140.GENE3D); IPR005301 (PANTHER); IPR005301 (SUPERFAMILY)
Contig483	---NA---	334	0			-		no IPS match
Contig484	---NA---	847	0			-		no IPS match
Contig485	uncharacterized protein loc100853570	1348	30	4.65306e-15	0.391667	P:single-organism process; C:extracellular region; F:peptidase inhibitor activity	-	IPR008197 (G3DSA:4.10.75.GENE3D); IPR008197 (SUPERFAMILY)
Contig486	phosphoethanolamine n-methyltransferase 1-like	5621	30	1.01234e-108	0.608	P:multicellular organismal development; P:cellular carbohydrate metabolic process; P:anatomical structure development; F:phosphomethylethanolamine N-methyltransferase activity; P:single-organism carbohydrate metabolic process; P:macromolecule metabolic process; P:phosphatidylcholine biosynthetic process	-	G3DSA:3.40.50.150 (GENE3D); G3DSA:3.40.50.150 (GENE3D); IPR013216 (PFAM); PF13489 (PFAM); PTHR10108:SF161 (PANTHER); PTHR10108 (PANTHER); SSF53335 (SUPERFAMILY); SSF53335 (SUPERFAMILY)
Contig487	casein kinase i-like protein	915	6	0.275655	0.471667	F:kinase activity; F:ATP binding; F:protein kinase activity; P:phosphorylation; F:nucleotide binding; P:protein phosphorylation; F:transferase activity, transferring phosphorus-containing groups; F:protein serine/threonine kinase activity		IPR005135 (G3DSA:3.60.10.GENE3D); IPR005135 (SUPERFAMILY)
Contig488	protein nlp4-like	1957	1	4.02753	0.53	-		no IPS match
Contig489	hypothetical protein THEYE_A1412 [Thermodesulfovibrio yellowstonii DSM 11347]	1638	1	9.36884	0.55	-		CYTOPLASMIC_DOMAIN (PHOBIUS); TRANSMEMBRANE (PHOBIUS); NON_CYTOPLASMIC_DOMAIN (PHOBIUS); TMhelix (TMHMM)
Contig490	multiple epidermal growth factor-like domains protein 6	1716	30	4.1961e-161	0.589333	F:protein binding		PR00011 (PRINTS); IPR002049 (SMART); IPR000742 (SMART); IPR002049 (PFAM); IPR013032 (PFAM); G3DSA:2.170.300.10 (GENE3D); PTHR24035 (PANTHER); PTHR24035:SF3 (PANTHER); IPR013032 (PROSITE_PATTERNS); IPR013032 (PROSITE_PATTERNS); IPR013032 (PROSITE_PATTERNS); IPR013032 (PROSITE_PATTERNS); IPR013032 (PROSITE_PATTERNS); IPR013032 (PROSITE_PATTERNS); IPR013032 (PROSITE_PATTERNS); IPR013032 (PROSITE_PAT…
Contig491	nuclear pore complex protein nup153	5752	30	1.80415e-44	0.380333	P:single-organism cellular process; C:nuclear part; P:organic substance transport; F:binding	-	no IPS match
Contig492	---NA---	1442	0			-		NON_CYTOPLASMIC_DOMAIN (PHOBIUS); CYTOPLASMIC_DOMAIN (PHOBIUS); TRANSMEMBRANE (PHOBIUS); TMhelix (TMHMM)
Contig493	zinc finger protein snai1	7360	30	5.04891e-23	0.435333	P:organ development; P:regulation of cellular process; P:single-organism cellular process; P:single-organism developmental process; F:nucleic acid binding; F:metal ion binding	-	IPR015880 (SMART); IPR013087 (G3DSA:3.30.160.GENE3D); IPR013087 (G3DSA:3.30.160.GENE3D); PTHR11389 (PANTHER); IPR007087 (PROSITE_PATTERNS); IPR007087 (PROSITE_PATTERNS); TRANSMEMBRANE (PHOBIUS); CYTOPLASMIC_DOMAIN (PHOBIUS); NON_CYTOPLASMIC_DOMAIN (PHOBIUS); IPR007087 (PROSITE_PROFILES); SSF57667 (SUPERFAMILY); TMhelix (TMHMM)
Contig494	actin-binding protein anillin	3339	30	1.6786e-108	0.543333	F:binding; P:cell cycle; P:cell division; C:cell cortex; C:actin cytoskeleton	-	Coil (COILS); IPR001849 (SMART); IPR012966 (PFAM); IPR011993 (G3DSA:2.30.29.GENE3D); IPR001849 (PFAM); PTHR21538:SF12 (PANTHER); PTHR21538 (PANTHER); IPR001849 (PROSITE_PROFILES); SSF50729 (SUPERFAMILY)
Contig495	rna-directed dna polymerase from mobile element jockey-like	1848	30	3.07166e-31	0.53	F:RNA binding; P:RNA-dependent DNA replication; F:RNA-directed DNA polymerase activity		PTHR25952 (PANTHER); PTHR25952:SF123 (PANTHER); PS51257 (PROSITE_PROFILES)
Contig496	zinc finger protein 84	880	30	4.43917e-78	0.701	F:zinc ion binding; C:nucleolus; P:regulation of transcription, DNA-dependent; F:DNA binding	-	IPR015880 (SMART); IPR013087 (G3DSA:3.30.160.GENE3D); PF13465 (PFAM); IPR013087 (G3DSA:3.30.160.GENE3D); IPR013087 (G3DSA:3.30.160.GENE3D); PTHR24377 (PANTHER); IPR007087 (PROSITE_PATTERNS); IPR007087 (PROSITE_PATTERNS); IPR007087 (PROSITE_PATTERNS); IPR007087 (PROSITE_PATTERNS); IPR007087 (PROSITE_PATTERNS); IPR007087 (PROSITE_PATTERNS); IPR007087 (PROSITE_PATTERNS); IPR007087 (PROSITE_PROFILES)…
Contig497	rna-directed dna polymerase from mobile element jockey-like	2454	20	2.30373e-19	0.6735	F:RNA binding; P:RNA-dependent DNA replication; F:RNA-directed DNA polymerase activity		no IPS match
Contig498	elmo domain-containing protein 2-like	5813	30	1.23971e-93	0.649	P:cytokinesis; P:regulation of establishment of planar polarity; P:phagocytosis; C:cytoskeleton	-	IPR006816 (PFAM); PTHR12771 (PANTHER); NON_CYTOPLASMIC_DOMAIN (PHOBIUS); CYTOPLASMIC_DOMAIN (PHOBIUS); TRANSMEMBRANE (PHOBIUS); IPR006816 (PROSITE_PROFILES)
Contig499	---NA---	540	0			-		no IPS match
Contig500	rna-directed dna polymerase from mobile element jockey-like	2536	30	1.23374e-23	0.529667	F:RNA binding; P:RNA-dependent DNA replication; F:RNA-directed DNA polymerase activity		Coil (COILS)
Contig501	rna-directed dna polymerase from mobile element jockey-like	3804	30	1.80532e-16	0.502333	F:RNA binding; P:RNA-dependent DNA replication; F:RNA-directed DNA polymerase activity		no IPS match
Contig502	---NA---	887	0			-		G3DSA:2.10.90.10 (GENE3D); NON_CYTOPLASMIC_DOMAIN (PHOBIUS); TRANSMEMBRANE (PHOBIUS); CYTOPLASMIC_DOMAIN (PHOBIUS); SSF57501 (SUPERFAMILY); TMhelix (TMHMM)
Contig503	platelet glycoprotein ib alpha chain	288	30	9.71235e-06	0.541667	C:membrane; P:proteolysis; F:serine-type endopeptidase activity; F:serine-type peptidase activity; F:hydrolase activity; F:catalytic activity; F:peptidase activity; F:ARF GTPase activator activity; P:regulation of ARF GTPase activity; F:zinc ion binding; P:filamentous growth of a population of unicellular organisms; P:positive regulation of single-species biofilm formation on inanimate substrate;…		SIGNAL_PEPTIDE_H_REGION (PHOBIUS); SIGNAL_PEPTIDE_C_REGION (PHOBIUS); SIGNAL_PEPTIDE_N_REGION (PHOBIUS); NON_CYTOPLASMIC_DOMAIN (PHOBIUS); SIGNAL_PEPTIDE (PHOBIUS); SignalP-TM (SIGNALP_GRAM_POSITIVE); SignalP-noTM (SIGNALP_EUK)
Contig504	---NA---	892	0			-		SIGNAL_PEPTIDE_N_REGION (PHOBIUS); SIGNAL_PEPTIDE_C_REGION (PHOBIUS); SIGNAL_PEPTIDE (PHOBIUS); NON_CYTOPLASMIC_DOMAIN (PHOBIUS); SIGNAL_PEPTIDE_H_REGION (PHOBIUS); SignalP-TM (SIGNALP_GRAM_POSITIVE); SignalP-noTM (SIGNALP_EUK)
Contig505	---NA---	2953	0			-		no IPS match
Contig506	protein transport protein sec16a	5170	30	1.68676e-102	0.551	P:COPII vesicle coating; C:cytosol; P:endoplasmic reticulum organization; P:phosphatidylinositol phosphorylation		TRANSMEMBRANE (PHOBIUS); CYTOPLASMIC_DOMAIN (PHOBIUS); TRANSMEMBRANE (PHOBIUS); NON_CYTOPLASMIC_DOMAIN (PHOBIUS); NON_CYTOPLASMIC_DOMAIN (PHOBIUS); TMhelix (TMHMM); TMhelix (TMHMM); TMhelix (TMHMM)
Contig507	---NA---	274	0			-		no IPS match
Contig508	---NA---	1838	0			-		no IPS match
Contig509	transmembrane and coiled-coil domain-containing protein 7	5510	30	2.31559e-57	0.469333	F:binding		IPR019414 (PFAM); IPR019451 (PFAM); IPR011989 (G3DSA:1.25.10.GENE3D); PTHR20959 (PANTHER); PTHR20959:SF0 (PANTHER); TRANSMEMBRANE (PHOBIUS); TRANSMEMBRANE (PHOBIUS); NON_CYTOPLASMIC_DOMAIN (PHOBIUS); CYTOPLASMIC_DOMAIN (PHOBIUS); CYTOPLASMIC_DOMAIN (PHOBIUS); IPR016024 (SUPERFAMILY)
Contig510	ras-related protein rab-27a	5518	30	4.42701e-52	0.787667	C:photoreceptor outer segment; C:exocytic vesicle; P:melanosome transport; P:multivesicular body sorting pathway; C:multivesicular body membrane; P:natural killer cell degranulation; P:protein targeting; C:melanosome; F:GTP binding; C:lysosome; P:GTP catabolic process; P:positive regulation of exocytosis; C:Golgi apparatus; P:melanocyte differentiation; C:dendrite; F:protein domain specific bindi…	-	IPR001806 (PRINTS); IPR003579 (SMART); G3DSA:3.40.50.300 (GENE3D); IPR001806 (PFAM); PTHR24073 (PANTHER); PTHR24073:SF15 (PANTHER); PS51419 (PROSITE_PROFILES); IPR027417 (SUPERFAMILY)
Contig511	lim homeobox protein lhx5-like	2061	30	2.29799e-94	0.68	P:forebrain development; P:negative regulation of transcription, DNA-dependent; P:leg disc proximal/distal pattern formation; P:eye development; P:imaginal disc-derived leg morphogenesis; P:positive regulation of transcription, DNA-dependent; F:zinc ion binding; F:sequence-specific DNA binding transcription factor activity; F:sequence-specific DNA binding; C:nucleus	-	IPR001781 (SMART); IPR001356 (SMART); IPR001356 (PFAM); IPR001781 (G3DSA:2.10.110.GENE3D); IPR001781 (G3DSA:2.10.110.GENE3D); IPR009057 (G3DSA:1.10.10.GENE3D); IPR001781 (PFAM); PTHR24208:SF38 (PANTHER); PTHR24208 (PANTHER); IPR001781 (PROSITE_PATTERNS); IPR001781 (PROSITE_PATTERNS); IPR017970 (PROSITE_PATTERNS); IPR001781 (PROSITE_PROFILES); IPR001356 (PROSITE_PROFILES); IPR001781 (PROSITE_PROFI…
Contig512	aldehyde dimeric nadp-preferring-like isoform 2	3781	30	1.00968e-149	0.691333	C:lipid particle; P:cellular aldehyde metabolic process; F:aldehyde dehydrogenase [NAD(P)+] activity; P:oxidation-reduction process	EC:1.2.1.0	IPR012394 (PIRSF); IPR016163 (G3DSA:3.40.309.GENE3D); IPR015590 (PFAM); IPR016162 (G3DSA:3.40.605.GENE3D); IPR012394 (PTHR11699:PANTHER); PTHR11699 (PANTHER); IPR016160 (PROSITE_PATTERNS); CYTOPLASMIC_DOMAIN (PHOBIUS); NON_CYTOPLASMIC_DOMAIN (PHOBIUS); TRANSMEMBRANE (PHOBIUS); IPR016161 (SUPERFAMILY); TMhelix (TMHMM)
Contig513	rna-directed dna polymerase from mobile element jockey-like	10945	30	8.11736e-09	0.477667	F:DNA binding		no IPS match
Contig514	adult cuticle protein 1-like	489	26	1.25767e-05	0.484615	F:nucleotide binding; P:cellular metabolic process; F:catalytic activity; P:galactose metabolic process; F:coenzyme binding; F:UDP-glucose 4-epimerase activity; F:isomerase activity; P:regulation of transcription, DNA-dependent; P:transcription, DNA-dependent; P:multicellular organismal development; C:nucleus; F:sequence-specific DNA binding transcription factor activity; F:DNA binding		no IPS match
Contig515	atp synthase subunit mitochondrial-like	1859	30	0	0.909	F:proton-transporting ATPase activity, rotational mechanism; F:hydrogen-exporting ATPase activity, phosphorylative mechanism; P:growth; F:proton-transporting ATP synthase activity, rotational mechanism; P:ATP hydrolysis coupled proton transport; F:MHC class I protein binding; P:phagocytosis, engulfment; C:COP9 signalosome; P:negative regulation of endothelial cell proliferation; P:lipid metabolic…	EC:3.6.3.6	IPR000194 (PFAM); IPR005294 (TIGRFAM); G3DSA:3.40.50.300 (GENE3D); IPR023366 (G3DSA:2.40.30.GENE3D); IPR000793 (PFAM); IPR004100 (PFAM); G3DSA:1.20.150.20 (GENE3D); PTHR15184 (PANTHER); PTHR15184:SF16 (PANTHER); IPR020003 (PROSITE_PATTERNS); IPR005294 (HAMAP); IPR000793 (SUPERFAMILY); IPR027417 (SUPERFAMILY); IPR004100 (SUPERFAMILY)
Contig516	PREDICTED: IgGFc-binding protein-like [Mustela putorius furo]	4170	2	9.58454	0.48	-		no IPS match
Contig517	rna-directed dna polymerase from mobile element jockey-like	6549	30	3.07828e-48	0.460333	F:RNA binding; P:RNA-dependent DNA replication; F:RNA-directed DNA polymerase activity; F:nucleic acid binding; F:ribonuclease H activity; F:zinc ion binding		SIGNAL_PEPTIDE_C_REGION (PHOBIUS); NON_CYTOPLASMIC_DOMAIN (PHOBIUS); SIGNAL_PEPTIDE_N_REGION (PHOBIUS); SIGNAL_PEPTIDE (PHOBIUS); SIGNAL_PEPTIDE_H_REGION (PHOBIUS); SignalP-TM (SIGNALP_GRAM_POSITIVE)
Contig518	---NA---	239	0			-		TRANSMEMBRANE (PHOBIUS); CYTOPLASMIC_DOMAIN (PHOBIUS); NON_CYTOPLASMIC_DOMAIN (PHOBIUS); TMhelix (TMHMM)
Contig519	e3 ubiquitin-protein ligase mdm2	2558	30	1.31886e-09	0.558333	C:intracellular part; P:regulation of cell cycle; P:negative regulation of transcription from RNA polymerase II promoter; P:protein ubiquitination; F:zinc ion binding; F:protein binding	-	G3DSA:1.10.245.10 (GENE3D); IPR013083 (G3DSA:3.30.40.GENE3D); PF13920 (PFAM); PTHR10360 (PANTHER); IPR015459 (PTHR10360:PANTHER); IPR001876 (PROSITE_PATTERNS); SSF90209 (SUPERFAMILY); IPR003121 (SUPERFAMILY)
Contig520	splicing factor 3b subunit 5-like	468	30	2.77777e-37	0.890333	C:U2 snRNP; P:mitotic spindle organization; P:mRNA splicing, via spliceosome; C:precatalytic spliceosome	-	no IPS match
Contig521	rna-directed dna polymerase from mobile element jockey-like	514	30	1.83754e-13	0.507333	F:hydrolase activity; F:RNA binding; P:RNA-dependent DNA replication; F:RNA-directed DNA polymerase activity; P:DNA repair; P:nucleic acid phosphodiester bond hydrolysis; F:nuclease activity; P:spore germination; C:integral to membrane; C:host cell perinuclear region of cytoplasm; F:helicase activity; F:exoribonuclease activity, producing 5'-phosphomonoesters; F:iron-sulfur cluster binding; C:hos…		PF14529 (PFAM); IPR005135 (G3DSA:3.60.10.GENE3D); IPR005135 (SUPERFAMILY)
Contig522	uncharacterized protein loc100875741	6862	30	5.48199e-56	0.605	F:RNA binding; P:neurogenesis	-	TRANSMEMBRANE (PHOBIUS); CYTOPLASMIC_DOMAIN (PHOBIUS); NON_CYTOPLASMIC_DOMAIN (PHOBIUS); CYTOPLASMIC_DOMAIN (PHOBIUS); TRANSMEMBRANE (PHOBIUS); TRANSMEMBRANE (PHOBIUS); NON_CYTOPLASMIC_DOMAIN (PHOBIUS); CYTOPLASMIC_DOMAIN (PHOBIUS); TRANSMEMBRANE (PHOBIUS); TMhelix (TMHMM); TMhelix (TMHMM); TMhelix (TMHMM)
Contig523	replication protein a 70 kda dna-binding subunit	2440	30	1.07659e-162	0.680333	C:male germ cell nucleus; P:homeostasis of number of cells within a tissue; P:meiosis; P:chromosome organization; P:hemopoiesis; P:double-strand break repair via homologous recombination; F:DNA binding; P:positive regulation of cell proliferation; P:in utero embryonic development; F:chromatin binding; C:lateral element; C:chromatin; P:DNA replication	-	IPR004365 (PFAM); IPR007199 (PFAM); IPR012340 (G3DSA:2.40.50.GENE3D); IPR012340 (G3DSA:2.40.50.GENE3D); IPR012340 (G3DSA:2.40.50.GENE3D); IPR004591 (TIGRFAM); IPR012340 (G3DSA:2.40.50.GENE3D); IPR013955 (PFAM); PTHR23273 (PANTHER); PTHR23273:SF0 (PANTHER); IPR012340 (SUPERFAMILY); IPR012340 (SUPERFAMILY); IPR012340 (SUPERFAMILY); IPR012340 (SUPERFAMILY)
Contig524	transposon tx1 uncharacterized 149 kda	5648	30	8.59819e-63	0.461333	F:RNA binding; P:RNA-dependent DNA replication; F:RNA-directed DNA polymerase activity		IPR005135 (G3DSA:3.60.10.GENE3D); IPR005135 (PFAM); PTHR19446 (PANTHER); IPR005135 (SUPERFAMILY)
Contig525	disabled homolog 2-interacting	1044	1	2.209	0.52	-		no IPS match
Contig526	hypothetical protein [Trichomonas vaginalis G3]	1009	1	4.67972	0.53	-		TRANSMEMBRANE (PHOBIUS); CYTOPLASMIC_DOMAIN (PHOBIUS); NON_CYTOPLASMIC_DOMAIN (PHOBIUS); TMhelix (TMHMM)
Contig527	uncharacterized protein loc100489607	797	19	0.498801	0.581053	F:RNA binding; F:nucleic acid binding; P:DNA integration; P:RNA-dependent DNA replication; F:RNA-directed DNA polymerase activity		CYTOPLASMIC_DOMAIN (PHOBIUS); TRANSMEMBRANE (PHOBIUS); NON_CYTOPLASMIC_DOMAIN (PHOBIUS); TMhelix (TMHMM)
Contig528	rna-directed dna polymerase from mobile element jockey-like	828	30	3.1032e-06	0.509	F:nucleic acid binding; F:zinc ion binding; C:intracellular; F:RNA binding; P:RNA-dependent DNA replication; F:ribonuclease H activity; F:RNA-directed DNA polymerase activity		no IPS match
Contig529	---NA---	1032	0			-		no IPS match
Contig530	male-specific lethal 1 homolog isoform x2	3960	30	1.52943e-31	0.561	C:nucleus	-	no IPS match
Contig531	---NA---	893	0			-		no IPS match
Contig532	low-density lipoprotein receptor-related protein 6 isoform 1	6060	30	0	0.669333	P:bone remodeling; P:positive regulation of Wnt receptor signaling pathway involved in dorsal/ventral axis specification; P:negative regulation of protein serine/threonine kinase activity; P:axis elongation; P:gastrulation with mouth forming second; P:negative regulation of planar cell polarity pathway involved in heart morphogenesis; F:protein homodimerization activity; P:regulation of ossificat…	-	IPR002172 (PRINTS); IPR000742 (SMART); IPR000033 (SMART); IPR002172 (SMART); IPR002172 (G3DSA:4.10.400.GENE3D); IPR002172 (PFAM); PF14670 (PFAM); IPR002172 (G3DSA:4.10.400.GENE3D); IPR000033 (PFAM); G3DSA:2.10.25.10 (GENE3D); IPR011042 (G3DSA:2.120.10.GENE3D); PTHR10529 (PANTHER); PTHR10529:SF109 (PANTHER); IPR023415 (PROSITE_PATTERNS); IPR023415 (PROSITE_PATTERNS); SIGNAL_PEPTIDE_H_REGION (PHOBI…
Contig533	---NA---	203	0			-		no IPS match
Contig534	dna topoisomerase 3-beta-1	2675	30	0	0.796333	F:DNA topoisomerase type I activity; P:chromosome segregation; C:condensed chromosome; P:DNA topological change; F:DNA binding	EC:5.99.1.2	IPR000380 (PRINTS); IPR003602 (SMART); IPR003601 (SMART); IPR006171 (SMART); IPR006171 (G3DSA:3.40.50.GENE3D); IPR013824 (G3DSA:1.10.460.GENE3D); IPR006171 (PFAM); IPR013497 (PFAM); IPR013825 (G3DSA:2.70.20.GENE3D); IPR000380 (PANTHER); IPR023406 (PROSITE_PATTERNS); IPR006171 (PROSITE_PROFILES); IPR023405 (SUPERFAMILY)
Contig535	collagen alpha-1 chain-like	455	30	2.48918e-09	0.437333	P:regulation of biological process; P:single-organism cellular process; C:proteinaceous extracellular matrix; C:extracellular matrix part; F:structural molecule activity; P:single-multicellular organism process	-	no IPS match
Contig536	tigger transposable element-derived protein 1-like	659	29	2.06343e-16	0.59069	F:DNA binding		Coil (COILS)
Contig537	atp synthase subunit mitochondrial	3095	30	8.59323e-43	0.661667	C:intracellular part	-	G3DSA:3.80.10.10 (GENE3D); IPR026063 (PANTHER); PTHR13382:SF0 (PANTHER); SSF52047 (SUPERFAMILY)
Contig538	exonuclease 3 -5 domain-containing protein 2	2092	30	2.77825e-111	0.595	F:nucleic acid binding		G3DSA:3.30.420.10 (GENE3D); PTHR13620:SF0 (PANTHER); PTHR13620 (PANTHER); TRANSMEMBRANE (PHOBIUS); CYTOPLASMIC_DOMAIN (PHOBIUS); NON_CYTOPLASMIC_DOMAIN (PHOBIUS); IPR012337 (SUPERFAMILY); TMhelix (TMHMM)
Contig539	PREDICTED: synapsin-2 [Taeniopygia guttata]	1183	1	0.00259775	0.57	-		no IPS match
Contig540	chromodomain-helicase-dna-binding protein 6	14996	30	0	0.716	P:axon guidance; P:determination of adult lifespan; F:ATP-dependent helicase activity; P:negative regulation of transcription, DNA-dependent; P:short-term memory; P:positive regulation of organ growth; P:peroxisome organization; F:DNA binding; P:blastoderm segmentation; C:microtubule associated complex; P:segment specification; P:antimicrobial humoral response; P:neuron remodeling; P:border folli…	-	no IPS match
Contig541	jerky protein homolog-like	448	30	1.34629e-11	0.678	F:DNA binding		IPR007889 (PFAM); IPR009057 (G3DSA:1.10.10.GENE3D); IPR009057 (SUPERFAMILY)
Contig542	rna-directed dna polymerase from mobile element jockey-like	300	30	3.75884e-21	0.654333	F:RNA-directed DNA polymerase activity; F:RNA binding; P:RNA-dependent DNA replication		IPR000477 (PFAM); PTHR19446 (PANTHER); IPR000477 (PROSITE_PROFILES); SSF56672 (SUPERFAMILY)
Contig543	PREDICTED: hypothetical protein LOC100429410 [Macaca mulatta]	2495	2	0.373149	0.42	-		TRANSMEMBRANE (PHOBIUS); NON_CYTOPLASMIC_DOMAIN (PHOBIUS); CYTOPLASMIC_DOMAIN (PHOBIUS); NON_CYTOPLASMIC_DOMAIN (PHOBIUS); TRANSMEMBRANE (PHOBIUS); TMhelix (TMHMM)
Contig544	---NA---	1017	0			-		CYTOPLASMIC_DOMAIN (PHOBIUS); NON_CYTOPLASMIC_DOMAIN (PHOBIUS); TRANSMEMBRANE (PHOBIUS); TMhelix (TMHMM)
Contig545	genetic suppressor element 1-like	667	30	0.737635	0.464667	F:nucleic acid binding; F:zinc ion binding; C:intracellular; P:proteolysis; F:peptidase activity; P:mitotic cell cycle; P:cellularization; C:nucleoplasm; F:sequence-specific DNA binding; P:positive regulation of transcription, DNA-dependent; F:transcription regulatory region sequence-specific DNA binding; C:chromatin; P:Golgi vesicle transport; P:cell growth; C:nucleus; P:regulation of phosphoryl…		no IPS match
Contig546	---NA---	1147	0			-		CYTOPLASMIC_DOMAIN (PHOBIUS); TRANSMEMBRANE (PHOBIUS); NON_CYTOPLASMIC_DOMAIN (PHOBIUS)
Contig547	viral a-type inclusion protein	5610	30	6.07761e-21	0.418333	C:intracellular; F:catalytic activity	-	Coil (COILS); Coil (COILS); Coil (COILS); Coil (COILS); Coil (COILS); Coil (COILS); Coil (COILS); Coil (COILS); Coil (COILS); Coil (COILS); Coil (COILS); Coil (COILS)
Contig548	translocon-associated protein subunit alpha-like	1587	30	6.51607e-67	0.695	C:fusome; C:lipid particle; C:endoplasmic reticulum	-	IPR005595 (PFAM); PTHR12924 (PANTHER); PTHR12924:SF0 (PANTHER); SIGNAL_PEPTIDE (PHOBIUS); SIGNAL_PEPTIDE_H_REGION (PHOBIUS); TRANSMEMBRANE (PHOBIUS); SIGNAL_PEPTIDE_C_REGION (PHOBIUS); SIGNAL_PEPTIDE_N_REGION (PHOBIUS); NON_CYTOPLASMIC_DOMAIN (PHOBIUS); CYTOPLASMIC_DOMAIN (PHOBIUS); SignalP-TM (SIGNALP_GRAM_POSITIVE); SignalP-noTM (SIGNALP_EUK); TMhelix (TMHMM)
Contig549	neurofilament heavy polypeptide	2362	30	6.34158e-35	0.408	F:hydrolase activity; P:negative regulation of vulval development; F:chitin binding; P:chitin metabolic process; C:extracellular region; F:hydrolase activity, hydrolyzing O-glycosyl compounds; F:cellulose binding; P:carbohydrate metabolic process; P:cell adhesion		no IPS match
Contig550	hypothetical protein VOLCADRAFT_85035 [Volvox carteri f. nagariensis]	1963	4	0.365715	0.5675	-		no IPS match
Contig551	uncharacterized protein loc101808064	2075	3	5.66554	0.543333	C:integral to membrane; C:membrane; P:ion transport; P:transport; F:hydrogen ion transmembrane transporter activity; C:proton-transporting V-type ATPase, V0 domain; P:proton transport; P:ATP hydrolysis coupled proton transport; C:proton-transporting two-sector ATPase complex, proton-transporting domain; C:respiratory chain; F:NADH dehydrogenase (ubiquinone) activity; C:mitochondrion; P:oxidation-…		SignalP-noTM (SIGNALP_EUK); TMhelix (TMHMM)
Contig552	---NA---	209	0			-		no IPS match
Contig553	sodium-dependent nutrient amino acid transporter 1-like	4134	30	1.30346e-174	0.671333	C:integral to plasma membrane; F:D-amino acid transmembrane transporter activity; F:neutral amino acid transmembrane transporter activity; P:neutral amino acid transport; P:L-amino acid transport; F:L-amino acid transmembrane transporter activity; F:cation:amino acid symporter activity; P:D-amino acid transport; P:cation transport; P:neurotransmitter transport; P:polyamine transport; F:neurotrans…	-	IPR000175 (PRINTS); IPR000175 (PFAM); IPR000175 (PANTHER); PTHR11616:SF19 (PANTHER); NON_CYTOPLASMIC_DOMAIN (PHOBIUS); TRANSMEMBRANE (PHOBIUS); CYTOPLASMIC_DOMAIN (PHOBIUS); CYTOPLASMIC_DOMAIN (PHOBIUS); TRANSMEMBRANE (PHOBIUS); CYTOPLASMIC_DOMAIN (PHOBIUS); NON_CYTOPLASMIC_DOMAIN (PHOBIUS); TRANSMEMBRANE (PHOBIUS); CYTOPLASMIC_DOMAIN (PHOBIUS); NON_CYTOPLASMIC_DOMAIN (PHOBIUS); TRANSMEMBRANE (PH…
Contig554	nucleolar protein 6 isoform 1	5054	30	2.87346e-155	0.548333	F:RNA binding; C:condensed nuclear chromosome; C:nucleolus; P:rRNA processing		IPR005554 (PFAM); IPR005554 (PANTHER); SSF81631 (SUPERFAMILY)
Contig555	low quality protein: probable inactive protein kinase-like protein 071	413	3	2.08792	0.54	P:oxidation-reduction process; P:glucose metabolic process; F:oxidoreductase activity; F:glucose-6-phosphate dehydrogenase activity; P:carbohydrate metabolic process; F:nucleotide binding; P:pentose-phosphate shunt; F:NADP binding		no IPS match
Contig556	four-domain proteases inhibitor	468	30	1.16448e-22	0.486333	F:protein binding		IPR002350 (SMART); IPR002350 (PFAM); G3DSA:3.30.60.30 (GENE3D); G3DSA:3.30.60.30 (GENE3D); G3DSA:3.30.60.30 (GENE3D); PTHR10913:SF21 (PANTHER); PTHR10913 (PANTHER); IPR002350 (PROSITE_PROFILES); IPR002350 (PROSITE_PROFILES); IPR002350 (PROSITE_PROFILES); SSF100895 (SUPERFAMILY); SSF100895 (SUPERFAMILY)
Contig557	triosephosphate isomerase-like	575	30	1.37727e-22	0.861667	F:copper ion binding; C:cell wall; C:mitochondrion; P:pentose-phosphate shunt; P:response to salt stress; F:triose-phosphate isomerase activity; P:glycolysis; C:chloroplast stroma; P:gluconeogenesis; P:response to zinc ion; C:vacuole; P:response to cadmium ion; C:plasma membrane; C:apoplast; P:fructose metabolic process; P:mannose metabolic process; P:inositol metabolic process; P:carbon utilizat…	EC:5.3.1.1	no IPS match
Contig558	rna-directed dna polymerase from mobile element jockey-like	3593	25	4.02187e-15	0.4964	F:RNA binding; F:nucleic acid binding; P:RNA-dependent DNA replication; F:zinc ion binding; F:RNA-directed DNA polymerase activity; F:endonuclease activity; F:nucleotidyltransferase activity; F:transferase activity; F:ribonuclease H activity		TRANSMEMBRANE (PHOBIUS); NON_CYTOPLASMIC_DOMAIN (PHOBIUS); CYTOPLASMIC_DOMAIN (PHOBIUS); TRANSMEMBRANE (PHOBIUS); CYTOPLASMIC_DOMAIN (PHOBIUS); TMhelix (TMHMM); TMhelix (TMHMM)
Contig559	low quality protein: msx2-interacting protein	952	3	5.5506	0.476667	P:positive regulation of neurogenesis; F:sequence-specific DNA binding transcription factor activity; F:RNA polymerase II transcription factor binding; C:nucleus; F:RNA polymerase II transcription factor binding transcription factor activity involved in negative regulation of transcription; P:positive regulation of transcription, DNA-dependent; F:nucleic acid binding; P:negative regulation of tra…		no IPS match
Contig560	uncharacterized protein loc101245175 isoform 2	1185	5	0.109142	0.496	F:hydrolase activity		IPR013831 (G3DSA:3.40.50.GENE3D); SSF52266 (SUPERFAMILY)
Contig561	rna-directed dna polymerase from mobile element jockey-like	3262	23	1.12763e-08	0.493478	F:RNA binding; P:RNA-dependent DNA replication; F:RNA-directed DNA polymerase activity		no IPS match
Contig562	protein asteroid homolog 1-like	1061	5	0.010719	0.484	P:fruit development; P:phyllome development; P:shoot system development; P:embryo development ending in seed dormancy; P:leaf development; P:flower development; C:Cul4-RING ubiquitin ligase complex; C:nucleus		no IPS match
Contig563	cullin-4b-like	5003	30	0	0.778333	P:ubiquitin-dependent protein catabolic process; C:nucleolus; F:ubiquitin protein ligase binding; P:positive regulation of S phase of mitotic cell cycle; C:Cul4B-RING ubiquitin ligase complex; P:positive regulation of protein catabolic process; C:plasma membrane	-	Coil (COILS); IPR019559 (SMART); IPR016158 (SMART); IPR011991 (G3DSA:1.10.10.GENE3D); G3DSA:1.20.1310.10 (GENE3D); G3DSA:4.10.1030.10 (GENE3D); IPR019559 (PFAM); IPR001373 (PFAM); G3DSA:1.20.1310.10 (GENE3D); G3DSA:1.20.1310.10 (GENE3D); G3DSA:1.20.1310.10 (GENE3D); IPR011991 (G3DSA:1.10.10.GENE3D); PTHR11932:SF22 (PANTHER); PTHR11932 (PANTHER); IPR016157 (PROSITE_PATTERNS); IPR016158 (PROSITE_PR…
Contig564	fibrous sheath cabyr-binding isoform x2	1323	30	2.03878e-07	0.607667	C:apical plasma membrane; C:cytoplasm; C:cell surface; P:histone H4-K16 acetylation; C:MSL complex; F:chromatin binding; C:nucleus; F:DNA binding; P:protein folding; F:nucleic acid binding; F:protein dimerization activity		no IPS match
Contig565	---NA---	1740	0			-		NON_CYTOPLASMIC_DOMAIN (PHOBIUS); SIGNAL_PEPTIDE_C_REGION (PHOBIUS); SIGNAL_PEPTIDE_N_REGION (PHOBIUS); SIGNAL_PEPTIDE (PHOBIUS); SIGNAL_PEPTIDE_H_REGION (PHOBIUS)
Contig566	scavenger receptor class f member 1-like	621	30	3.17689e-21	0.389	P:small GTPase mediated signal transduction; F:guanyl-nucleotide exchange factor activity; P:proteolysis; F:cysteine-type peptidase activity; P:peptide cross-linking; C:cytoplasm		no IPS match
Contig567	---NA---	390	0			-		no IPS match
Contig568	---NA---	2372	0			-		no IPS match
Contig569	hypothetical protein SORBIDRAFT_05g022000 [Sorghum bicolor]	3285	1	3.3131	0.48	-		no IPS match
Contig570	sodium-dependent glucose transporter 1	4718	30	2.59297e-17	0.495	P:transport	-	G3DSA:1.20.1250.20 (GENE3D); PTHR23121 (PANTHER); TRANSMEMBRANE (PHOBIUS); TRANSMEMBRANE (PHOBIUS); CYTOPLASMIC_DOMAIN (PHOBIUS); TRANSMEMBRANE (PHOBIUS); CYTOPLASMIC_DOMAIN (PHOBIUS); TRANSMEMBRANE (PHOBIUS); TRANSMEMBRANE (PHOBIUS); TRANSMEMBRANE (PHOBIUS); NON_CYTOPLASMIC_DOMAIN (PHOBIUS); TRANSMEMBRANE (PHOBIUS); NON_CYTOPLASMIC_DOMAIN (PHOBIUS); NON_CYTOPLASMIC_DOMAIN (PHOBIUS); TRANSMEMBRAN…
Contig571	cuticular protein analogous to peritrophins 3-c precursor	1073	30	4.1222e-88	0.796333	C:extracellular region; F:chitin binding; F:structural constituent of peritrophic membrane; P:chitin metabolic process; C:membrane	-	IPR002557 (SMART); IPR002557 (G3DSA:2.170.140.GENE3D); IPR002557 (PFAM); PTHR23301 (PANTHER); IPR002557 (PROSITE_PROFILES); IPR002557 (PROSITE_PROFILES); IPR002557 (PROSITE_PROFILES); IPR002557 (SUPERFAMILY); IPR002557 (SUPERFAMILY); IPR002557 (SUPERFAMILY)
Contig572	---NA---	248	0			-		no IPS match
Contig573	---NA---	256	0			-		no IPS match
Contig574	#NAME?	3963	30	2.99874e-11	0.489667	F:chitin binding; P:chitin metabolic process; C:extracellular region; F:carbohydrate binding		Coil (COILS); Coil (COILS); Coil (COILS)
Contig575	non-homologous end-joining factor 1	2958	30	1.61348e-06	0.435333	C:nucleus; P:DNA recombination; F:DNA binding; P:double-strand break repair		Coil (COILS); Coil (COILS); IPR009089 (G3DSA:2.170.210.GENE3D)
Contig576	glycosyltransferase family 4 protein	326	4	0.246613	0.58	P:biosynthetic process; F:transferase activity		no IPS match
Contig577	fatty acid-binding liver	725	30	3.9624e-09	0.459333	F:lipid binding; P:transport; F:transporter activity; P:viral protein processing		IPR000463 (PRINTS); IPR008748 (PFAM); IPR012674 (G3DSA:2.40.128.GENE3D); PF14651 (PFAM); PTHR11955 (PANTHER); IPR011038 (SUPERFAMILY)
Contig578	nucleoprotein tpr	11588	30	0	0.518	P:mRNA export from nucleus; P:posttranscriptional regulation of gene expression; C:nuclear lumen; F:transporter activity; C:nuclear pore; P:hexose transport; P:regulation of cellular component biogenesis; P:regulation of nucleobase-containing compound metabolic process; P:cellular component assembly; P:regulation of RNA export from nucleus; P:mitotic spindle assembly checkpoint; P:nuclear pore or…	-	Coil (COILS); Coil (COILS); Coil (COILS); Coil (COILS); Coil (COILS); Coil (COILS); Coil (COILS); Coil (COILS); Coil (COILS); Coil (COILS); Coil (COILS); Coil (COILS); Coil (COILS); Coil (COILS); Coil (COILS); Coil (COILS); Coil (COILS); Coil (COILS); Coil (COILS); Coil (COILS); Coil (COILS); Coil (COILS); Coil (COILS); IPR012929 (PFAM); PTHR18898:SF0 (PANTHER); PTHR18898 (PANTHER)
Contig579	---NA---	830	0			-		Coil (COILS)
Contig580	---NA---	586	0			-		no IPS match
Contig581	partial	972	24	0.00191599	0.410833	C:integral to membrane; C:membrane; C:microtubule associated complex		no IPS match
Contig582	zinc finger protein 271-like	1852	30	3.51436e-123	0.693	P:negative regulation of type 2 immune response; P:inflammatory response to antigenic stimulus; P:negative regulation of T-helper 2 cell differentiation; F:nucleic acid binding; F:metal ion binding	-	IPR015880 (SMART); PF13465 (PFAM); IPR013087 (G3DSA:3.30.160.GENE3D); IPR013087 (G3DSA:3.30.160.GENE3D); IPR013087 (G3DSA:3.30.160.GENE3D); PTHR24377:SF0 (PANTHER); PTHR24377 (PANTHER); IPR007087 (PROSITE_PATTERNS); IPR007087 (PROSITE_PATTERNS); IPR007087 (PROSITE_PATTERNS); IPR007087 (PROSITE_PATTERNS); IPR007087 (PROSITE_PATTERNS); IPR007087 (PROSITE_PATTERNS); IPR007087 (PROSITE_PATTERNS); IPR…
Contig583	trifunctional enzyme subunit mitochondrial-like	333	30	1.67671e-42	0.882	C:mitochondrial fatty acid beta-oxidation multienzyme complex; F:NAD binding; F:long-chain-enoyl-CoA hydratase activity; F:fatty-acyl-CoA binding; C:microtubule associated complex; P:determination of adult lifespan; F:acetyl-CoA C-acyltransferase activity; C:mitochondrial inner membrane; F:protein complex binding; C:mitochondrial nucleoid; C:mitochondrial outer membrane; F:3-hydroxyacyl-CoA dehyd…	EC:4.2.1.74; EC:2.3.1.16; EC:1.1.1.35; EC:1.1.1.211; EC:4.2.1.17	IPR020616 (PFAM); IPR016038 (G3DSA:3.40.47.GENE3D); IPR002155 (PANTHER); PTHR18919:SF5 (PANTHER); IPR016039 (SUPERFAMILY)
Contig584	sacsin-like	9032	30	0	0.431333	F:ATP binding		IPR003594 (G3DSA:3.30.565.GENE3D); IPR007842 (PFAM); G3DSA:1.20.120.330 (GENE3D); IPR001623 (G3DSA:1.10.287.GENE3D); PTHR15600 (PANTHER); PTHR15600:SF6 (PANTHER); SSF81593 (SUPERFAMILY); IPR001623 (SUPERFAMILY); IPR003594 (SUPERFAMILY)
Contig585	nd2 gene product	3853	3	0.160713	0.463333	C:mitochondrion; F:transferase activity; F:protein serine/threonine kinase activity; P:phosphorylation; F:protein kinase activity; P:protein phosphorylation; F:nucleotide binding; F:ATP binding; F:kinase activity; F:transferase activity, transferring phosphorus-containing groups		no IPS match
Contig586	---NA---	2995	0			-		no IPS match
Contig587	Os01g0117900 [Oryza sativa Japonica Group]	227	1	7.89428	0.5	C:cytoplasmic membrane-bounded vesicle; C:membrane		no IPS match
Contig588	alpha beta hydrolase domain-containing protein 14b	631	30	4.39497e-20	0.618667	C:nucleus	-	G3DSA:3.40.50.1820 (GENE3D); IPR026764 (PTHR10992:PANTHER); PTHR10992 (PANTHER); SIGNAL_PEPTIDE (PHOBIUS); SIGNAL_PEPTIDE_H_REGION (PHOBIUS); NON_CYTOPLASMIC_DOMAIN (PHOBIUS); SIGNAL_PEPTIDE_C_REGION (PHOBIUS); SIGNAL_PEPTIDE_N_REGION (PHOBIUS); SignalP-TM (SIGNALP_GRAM_POSITIVE); SSF53474 (SUPERFAMILY); TMhelix (TMHMM)
Contig589	---NA---	541	0			-		PR01228 (PRINTS); TMhelix (TMHMM); TMhelix (TMHMM); TMhelix (TMHMM); TMhelix (TMHMM); TMhelix (TMHMM)
Contig590	hypothetical protein SMAC_02270 [Sordaria macrospora k-hell]	1245	1	1.29646	0.46	-		CYTOPLASMIC_DOMAIN (PHOBIUS); TRANSMEMBRANE (PHOBIUS); NON_CYTOPLASMIC_DOMAIN (PHOBIUS); NON_CYTOPLASMIC_DOMAIN (PHOBIUS); TRANSMEMBRANE (PHOBIUS)
Contig591	snrna-activating protein complex subunit 1	5545	30	4.29967e-19	0.475	-		Coil (COILS); IPR019188 (PFAM); IPR019188 (PANTHER)
Contig592	hypothetical protein LMOATCC19117_2042 [Listeria monocytogenes ATCC 19117]	3290	2	7.39645	0.525	-		TRANSMEMBRANE (PHOBIUS); SIGNAL_PEPTIDE_H_REGION (PHOBIUS); SIGNAL_PEPTIDE_C_REGION (PHOBIUS); NON_CYTOPLASMIC_DOMAIN (PHOBIUS); SIGNAL_PEPTIDE_N_REGION (PHOBIUS); SIGNAL_PEPTIDE (PHOBIUS); CYTOPLASMIC_DOMAIN (PHOBIUS); SignalP-TM (SIGNALP_EUK); TMhelix (TMHMM); TMhelix (TMHMM)
Contig593	probable g-protein coupled receptor 114 isoform x2	275	1	4.74502	0.54	-		no IPS match
Contig594	serine threonine-protein kinase sbk1-like	2285	30	3.64845e-72	0.624	P:protein phosphorylation; F:ATP binding; F:protein tyrosine kinase activity	-	G3DSA:1.10.510.10 (GENE3D); IPR000719 (PFAM); G3DSA:3.30.200.20 (GENE3D); PTHR24359 (PANTHER); PTHR24359:SF0 (PANTHER); IPR008266 (PROSITE_PATTERNS); IPR000719 (PROSITE_PROFILES); IPR011009 (SUPERFAMILY)
Contig595	isoform b	5356	30	2.72757e-134	0.578	P:sarcomere organization; P:adult somatic muscle development; P:notum morphogenesis; P:proboscis morphogenesis; F:protein binding	-	Coil (COILS); Coil (COILS); Coil (COILS); Coil (COILS); IPR001715 (SMART); IPR001715 (PFAM); IPR001715 (G3DSA:1.10.418.GENE3D); PTHR23167 (PANTHER); IPR001715 (PROSITE_PROFILES); IPR001715 (SUPERFAMILY)
Contig596	nadh dehydrogenase	624	30	1.91399e-42	0.975333	P:mitochondrial electron transport, NADH to ubiquinone; F:metal ion binding; F:electron carrier activity; F:NADH dehydrogenase (ubiquinone) activity; C:mitochondrial respiratory chain complex I; F:4 iron, 4 sulfur cluster binding; P:electron transport; P:ubiquinone biosynthetic process; P:sodium ion transport; P:proton transport	EC:1.6.5.3	no IPS match
Contig597	transposon tx1 uncharacterized 149 kda	2648	30	2.74508e-42	0.484	F:RNA binding; P:RNA-dependent DNA replication; F:RNA-directed DNA polymerase activity		IPR000477 (PFAM); PTHR19446:SF107 (PANTHER); PTHR19446 (PANTHER); NON_CYTOPLASMIC_DOMAIN (PHOBIUS); SIGNAL_PEPTIDE_C_REGION (PHOBIUS); SIGNAL_PEPTIDE (PHOBIUS); SIGNAL_PEPTIDE_N_REGION (PHOBIUS); SIGNAL_PEPTIDE_H_REGION (PHOBIUS); IPR000477 (PROSITE_PROFILES); SSF56672 (SUPERFAMILY)
Contig598	uncharacterized protein loc101793288 isoform x2	5248	30	7.82796e-47	0.579667	C:integral to membrane		TRANSMEMBRANE (PHOBIUS); TRANSMEMBRANE (PHOBIUS); TRANSMEMBRANE (PHOBIUS); CYTOPLASMIC_DOMAIN (PHOBIUS); NON_CYTOPLASMIC_DOMAIN (PHOBIUS); TRANSMEMBRANE (PHOBIUS); CYTOPLASMIC_DOMAIN (PHOBIUS); TRANSMEMBRANE (PHOBIUS); NON_CYTOPLASMIC_DOMAIN (PHOBIUS); CYTOPLASMIC_DOMAIN (PHOBIUS); NON_CYTOPLASMIC_DOMAIN (PHOBIUS); NON_CYTOPLASMIC_DOMAIN (PHOBIUS); CYTOPLASMIC_DOMAIN (PHOBIUS); TRANSMEMBRANE (PHO…
Contig599	cytochrome p450 2j2-like	2433	30	3.67098e-70	0.517333	C:intracellular membrane-bounded organelle; P:response to metal ion; F:monooxygenase activity; P:response to drug; P:drug metabolic process; P:response to organic substance; F:oxidoreductase activity, acting on paired donors, with incorporation or reduction of molecular oxygen; F:iron ion binding; P:oxidation-reduction process; F:heme binding	-	IPR002401 (PRINTS); IPR001128 (PRINTS); IPR001128 (PFAM); IPR001128 (G3DSA:1.10.630.GENE3D); PTHR24300 (PANTHER); IPR017972 (PROSITE_PATTERNS); SIGNAL_PEPTIDE_N_REGION (PHOBIUS); SIGNAL_PEPTIDE_H_REGION (PHOBIUS); SIGNAL_PEPTIDE_C_REGION (PHOBIUS); SIGNAL_PEPTIDE (PHOBIUS); NON_CYTOPLASMIC_DOMAIN (PHOBIUS); SignalP-noTM (SIGNALP_EUK); IPR001128 (SUPERFAMILY); TMhelix (TMHMM)
Contig600	---NA---	2195	0			-		CYTOPLASMIC_DOMAIN (PHOBIUS); NON_CYTOPLASMIC_DOMAIN (PHOBIUS); TRANSMEMBRANE (PHOBIUS); PS51257 (PROSITE_PROFILES); TMhelix (TMHMM)
Contig601	dna helicase involved in recombination	1075	1	8.79971	0.4	F:helicase activity; F:ATP binding; F:hydrolase activity; F:nucleotide binding; F:ATP-dependent DNA helicase activity; F:DNA binding		no IPS match
Contig602	neuroblast differentiation-associated protein ahnak	2759	30	1.04786e-60	0.424333	F:nucleic acid binding; P:peptide cross-linking; C:cytoplasm; C:cell-cell junction		no IPS match
Contig603	uncharacterized protein partial	1206	27	1.23722e-08	0.472963	-		no IPS match
Contig604	trafficking protein particle complex subunit 10	7356	30	0	0.542	P:transport; F:protein binding	-	Coil (COILS); IPR022233 (PFAM); IPR011990 (G3DSA:1.25.40.GENE3D); IPR021773 (PFAM); PTHR13251 (PANTHER); PTHR13251:SF11 (PANTHER); SSF48452 (SUPERFAMILY)
Contig605	---NA---	2612	0			-		TMhelix (TMHMM)
Contig606	piggybac transposable element-derived protein 4-like	502	30	2.23765e-13	0.504333	-		PF13842 (PFAM)
Contig607	hypothetical protein [Cryptosporidium parvum Iowa II]	2681	2	2.62293	0.45	-		CYTOPLASMIC_DOMAIN (PHOBIUS); NON_CYTOPLASMIC_DOMAIN (PHOBIUS); TRANSMEMBRANE (PHOBIUS); TMhelix (TMHMM)
Contig608	rna-directed dna polymerase from mobile element jockey-like	5699	30	1.15212e-59	0.494333	F:RNA binding; P:RNA-dependent DNA replication; F:RNA-directed DNA polymerase activity		no IPS match
Contig609	tigger transposable element-derived protein 1-like	4187	30	2.37788e-13	0.588333	F:nucleic acid binding; F:DNA binding; C:nucleus		no IPS match
Contig610	rna-directed dna polymerase from mobile element jockey-like	4457	30	8.12148e-05	0.545	F:ATPase activity; F:ATP binding; F:nucleotide binding; F:nucleoside-triphosphatase activity; P:ATP catabolic process; F:DNA binding; P:regulation of transcription, DNA-dependent; F:nucleic acid binding; C:spliceosomal complex; P:RNA splicing; P:mRNA processing; C:nucleus; P:negative regulation of transcription from RNA polymerase II promoter; P:circadian rhythm; F:signal transducer activity; P:s…		CYTOPLASMIC_DOMAIN (PHOBIUS); TRANSMEMBRANE (PHOBIUS); NON_CYTOPLASMIC_DOMAIN (PHOBIUS); TMhelix (TMHMM)
Contig611	GK16732 [Drosophila willistoni]	800	1	7.00379	0.59	-		SIGNAL_PEPTIDE_C_REGION (PHOBIUS); SIGNAL_PEPTIDE_H_REGION (PHOBIUS); SIGNAL_PEPTIDE_N_REGION (PHOBIUS); SIGNAL_PEPTIDE (PHOBIUS); NON_CYTOPLASMIC_DOMAIN (PHOBIUS); SignalP-TM (SIGNALP_GRAM_POSITIVE); SignalP-noTM (SIGNALP_GRAM_NEGATIVE); SignalP-noTM (SIGNALP_EUK)
Contig612	---NA---	1622	0			-		no IPS match
Contig613	leucine--trna cytoplasmic isoform 1	4075	30	0	0.738333	C:cytosol; F:leucine-tRNA ligase activity; F:protein binding; P:isoleucine biosynthetic process; P:leucine biosynthetic process; P:valine biosynthetic process; F:aminoacyl-tRNA editing activity; P:leucyl-tRNA aminoacylation; F:ATP binding	EC:6.1.1.4	Coil (COILS); IPR009008 (G3DSA:3.90.740.GENE3D); IPR004493 (TIGRFAM); IPR013155 (PFAM); IPR014729 (G3DSA:3.40.50.GENE3D); IPR002300 (PFAM); G3DSA:1.10.730.10 (GENE3D); PTHR11946:SF10 (PANTHER); PTHR11946 (PANTHER); IPR001412 (PROSITE_PATTERNS); IPR009008 (SUPERFAMILY); IPR009080 (SUPERFAMILY); SSF52374 (SUPERFAMILY)
Contig614	rna-directed dna polymerase from mobile element jockey-like	3058	30	2.39981e-21	0.477667	P:transposition, DNA-mediated; F:DNA binding; P:DNA integration; F:transposase activity		IPR002492 (PFAM); PF13384 (PFAM); IPR009057 (G3DSA:1.10.10.GENE3D); PTHR23022 (PANTHER); PTHR23022:SF19 (PANTHER); IPR009057 (SUPERFAMILY)
Contig615	---NA---	227	0			-		no IPS match
Contig616	piggybac transposable element-derived protein 4-like	542	27	3.93766e-15	0.545556	-		no IPS match
Contig617	---NA---	554	0			-		no IPS match
Contig618	peptidyl-prolyl cis-trans isomerase	319	27	0.249121	0.554815	F:peptidyl-prolyl cis-trans isomerase activity; P:protein folding; P:protein peptidyl-prolyl isomerization; F:isomerase activity; C:chloroplast; C:apoplast; P:response to cadmium ion; C:plasma membrane; F:chromatin binding; C:nucleus; F:DNA binding; P:transcription from RNA polymerase II promoter; F:zinc ion binding; P:regulation of transcription from RNA polymerase II promoter; F:sequence-specif…		no IPS match
Contig619	trimethylguanosine synthase	4389	30	2.62199e-64	0.693667	C:nucleoplasm; P:cellular lipid metabolic process; C:small nuclear ribonucleoprotein complex; F:hydrolase activity; P:ribonucleoprotein complex import into nucleus; C:cytosol; F:RNA trimethylguanosine synthase activity; P:ncRNA metabolic process; P:small molecule metabolic process; P:7-methylguanosine cap hypermethylation; P:spliceosomal snRNP assembly	-	TMhelix (TMHMM); TMhelix (TMHMM)
Contig620	---NA---	3583	0			-		no IPS match
Contig621	serine threonine-protein kinase haspin	5481	30	2.98542e-81	0.641333	C:intracellular membrane-bounded organelle; F:protein kinase activity; P:chromosome organization; P:protein phosphorylation; C:intracellular organelle part; C:intracellular non-membrane-bounded organelle; F:ATP binding	-	IPR002290 (SMART); G3DSA:1.10.510.10 (GENE3D); G3DSA:3.30.200.20 (GENE3D); IPR024604 (PFAM); IPR000719 (PFAM); PTHR32146 (PANTHER); IPR017441 (PROSITE_PATTERNS); IPR000719 (PROSITE_PROFILES); IPR011009 (SUPERFAMILY)
Contig622	uncharacterized protein partial	3126	30	5.0567e-77	0.608667	F:structural constituent of cuticle		SIGNAL_PEPTIDE_C_REGION (PHOBIUS); NON_CYTOPLASMIC_DOMAIN (PHOBIUS); SIGNAL_PEPTIDE_H_REGION (PHOBIUS); SIGNAL_PEPTIDE (PHOBIUS); SIGNAL_PEPTIDE_N_REGION (PHOBIUS); TMhelix (TMHMM)
Contig623	partner and localizer of brca2	519	28	3.43647e-07	0.490357	F:nucleotidyltransferase activity; F:transferase activity; F:RNA-directed DNA polymerase activity; F:RNA binding; P:RNA metabolic process; F:DNA binding; P:protein complex assembly; P:respiratory chain complex IV assembly; C:membrane; F:nucleic acid binding; P:RNA-dependent DNA replication; F:ribonuclease H activity; F:zinc ion binding; P:double-strand break repair via homologous recombination; P…		SIGNAL_PEPTIDE_H_REGION (PHOBIUS); SIGNAL_PEPTIDE_C_REGION (PHOBIUS); SIGNAL_PEPTIDE_N_REGION (PHOBIUS); NON_CYTOPLASMIC_DOMAIN (PHOBIUS); SIGNAL_PEPTIDE (PHOBIUS); TMhelix (TMHMM)
Contig624	---NA---	4853	0			-		SIGNAL_PEPTIDE_N_REGION (PHOBIUS); SIGNAL_PEPTIDE_C_REGION (PHOBIUS); NON_CYTOPLASMIC_DOMAIN (PHOBIUS); SIGNAL_PEPTIDE_H_REGION (PHOBIUS); SIGNAL_PEPTIDE (PHOBIUS)
Contig625	receptor-like protein 12-like	5135	6	3.14587	0.498333	C:integral to membrane; C:membrane; C:mitochondrial inner membrane; C:respiratory chain; F:NADH dehydrogenase (ubiquinone) activity; C:mitochondrion; P:oxidation-reduction process; P:mitochondrial electron transport, NADH to ubiquinone; F:oxidoreductase activity; P:ATP synthesis coupled electron transport; P:electron transport chain		no IPS match
Contig626	dihydrodipicoline synthase	562	4	0.609704	0.515	C:cytoplasm; P:metabolic process; F:catalytic activity; F:lyase activity; F:acid phosphatase activity		TRANSMEMBRANE (PHOBIUS); NON_CYTOPLASMIC_DOMAIN (PHOBIUS); CYTOPLASMIC_DOMAIN (PHOBIUS); TMhelix (TMHMM)
Contig627	uncharacterized protein partial	1870	30	0.00369285	0.466	F:molecular_function; C:apicoplast; P:biological_process; F:helicase activity; F:nucleic acid binding; F:ATP binding; F:hydrolase activity; F:nucleotide binding; F:ATP-dependent helicase activity		SignalP-TM (SIGNALP_GRAM_POSITIVE)
Contig628	---NA---	320	0			-		no IPS match
Contig629	rna-directed dna polymerase from mobile element jockey-like	955	30	4.40225e-13	0.703	F:RNA-directed DNA polymerase activity; F:RNA binding; P:RNA-dependent DNA replication		IPR000477 (PFAM); PTHR19446 (PANTHER)
Contig630	uncharacterized protein partial	4346	30	1.46663e-29	0.534	F:sequence-specific DNA binding transcription factor activity; C:nucleus; F:nucleic acid binding; F:RNA-directed DNA polymerase activity; F:zinc ion binding; F:RNA binding; P:DNA integration; P:RNA-dependent DNA replication; P:regulation of transcription, DNA-dependent; P:viral process; F:metal ion binding		TRANSMEMBRANE (PHOBIUS); CYTOPLASMIC_DOMAIN (PHOBIUS); NON_CYTOPLASMIC_DOMAIN (PHOBIUS)
Contig631	predicted protein [Candida tropicalis MYA-3404]	678	2	1.6993	0.54	-		no IPS match
Contig632	phosphoribosyl-dephospho- transferase	362	1	1.58853	0.5	F:nucleotidyltransferase activity; F:transferase activity		no IPS match
Contig633	tyrosine kinase receptor cad96ca-like	6526	30	1.35169e-112	0.715333	P:protein phosphorylation; P:negative regulation of cell size; P:calcium-dependent cell-cell adhesion; F:ATP binding; P:Golgi organization; F:transmembrane receptor protein tyrosine kinase activity; F:non-membrane spanning protein tyrosine kinase activity; C:integral to plasma membrane; P:transmembrane receptor protein tyrosine kinase signaling pathway	EC:2.7.10.1; EC:2.7.10.2	no IPS match
Contig634	rna-directed dna polymerase from mobile element jockey-like	2500	30	1.41553e-16	0.467	F:nucleic acid binding		G3DSA:3.30.420.10 (GENE3D); IPR012337 (SUPERFAMILY)
Contig635	rna-directed dna polymerase from mobile element jockey-like	1994	28	8.85541e-11	0.517857	F:nucleic acid binding; F:ribonuclease H activity; F:RNA binding; P:RNA-dependent DNA replication; F:RNA-directed DNA polymerase activity		no IPS match
Contig636	protein spire-like	5540	30	3.72751e-47	0.497333	P:pole plasm assembly; P:localization; P:actin cytoskeleton organization; F:protein binding; C:intracellular part	-	IPR013083 (G3DSA:3.30.40.GENE3D); PTHR21345 (PANTHER); IPR011011 (SUPERFAMILY)
Contig637	---NA---	205	0			-		TRANSMEMBRANE (PHOBIUS); CYTOPLASMIC_DOMAIN (PHOBIUS); NON_CYTOPLASMIC_DOMAIN (PHOBIUS); TMhelix (TMHMM)
Contig638	hypothetical protein [Plasmodium yoelii yoelii 17XNL]	1739	1	3.46973	0.47	-		SIGNAL_PEPTIDE_N_REGION (PHOBIUS); SIGNAL_PEPTIDE_C_REGION (PHOBIUS); TRANSMEMBRANE (PHOBIUS); SIGNAL_PEPTIDE_H_REGION (PHOBIUS); NON_CYTOPLASMIC_DOMAIN (PHOBIUS); SIGNAL_PEPTIDE (PHOBIUS); CYTOPLASMIC_DOMAIN (PHOBIUS); TMhelix (TMHMM)
Contig639	protein sde2 homolog	2420	6	0.0554614	0.42	P:platelet activation; P:protein polymerization; F:receptor binding; C:external side of plasma membrane; C:fibrinogen complex; P:signal transduction; P:response to calcium ion; F:eukaryotic cell surface binding; C:cell cortex; C:platelet alpha granule; F:protein binding, bridging		no IPS match
Contig640	rna-directed dna polymerase from mobile element jockey-like	4560	30	4.39909e-22	0.530333	F:RNA binding; P:RNA-dependent DNA replication; F:RNA-directed DNA polymerase activity		PTHR19446 (PANTHER)
Contig641	hypothetical protein BRAFLDRAFT_232052, partial [Branchiostoma floridae]	4123	3	0.384409	0.413333	F:cation transmembrane transporter activity; C:integral to membrane; P:transmembrane transport; P:cation transport		no IPS match
Contig642	polyprotein	3244	30	6.91341e-59	0.449667	P:cellular process; P:primary metabolic process; P:macromolecule metabolic process; F:RNA binding; F:RNA helicase activity; C:viral capsid; F:structural molecule activity	-	G3DSA:2.60.120.20 (GENE3D); IPR000605 (PFAM); G3DSA:2.60.120.20 (GENE3D); IPR001676 (PFAM); NON_CYTOPLASMIC_DOMAIN (PHOBIUS); TRANSMEMBRANE (PHOBIUS); CYTOPLASMIC_DOMAIN (PHOBIUS); IPR014759 (PROSITE_PROFILES); SSF88633 (SUPERFAMILY); SSF88633 (SUPERFAMILY)
Contig643	Hypothetical protein GL50803_41451 [Giardia lamblia ATCC 50803]	895	1	6.5033	0.46	-		SignalP-TM (SIGNALP_GRAM_POSITIVE)
Contig644	variable surface lipoprotein a	1871	30	2.23518e-08	0.481	C:membrane; F:transforming growth factor beta-activated receptor activity		G3DSA:2.10.60.10 (GENE3D); IPR000472 (PFAM); CYTOPLASMIC_DOMAIN (PHOBIUS); NON_CYTOPLASMIC_DOMAIN (PHOBIUS); TRANSMEMBRANE (PHOBIUS); TMhelix (TMHMM); TMhelix (TMHMM)
Contig645	rna-directed dna polymerase from mobile element jockey-like	3094	30	8.11798e-09	0.483	F:RNA binding; P:RNA-dependent DNA replication; F:RNA-directed DNA polymerase activity		no IPS match
Contig646	rna-binding protein cabeza- partial	1910	30	1.37436e-29	0.772333	F:mRNA binding; P:adult locomotory behavior; F:zinc ion binding; P:transcription initiation from RNA polymerase II promoter; P:larval locomotory behavior; P:positive regulation of motor neuron apoptotic process; P:mRNA splicing, via spliceosome; F:nucleotide binding; C:catalytic step 2 spliceosome; C:transcriptionally active chromatin; C:transcription factor TFIID complex; P:compound eye developm…	-	IPR000504 (SMART); IPR001876 (SMART); IPR001876 (G3DSA:4.10.1060.GENE3D); IPR000504 (PFAM); IPR012677 (G3DSA:3.30.70.GENE3D); IPR001876 (PFAM); PTHR23238 (PANTHER); IPR001876 (PROSITE_PATTERNS); IPR001876 (PROSITE_PROFILES); IPR000504 (PROSITE_PROFILES); SSF90209 (SUPERFAMILY); SSF54928 (SUPERFAMILY)
Contig647	hypothetical protein NEMVEDRAFT_v1g4044, partial [Nematostella vectensis]	2234	2	0.953228	0.55	P:peptide cross-linking; C:cytoplasm		no IPS match
Contig648	CdsH [Borrelia burgdorferi N40]	3170	7	9.2516	0.53	-		no IPS match
Contig649	nadh dehydrogenase subunit 5	564	1	8.96417	0.6	P:oxidation-reduction process; C:mitochondrion; F:oxidoreductase activity; P:ATP synthesis coupled electron transport; F:NADH dehydrogenase (ubiquinone) activity		no IPS match
Contig650	---NA---	326	0			-		no IPS match
Contig651	---NA---	653	0			-		TRANSMEMBRANE (PHOBIUS); CYTOPLASMIC_DOMAIN (PHOBIUS); NON_CYTOPLASMIC_DOMAIN (PHOBIUS); CYTOPLASMIC_DOMAIN (PHOBIUS); NON_CYTOPLASMIC_DOMAIN (PHOBIUS); NON_CYTOPLASMIC_DOMAIN (PHOBIUS); TRANSMEMBRANE (PHOBIUS); TRANSMEMBRANE (PHOBIUS); TRANSMEMBRANE (PHOBIUS); TMhelix (TMHMM); TMhelix (TMHMM); TMhelix (TMHMM); TMhelix (TMHMM)
Contig652	triple functional domain	6937	30	0	0.703667	P:axon guidance; P:response to BMP stimulus; P:lateral inhibition; P:axon target recognition; P:mushroom body development; P:positive regulation of synaptic growth at neuromuscular junction; P:actin cytoskeleton organization; P:peripheral nervous system development; P:imaginal disc-derived leg morphogenesis; F:catalytic activity; C:plasma membrane; F:Rho guanyl-nucleotide exchange factor activity…	-	Coil (COILS); Coil (COILS); Coil (COILS); IPR001849 (SMART); IPR018159 (SMART); IPR000219 (SMART); G3DSA:2.30.30.40 (GENE3D); G3DSA:1.20.58.60 (GENE3D); IPR000219 (PFAM); G3DSA:1.20.58.60 (GENE3D); IPR011993 (G3DSA:2.30.29.GENE3D); IPR000219 (G3DSA:1.20.900.GENE3D); IPR002017 (PFAM); IPR011993 (G3DSA:2.30.29.GENE3D); G3DSA:1.20.58.60 (GENE3D); PTHR22826:SF45 (PANTHER); PTHR22826 (PANTHER); IPR001…
Contig653	isoform a	4230	30	1.65656e-124	0.732667	F:calcium ion binding; P:calcium ion transport	-	no IPS match
Contig654	---NA---	5626	0			-		no IPS match
Contig655	---NA---	2072	0			-		no IPS match
Contig656	---NA---	205	0			-		no IPS match
Contig657	lethal 01289 cg9432-pb	12031	30	0	0.751	P:cell redox homeostasis; C:plasma membrane; F:protein disulfide isomerase activity	EC:5.3.4.1	IPR013766 (PFAM); IPR012336 (G3DSA:3.40.30.GENE3D); PTHR19991 (PANTHER); PTHR19991:SF0 (PANTHER); NON_CYTOPLASMIC_DOMAIN (PHOBIUS); SIGNAL_PEPTIDE_N_REGION (PHOBIUS); SIGNAL_PEPTIDE_C_REGION (PHOBIUS); SIGNAL_PEPTIDE (PHOBIUS); SIGNAL_PEPTIDE_H_REGION (PHOBIUS); IPR012336 (PROSITE_PROFILES); SignalP-noTM (SIGNALP_EUK); SignalP-noTM (SIGNALP_GRAM_NEGATIVE); SignalP-TM (SIGNALP_GRAM_POSITIVE); IPR0…
Contig658	rna-directed dna polymerase from mobile element jockey-like	368	30	1.05076e-23	0.630667	F:RNA binding; P:RNA-dependent DNA replication; F:RNA-directed DNA polymerase activity		CYTOPLASMIC_DOMAIN (PHOBIUS); CYTOPLASMIC_DOMAIN (PHOBIUS); TRANSMEMBRANE (PHOBIUS); NON_CYTOPLASMIC_DOMAIN (PHOBIUS); TRANSMEMBRANE (PHOBIUS); TMhelix (TMHMM); TMhelix (TMHMM)
Contig659	dna-directed rna polymerase i subunit rpa2-like	4121	30	0	0.633	C:nucleus; F:DNA binding; F:DNA-directed RNA polymerase activity; P:transcription, DNA-dependent; F:ribonucleoside binding	-	Coil (COILS); IPR007645 (PFAM); IPR007642 (G3DSA:3.90.1110.GENE3D); IPR007120 (PFAM); IPR007644 (PFAM); G3DSA:3.90.1100.10 (GENE3D); IPR007120 (G3DSA:2.40.270.GENE3D); IPR007641 (PFAM); IPR007647 (PFAM); IPR007642 (PFAM); IPR009674 (PFAM); PTHR20856:SF5 (PANTHER); IPR015712 (PANTHER); IPR007121 (PROSITE_PATTERNS); SSF64484 (SUPERFAMILY)
Contig660	low-density lipoprotein receptor-related protein 2-like	6017	30	0	0.693667	F:transferase activity; C:membrane; F:protein binding; F:calcium ion binding	-	IPR002172 (PRINTS); IPR001881 (SMART); IPR002172 (SMART); IPR000742 (SMART); IPR000033 (SMART); G3DSA:2.10.25.10 (GENE3D); G3DSA:2.10.25.10 (GENE3D); IPR000033 (PFAM); IPR002172 (G3DSA:4.10.400.GENE3D); IPR002172 (G3DSA:4.10.400.GENE3D); IPR011042 (G3DSA:2.120.10.GENE3D); G3DSA:2.10.25.10 (GENE3D); IPR011042 (G3DSA:2.120.10.GENE3D); IPR002172 (PFAM); G3DSA:4.10.1220.10 (GENE3D); IPR002172 (G3DSA:…
Contig661	serine threonine-protein kinase mtor-like	8320	30	0	0.738333	P:regulation of actin cytoskeleton organization; P:actin filament organization; P:cell development; P:single-organism metabolic process; F:RNA polymerase III regulatory region DNA binding; F:phosphotransferase activity, alcohol group as acceptor; P:positive regulation of cytoskeleton organization; P:response to organonitrogen compound; P:regulation of cellular component biogenesis; P:regulation o…	EC:2.7.1.0	no IPS match
Contig662	uncharacterized protein partial	1266	28	0.00637706	0.523571	-		TMhelix (TMHMM)
Contig663	rna-directed dna polymerase from mobile element jockey-like	3984	28	0.0114419	0.531071	F:RNA binding; P:RNA-dependent DNA replication; F:RNA-directed DNA polymerase activity		NON_CYTOPLASMIC_DOMAIN (PHOBIUS); CYTOPLASMIC_DOMAIN (PHOBIUS); TRANSMEMBRANE (PHOBIUS); TMhelix (TMHMM); TMhelix (TMHMM)
Contig664	angiopoietin-1 isoform x3	1577	30	3.56405e-49	0.59	P:blood vessel development; P:localization; P:positive regulation of protein modification process; P:signal transduction; F:binding	-	Coil (COILS); IPR002181 (SMART); IPR002181 (PFAM); IPR014715 (G3DSA:4.10.530.GENE3D); IPR014716 (G3DSA:3.90.215.GENE3D); PTHR19143 (PANTHER); IPR020837 (PROSITE_PATTERNS); SIGNAL_PEPTIDE_H_REGION (PHOBIUS); SIGNAL_PEPTIDE_N_REGION (PHOBIUS); SIGNAL_PEPTIDE (PHOBIUS); SIGNAL_PEPTIDE_C_REGION (PHOBIUS); NON_CYTOPLASMIC_DOMAIN (PHOBIUS); IPR002181 (PROSITE_PROFILES); SignalP-noTM (SIGNALP_EUK); IPR0…
Contig665	uncharacterized protein at5g39570-like	3810	30	1.28039e-07	0.541333	F:nucleic acid binding; F:nucleotide binding; P:biological_process; C:cellular_component; P:regulation of cell shape; C:peptidoglycan-based cell wall; P:peptidoglycan-based cell wall biogenesis; P:response to antibiotic; F:transferase activity, transferring pentosyl groups; F:catalytic activity; F:penicillin binding; F:peptidase activity; P:peptidoglycan biosynthetic process; F:zinc ion binding; …		TRANSMEMBRANE (PHOBIUS); CYTOPLASMIC_DOMAIN (PHOBIUS); NON_CYTOPLASMIC_DOMAIN (PHOBIUS)
Contig666	kelch domain-containing protein 3 isoform 1	4393	30	1.62586e-106	0.653667	C:nucleus; F:protein binding	-	IPR006652 (SMART); PF13964 (PFAM); IPR011498 (PFAM); IPR015916 (G3DSA:2.130.10.GENE3D); IPR006652 (PFAM); PTHR23244 (PANTHER); PTHR23244:SF33 (PANTHER); SSF117281 (SUPERFAMILY)
Contig667	---NA---	244	0			-		no IPS match
Contig668	protein	1090	30	4.62286e-12	0.483333	F:RNA binding; F:nucleic acid binding; P:RNA-dependent DNA replication; F:ribonuclease H activity; F:zinc ion binding; F:RNA-directed DNA polymerase activity; F:transferase activity; F:DNA binding; F:metal ion binding		no IPS match
Contig669	zinc finger protein 605 isoform 1	239	30	2.76488e-24	0.756	F:metal ion binding; P:transcription, DNA-dependent; F:nucleic acid binding; C:intracellular	-	IPR015880 (SMART); PF13465 (PFAM); IPR013087 (G3DSA:3.30.160.GENE3D); PTHR24409 (PANTHER); IPR007087 (PROSITE_PATTERNS); IPR007087 (PROSITE_PATTERNS); IPR007087 (PROSITE_PROFILES); IPR007087 (PROSITE_PROFILES); SSF57667 (SUPERFAMILY); SSF57667 (SUPERFAMILY)
Contig670	---NA---	210	0			-		no IPS match
Contig671	nadh dehydrogenase subunit 5	1021	5	0.966985	0.526	C:integral to membrane; C:membrane; C:respiratory chain; F:NADH dehydrogenase (ubiquinone) activity; C:mitochondrion; P:oxidation-reduction process; P:mitochondrial electron transport, NADH to ubiquinone; F:oxidoreductase activity; P:ATP synthesis coupled electron transport; C:mitochondrial membrane; P:electron transport chain		no IPS match
Contig672	piggybac transposable element-derived protein 4-like	437	30	1.54173e-19	0.563	-		PF13843 (PFAM); NON_CYTOPLASMIC_DOMAIN (PHOBIUS); TRANSMEMBRANE (PHOBIUS); CYTOPLASMIC_DOMAIN (PHOBIUS)
Contig673	sec13-like protein	266	9	1.63809e-05	0.485556	-		no IPS match
Contig674	c4-dicarboxylate transporter subuits -q	802	2	4.1376	0.55	-		SIGNAL_PEPTIDE (PHOBIUS); NON_CYTOPLASMIC_DOMAIN (PHOBIUS); SIGNAL_PEPTIDE_H_REGION (PHOBIUS); SIGNAL_PEPTIDE_C_REGION (PHOBIUS); SIGNAL_PEPTIDE_N_REGION (PHOBIUS); SignalP-noTM (SIGNALP_EUK)
Contig675	insulin receptor substrate 1	5994	30	4.6109e-51	0.515333	P:cellular response to stimulus; P:organic substance metabolic process; P:positive regulation of cellular process; F:insulin receptor binding	-	IPR002404 (PRINTS); IPR001849 (SMART); IPR002404 (SMART); IPR001849 (PFAM); IPR011993 (G3DSA:2.30.29.GENE3D); IPR011993 (G3DSA:2.30.29.GENE3D); IPR002404 (PFAM); PTHR10614 (PANTHER); IPR001849 (PROSITE_PROFILES); IPR002404 (PROSITE_PROFILES); SSF50729 (SUPERFAMILY); SSF50729 (SUPERFAMILY)
Contig676	fh1 fh2 domain-containing protein 3-like	906	30	7.85713e-09	0.694	P:cellular component organization	-	no IPS match
Contig677	---NA---	305	0			-		TRANSMEMBRANE (PHOBIUS); CYTOPLASMIC_DOMAIN (PHOBIUS); CYTOPLASMIC_DOMAIN (PHOBIUS); NON_CYTOPLASMIC_DOMAIN (PHOBIUS); TRANSMEMBRANE (PHOBIUS); TMhelix (TMHMM); TMhelix (TMHMM)
Contig678	---NA---	484	0			-		TMhelix (TMHMM)
Contig679	---NA---	353	0			-		no IPS match
Contig680	protein ttn- isoform g	632	30	2.21733e-17	0.467333	C:intracellular organelle; P:cellular protein modification process; C:cytoplasmic part; P:phosphate-containing compound metabolic process; F:catalytic activity	-	G3DSA:3.80.10.10 (GENE3D); NON_CYTOPLASMIC_DOMAIN (PHOBIUS); CYTOPLASMIC_DOMAIN (PHOBIUS); TRANSMEMBRANE (PHOBIUS); TRANSMEMBRANE (PHOBIUS); CYTOPLASMIC_DOMAIN (PHOBIUS); TRANSMEMBRANE (PHOBIUS); TRANSMEMBRANE (PHOBIUS); CYTOPLASMIC_DOMAIN (PHOBIUS); NON_CYTOPLASMIC_DOMAIN (PHOBIUS); TRANSMEMBRANE (PHOBIUS); TRANSMEMBRANE (PHOBIUS); NON_CYTOPLASMIC_DOMAIN (PHOBIUS); CYTOPLASMIC_DOMAIN (PHOBIUS); …
Contig681	hypothetical protein WESB_1636 [Brachyspira pilosicoli WesB]	2608	1	9.68887	0.58	-		no IPS match
Contig682	craniofacial development protein 2-like	1520	29	4.11628e-10	0.608966	-		IPR005135 (G3DSA:3.60.10.GENE3D); IPR005135 (SUPERFAMILY)
Contig683	aldehyde dehydrogenase	233	3	2.80148	0.486667	C:extrachromosomal circular DNA; C:integral to membrane; C:cell outer membrane; P:cell communication; F:1-pyrroline-5-carboxylate dehydrogenase activity; F:sequence-specific DNA binding transcription factor activity; P:oxidation-reduction process; F:oxidoreductase activity, acting on the aldehyde or oxo group of donors, NAD or NADP as acceptor; P:proline catabolic process to glutamate; F:oxidored…		no IPS match
Contig684	nucleolar complex protein 2 homolog	991	9	0.412465	0.506667	P:transcription from RNA polymerase II promoter; F:DNA binding; C:nucleus; F:zinc ion binding; P:regulation of transcription from RNA polymerase II promoter; F:sequence-specific DNA binding RNA polymerase II transcription factor activity; P:regulation of transcription, DNA-dependent; F:metal ion binding; P:transcription, DNA-dependent; P:proteolysis; F:serine-type peptidase activity; F:sequence-s…		SIGNAL_PEPTIDE (PHOBIUS); SIGNAL_PEPTIDE_C_REGION (PHOBIUS); SIGNAL_PEPTIDE_H_REGION (PHOBIUS); NON_CYTOPLASMIC_DOMAIN (PHOBIUS); SIGNAL_PEPTIDE_N_REGION (PHOBIUS)
Contig685	---NA---	1471	0			-		no IPS match
Contig686	rna-directed dna polymerase from mobile element jockey-like	955	30	0.0267695	0.522	P:snRNA pseudouridine synthesis; P:ribosome biogenesis; F:snoRNA binding; F:RNA binding; P:RNA-dependent DNA replication; F:RNA-directed DNA polymerase activity; F:metal ion binding; F:zinc ion binding; P:oxidation-reduction process; F:oxidoreductase activity; P:superoxide metabolic process; F:superoxide dismutase activity; F:hydrolase activity; P:glutamine metabolic process; F:catalytic activity…		IPR005135 (G3DSA:3.60.10.GENE3D); IPR005135 (SUPERFAMILY)
Contig687	transcription factor e2f2-like	3855	30	3.19351e-50	0.496	P:regulation of transcription, DNA-dependent; C:transcription factor complex; P:transcription, DNA-dependent; C:nucleus; F:sequence-specific DNA binding transcription factor activity; F:DNA binding; P:apoptotic process; P:regulation of cell cycle; F:transcription factor binding; F:core promoter binding		TRANSMEMBRANE (PHOBIUS); NON_CYTOPLASMIC_DOMAIN (PHOBIUS); CYTOPLASMIC_DOMAIN (PHOBIUS); TMhelix (TMHMM)
Contig688	---NA---	243	0			-		TRANSMEMBRANE (PHOBIUS); CYTOPLASMIC_DOMAIN (PHOBIUS); NON_CYTOPLASMIC_DOMAIN (PHOBIUS); TMhelix (TMHMM)
Contig689	macrophage mannose receptor 1-like	3688	30	0.0105895	0.468667	F:protein binding		IPR002172 (SMART); IPR016186 (G3DSA:3.10.100.GENE3D); IPR002172 (G3DSA:4.10.400.GENE3D); IPR002172 (PROSITE_PROFILES); IPR016187 (SUPERFAMILY); IPR002172 (SUPERFAMILY)
Contig690	beta-hexosaminidase subunit beta	1353	30	5.92684e-135	0.702667	P:system development; F:binding; P:single-organism cellular process; P:neurological system process; P:carbohydrate metabolic process; F:beta-N-acetylhexosaminidase activity	EC:3.2.1.0	IPR025705 (PRINTS); IPR013781 (G3DSA:3.20.20.GENE3D); IPR015883 (PFAM); PTHR22600:SF0 (PANTHER); PTHR22600 (PANTHER); IPR017853 (SUPERFAMILY)
Contig691	uncharacterized protein loc101132349	1076	1	8.84026	0.53	-		no IPS match
Contig692	activating transcription factor 7-interacting protein 2	2827	1	6.22027	0.66	-		no IPS match
Contig693	tbc1 domain family member 20-like	3676	30	2.07705e-83	0.710333	P:regulation of Rab GTPase activity	-	no IPS match
Contig694	u2 snrnp-associated surp motif-containing protein	2071	30	6.7232e-94	0.716667	C:nucleolus; F:RNA binding; P:RNA processing	-	IPR000061 (SMART); IPR006569 (SMART); IPR000061 (PFAM); PTHR23140 (PANTHER); IPR000061 (PROSITE_PROFILES); IPR006569 (PROSITE_PROFILES); IPR000061 (SUPERFAMILY); IPR008942 (SUPERFAMILY)
Contig695	---NA---	327	0			-		no IPS match
Contig696	rna-directed dna polymerase from mobile element jockey-like	2780	8	0.0499213	0.49375	F:RNA binding; P:RNA-dependent DNA replication; F:RNA-directed DNA polymerase activity		no IPS match
Contig697	nadh dehydrogenase subunit 6	504	4	2.8372	0.5375	P:tricarboxylic acid cycle; F:succinate dehydrogenase activity; C:succinate dehydrogenase complex; F:oxidoreductase activity, acting on the CH-CH group of donors		CYTOPLASMIC_DOMAIN (PHOBIUS); TRANSMEMBRANE (PHOBIUS); NON_CYTOPLASMIC_DOMAIN (PHOBIUS); TMhelix (TMHMM)
Contig698	rna-directed dna polymerase from mobile element jockey-like	954	30	7.70938e-18	0.475667	F:RNA binding; P:RNA-dependent DNA replication; F:RNA-directed DNA polymerase activity; C:integral to membrane; P:G-protein coupled receptor signaling pathway		IPR005135 (G3DSA:3.60.10.GENE3D); PTHR19446 (PANTHER); IPR005135 (SUPERFAMILY)
Contig699	urocanate hydratase	3835	30	0	0.823667	P:histidine catabolic process; F:urocanate hydratase activity	EC:4.2.1.49	Coil (COILS); IPR023637 (PIRSF); IPR023637 (TIGRFAM); IPR023637 (PFAM); G3DSA:3.40.1770.10 (GENE3D); PTHR12216 (PANTHER); PTHR12216:SF0 (PANTHER); IPR023636 (PROSITE_PATTERNS); IPR023637 (HAMAP); IPR023637 (SUPERFAMILY)
Contig700	rna-directed dna polymerase from mobile element jockey-like	3098	30	3.53135e-21	0.613	F:RNA binding; P:RNA-dependent DNA replication; F:RNA-directed DNA polymerase activity		IPR000477 (PFAM); PTHR19446 (PANTHER); IPR000477 (PROSITE_PROFILES); SSF56672 (SUPERFAMILY)
Contig701	fad-dependent oxidoreductase domain containing 2-like	4508	12	7.42209e-14	0.430833	F:unfolded protein binding; P:protein folding; F:heat shock protein binding		no IPS match
Contig702	rna-directed dna polymerase from mobile element jockey-like	4457	30	2.8059e-17	0.609	F:RNA binding; P:RNA-dependent DNA replication; F:RNA-directed DNA polymerase activity		NON_CYTOPLASMIC_DOMAIN (PHOBIUS); TRANSMEMBRANE (PHOBIUS); CYTOPLASMIC_DOMAIN (PHOBIUS); TMhelix (TMHMM)
Contig703	ribosomal-protein-alanine acetyltransferase	796	1	4.07443	0.58	F:transferase activity; F:N-acetyltransferase activity		TRANSMEMBRANE (PHOBIUS); CYTOPLASMIC_DOMAIN (PHOBIUS); NON_CYTOPLASMIC_DOMAIN (PHOBIUS); TMhelix (TMHMM)
Contig704	helix-loop-helix protein delilah-like	2975	30	1.37569e-05	0.545667	F:protein dimerization activity		IPR011598 (SMART); IPR011598 (G3DSA:4.10.280.GENE3D); IPR011598 (PFAM); IPR011598 (PROSITE_PROFILES); IPR011598 (SUPERFAMILY)
Contig705	hypothetical protein CRE_14918 [Caenorhabditis remanei]	2404	1	8.78727	0.58	C:chromosome; F:methyltransferase activity; F:transferase activity; F:histone-lysine N-methyltransferase activity; F:zinc ion binding; P:methylation; P:histone lysine methylation; C:nucleus		no IPS match
Contig706	partial	574	30	4.08719e-11	0.487	F:solute:hydrogen antiporter activity; C:integral to membrane; P:sodium ion transport; C:membrane; P:cation transport; P:ion transport; P:transport; P:chromate transport; P:transmembrane transport; F:chromate transmembrane transporter activity; F:calcium ion binding; P:peptide cross-linking; C:cytoplasm; F:GTP binding; F:GTPase activity; P:small GTPase mediated signal transduction; P:GTP cataboli…		no IPS match
Contig707	---NA---	387	0			-		no IPS match
Contig708	---NA---	3043	0			-		SignalP-TM (SIGNALP_GRAM_POSITIVE)
Contig709	ribonuclease e	1811	30	0.0667301	0.459667	P:protein targeting to Golgi; F:transferase activity; P:signal transduction by phosphorylation; C:integral to membrane; P:phosphorylation; C:membrane; F:nucleotide binding; F:ATP binding; F:kinase activity; P:signal transduction; P:phosphorelay signal transduction system; F:signal transducer activity; F:phosphorelay sensor kinase activity; F:transferase activity, transferring phosphorus-containin…		NON_CYTOPLASMIC_DOMAIN (PHOBIUS); TRANSMEMBRANE (PHOBIUS); CYTOPLASMIC_DOMAIN (PHOBIUS); TMhelix (TMHMM)
Contig710	tricarboxylate transport mitochondrial-like	13061	30	4.21914e-121	0.826	F:tricarboxylate secondary active transmembrane transporter activity; C:Nebenkern; C:lipid particle; C:mitochondrial envelope; P:mitochondrial citrate transport; P:transmembrane transport; C:integral to membrane	-	IPR018108 (PFAM); IPR023395 (G3DSA:1.50.40.GENE3D); PTHR24089:SF102 (PANTHER); PTHR24089 (PANTHER); IPR018108 (PROSITE_PROFILES); IPR018108 (PROSITE_PROFILES); IPR018108 (PROSITE_PROFILES); IPR023395 (SUPERFAMILY)
Contig711	uncharacterized protein partial	2573	30	0.000168022	0.457333	-		no IPS match
Contig712	uncharacterized protein loc101808633	2819	30	4.26701e-25	0.412667	-		CYTOPLASMIC_DOMAIN (PHOBIUS); TRANSMEMBRANE (PHOBIUS); NON_CYTOPLASMIC_DOMAIN (PHOBIUS); TMhelix (TMHMM)
Contig713	uncharacterized protein partial	1170	30	0.0282674	0.703667	F:RNA binding; P:RNA-dependent DNA replication; F:RNA-directed DNA polymerase activity		TRANSMEMBRANE (PHOBIUS); NON_CYTOPLASMIC_DOMAIN (PHOBIUS); CYTOPLASMIC_DOMAIN (PHOBIUS); TMhelix (TMHMM)
Contig714	nucleolar transcription factor 1 isoform x1	1647	30	1.35353e-22	0.43	P:chromatin silencing at rDNA; P:positive regulation of transcription from RNA polymerase I promoter; P:transcription, DNA-dependent; C:nucleolus; C:nucleus; F:DNA binding; P:embryo implantation; C:cytoplasm; P:blastocyst growth; P:regulation of gene expression		Coil (COILS); IPR009071 (SMART); IPR009071 (G3DSA:1.10.30.GENE3D); IPR009071 (PFAM); IPR009071 (G3DSA:1.10.30.GENE3D); IPR009071 (PROSITE_PROFILES); IPR009071 (SUPERFAMILY); IPR009071 (SUPERFAMILY); IPR009071 (SUPERFAMILY)
Contig715	homoserine kinase	351	10	0.551739	0.47	F:kinase activity; P:phosphorylation; P:protein phosphorylation; F:protein tyrosine kinase activity; F:transferase activity, transferring phosphorus-containing groups; P:lysosome organization; P:sphingolipid metabolic process; C:lysosome; F:glucosylceramidase activity; P:carbohydrate metabolic process; F:cation binding; F:catalytic activity; F:zinc ion binding; F:helicase activity; F:ATP binding;…		no IPS match
Contig716	f-box lrr-repeat protein 5 isoform 1	2744	30	1.40377e-65	0.448667	C:intracellular part; F:protein binding	-	IPR001810 (SMART); IPR006553 (SMART); PF12937 (PFAM); G3DSA:3.80.10.10 (GENE3D); PF13516 (PFAM); G3DSA:1.20.120.520 (GENE3D); PTHR23125:SF131 (PANTHER); PTHR23125 (PANTHER); IPR001810 (PROSITE_PROFILES); IPR001810 (SUPERFAMILY); SSF52047 (SUPERFAMILY)
Contig717	gamma-enteric smooth muscle	341	30	1.27779e-29	0.98	P:response to virus; C:protein complex; P:regulation of blood pressure; C:cell periphery; F:ATP binding; P:vascular smooth muscle contraction; C:actin cytoskeleton; P:glomerular mesangial cell development; C:smooth muscle contractile fiber	-	no IPS match
Contig718	PREDICTED: glutamate [NMDA] receptor subunit 3A-like [Oryzias latipes]	1464	1	0.000186207	0.57	-		no IPS match
Contig719	transposon tx1 uncharacterized 149 kda	963	22	3.41626e-05	0.499091	F:metal ion binding; F:zinc ion binding		no IPS match
Contig720	---NA---	4793	0			-		no IPS match
Contig721	abc transporter g family protein	1536	1	6.58314	0.43	-		CYTOPLASMIC_DOMAIN (PHOBIUS); TRANSMEMBRANE (PHOBIUS); NON_CYTOPLASMIC_DOMAIN (PHOBIUS); TMhelix (TMHMM)
Contig722	rna-directed dna polymerase from mobile element jockey-like	1179	30	0.00010505	0.494	F:zinc ion binding; C:intracellular		no IPS match
Contig723	uncharacterized protein partial	2902	30	4.13029e-23	0.516333	P:RNA-dependent DNA replication; F:RNA binding; F:RNA-directed DNA polymerase activity		IPR000477 (PFAM); PTHR21301 (PANTHER); PTHR21301:SF1 (PANTHER); IPR000477 (PROSITE_PROFILES)
Contig724	excinuclease abc subunit c	576	30	1.20935e-10	0.565	F:excinuclease ABC activity; C:excinuclease repair complex; P:nucleic acid phosphodiester bond hydrolysis; P:nucleotide-excision repair; F:DNA binding; P:response to DNA damage stimulus; C:cytoplasm; P:DNA repair; F:nuclease activity; P:SOS response		no IPS match
Contig725	rna-directed dna polymerase from mobile element jockey-like	1091	30	7.56712e-39	0.527333	P:RNA-dependent DNA replication; F:RNA-directed DNA polymerase activity; F:RNA binding		IPR000477 (PFAM); PTHR19446 (PANTHER); IPR000477 (PROSITE_PROFILES); SSF56672 (SUPERFAMILY)
Contig726	pol polyprotein	2422	30	3.43492e-72	0.484667	P:DNA integration; F:nucleic acid binding	-	G3DSA:3.30.420.10 (GENE3D); IPR001584 (PFAM); PTHR10178 (PANTHER); PTHR10178:SF26 (PANTHER); IPR001584 (PROSITE_PROFILES); IPR012337 (SUPERFAMILY)
Contig727	hypothetical protein, partial [Plasmodium yoelii yoelii 17XNL]	1771	3	0.936231	0.503333	-		CYTOPLASMIC_DOMAIN (PHOBIUS); TRANSMEMBRANE (PHOBIUS); NON_CYTOPLASMIC_DOMAIN (PHOBIUS); TMhelix (TMHMM)
Contig728	n-acetylated-alpha-linked acidic dipeptidase 2	3946	30	2.81028e-102	0.598667	P:proteolysis; F:peptidase activity	-	IPR007484 (PFAM); IPR007365 (G3DSA:1.20.930.GENE3D); G3DSA:3.40.630.10 (GENE3D); IPR007365 (PFAM); PTHR10404 (PANTHER); IPR007365 (SUPERFAMILY); SSF53187 (SUPERFAMILY)
Contig729	adenosine deaminase cecr1	2670	30	5.46324e-123	0.637333	F:adenosine deaminase activity; F:zinc ion binding; C:extracellular space; F:proteoglycan binding; P:adenosine catabolic process; F:adenosine receptor binding; F:protein homodimerization activity; P:nucleobase-containing compound biosynthetic process; C:Golgi apparatus; P:purine-containing compound biosynthetic process; P:purine nucleobase metabolic process	EC:3.5.4.4	no IPS match
Contig730	uncharacterized protein loc100800447	242	1	6.18326	0.53	-		no IPS match
Contig731	methyl- -binding domain protein 1 isoform x18	8318	30	5.73456e-15	0.379667	F:zinc ion binding; F:DNA binding		IPR002857 (PFAM); SIGNAL_PEPTIDE_C_REGION (PHOBIUS); NON_CYTOPLASMIC_DOMAIN (PHOBIUS); SIGNAL_PEPTIDE_N_REGION (PHOBIUS); SIGNAL_PEPTIDE (PHOBIUS); SIGNAL_PEPTIDE_H_REGION (PHOBIUS); IPR002857 (PROSITE_PROFILES); IPR002857 (PROSITE_PROFILES); IPR002857 (PROSITE_PROFILES)
Contig732	human immunodeficiency virus type i enhancer binding protein 2	957	13	0.0349621	0.476154	F:nucleic acid binding; F:zinc ion binding; C:intracellular		no IPS match
Contig733	abc transporter g family member 22-like	6097	30	0	0.690667	P:regulation of circadian rhythm; F:ATPase activity, coupled to transmembrane movement of substances; P:ATP catabolic process; C:ATP-binding cassette (ABC) transporter complex; F:ATP binding; P:transport	-	SIGNAL_PEPTIDE (PHOBIUS); SIGNAL_PEPTIDE_N_REGION (PHOBIUS); SIGNAL_PEPTIDE_C_REGION (PHOBIUS); NON_CYTOPLASMIC_DOMAIN (PHOBIUS); SIGNAL_PEPTIDE_H_REGION (PHOBIUS); SignalP-noTM (SIGNALP_EUK)
Contig734	alpha-1-inhibitor 3-like	1036	30	2.3964e-31	0.521	P:negative regulation of endopeptidase activity; C:extracellular space; F:endopeptidase inhibitor activity; C:extracellular region		TRANSMEMBRANE (PHOBIUS); CYTOPLASMIC_DOMAIN (PHOBIUS); NON_CYTOPLASMIC_DOMAIN (PHOBIUS)
Contig735	---NA---	1065	0			-		no IPS match
Contig736	sensor histidine kinase	4304	3	3.414	0.51	F:kinase activity; F:ATP binding; P:phosphorylation		no IPS match
Contig737	uncharacterized protein loc100895946	4507	2	0.720557	0.49	-		no IPS match
Contig738	phosphate abc transporter permease	2428	2	3.98671	0.63	C:membrane; F:transferase activity, transferring acyl groups other than amino-acyl groups; P:phosphate ion transport; C:integral to membrane; F:inorganic phosphate transmembrane transporter activity; P:transport; C:plasma membrane; F:transporter activity		SIGNAL_PEPTIDE_C_REGION (PHOBIUS); SIGNAL_PEPTIDE_H_REGION (PHOBIUS); SIGNAL_PEPTIDE_N_REGION (PHOBIUS); NON_CYTOPLASMIC_DOMAIN (PHOBIUS); CYTOPLASMIC_DOMAIN (PHOBIUS); TRANSMEMBRANE (PHOBIUS); NON_CYTOPLASMIC_DOMAIN (PHOBIUS); SIGNAL_PEPTIDE (PHOBIUS); TRANSMEMBRANE (PHOBIUS); TMhelix (TMHMM)
Contig739	uncharacterized protein partial	723	30	2.6394e-29	0.523333	F:transferase activity; F:N-acetyltransferase activity; P:DNA replication; C:nucleus; C:ribosome		TRANSMEMBRANE (PHOBIUS); CYTOPLASMIC_DOMAIN (PHOBIUS); CYTOPLASMIC_DOMAIN (PHOBIUS); TRANSMEMBRANE (PHOBIUS); TRANSMEMBRANE (PHOBIUS); NON_CYTOPLASMIC_DOMAIN (PHOBIUS); NON_CYTOPLASMIC_DOMAIN (PHOBIUS); TMhelix (TMHMM); TMhelix (TMHMM)
Contig740	s-formylglutathione hydrolase	322	30	7.88666e-32	0.821333	C:Golgi apparatus; F:carboxylesterase activity; C:cytoplasmic membrane-bounded vesicle; F:S-formylglutathione hydrolase activity; C:nucleus; P:formaldehyde catabolic process; P:methane metabolic process	EC:3.1.1.1; EC:3.1.2.12	G3DSA:3.40.50.1820 (GENE3D); IPR000801 (PFAM); IPR014186 (PANTHER); NON_CYTOPLASMIC_DOMAIN (PHOBIUS); SIGNAL_PEPTIDE_N_REGION (PHOBIUS); SIGNAL_PEPTIDE (PHOBIUS); SIGNAL_PEPTIDE_C_REGION (PHOBIUS); SIGNAL_PEPTIDE_H_REGION (PHOBIUS); SignalP-noTM (SIGNALP_EUK); SSF53474 (SUPERFAMILY)
Contig741	s-formylglutathione hydrolase	736	30	3.76042e-87	0.794333	F:methylumbelliferyl-acetate deacetylase activity; C:Golgi apparatus; F:carboxylesterase activity; C:cytoplasmic membrane-bounded vesicle; F:S-formylglutathione hydrolase activity; C:nucleus; P:formaldehyde catabolic process; P:methane metabolic process	EC:3.1.1.56; EC:3.1.1.1; EC:3.1.2.12	TMhelix (TMHMM)
Contig742	histone acetyltransferase type b catalytic subunit	3326	30	1.88281e-43	0.659667	F:histone acetyltransferase activity; F:histone binding; P:chromatin silencing at telomere; C:histone acetyltransferase complex; P:histone acetylation	-	Coil (COILS); Coil (COILS); IPR013523 (G3DSA:1.10.10.GENE3D); IPR016181 (G3DSA:3.40.630.GENE3D); IPR017380 (PANTHER); IPR016181 (SUPERFAMILY)
Contig743	---NA---	247	0			-		no IPS match
Contig744	udp-glucose 4-epimerase	2228	30	5.40421e-105	0.716	F:UDP-glucose 4-epimerase activity; P:galactose metabolic process; P:nucleotide-sugar metabolic process; F:coenzyme binding	EC:5.1.3.2	IPR005886 (TIGRFAM); IPR025308 (PFAM); G3DSA:3.90.25.10 (GENE3D); IPR001509 (PFAM); IPR016040 (G3DSA:3.40.50.GENE3D); IPR005886 (PTHR10366:PANTHER); PTHR10366 (PANTHER); SSF51735 (SUPERFAMILY)
Contig745	cytochrome p450 4v2-like	2620	30	2.25005e-105	0.672667	P:organic substance metabolic process; F:binding; F:oxidoreductase activity; C:intracellular membrane-bounded organelle; C:membrane; P:primary metabolic process; P:oxidation-reduction process	-	no IPS match
Contig746	utrophin	8371	30	0	0.499333	C:intracellular organelle; P:single-organism process; F:protein binding; C:membrane	-	Coil (COILS); Coil (COILS); Coil (COILS); Coil (COILS); Coil (COILS); Coil (COILS); Coil (COILS); Coil (COILS); Coil (COILS); Coil (COILS); IPR018159 (SMART); IPR001715 (SMART); IPR001715 (G3DSA:1.10.418.GENE3D); G3DSA:1.20.58.60 (GENE3D); G3DSA:1.20.58.60 (GENE3D); G3DSA:1.20.58.60 (GENE3D); IPR001715 (PFAM); G3DSA:1.20.58.60 (GENE3D); IPR002017 (PFAM); IPR001715 (G3DSA:1.10.418.GENE3D); PTHR119…
Contig747	dna-binding protein hexbp	1722	30	0.00148425	0.538	F:metal ion binding; F:nucleic acid binding; F:zinc ion binding; F:DNA binding; F:RNA binding; P:RNA-dependent DNA replication; F:ribonuclease H activity; F:RNA-directed DNA polymerase activity; C:host cell membrane; C:cytosol; C:host cell plasma membrane; P:DNA integration; P:uncoating of virus; P:metabolic process; P:induction by virus of host cysteine-type endopeptidase activity involved in ap…		CYTOPLASMIC_DOMAIN (PHOBIUS); NON_CYTOPLASMIC_DOMAIN (PHOBIUS); TRANSMEMBRANE (PHOBIUS); TMhelix (TMHMM); TMhelix (TMHMM)
Contig748	atpase inhibitor-like protein	350	30	7.97633e-08	0.741	F:enzyme inhibitor activity; P:negative regulation of nucleotide metabolic process; P:negative regulation of catalytic activity; C:mitochondrion	-	Coil (COILS); G3DSA:1.20.5.500 (GENE3D); IPR007648 (PFAM); PTHR23407:SF2 (PANTHER); PTHR23407 (PANTHER); SSF64602 (SUPERFAMILY)
Contig749	---NA---	357	0			-		TRANSMEMBRANE (PHOBIUS); CYTOPLASMIC_DOMAIN (PHOBIUS); NON_CYTOPLASMIC_DOMAIN (PHOBIUS); TMhelix (TMHMM)
Contig750	protein-l-isoaspartate o-methyltransferase domain-containing protein 1	4079	30	1.05279e-51	0.703667	P:cellular protein modification process; F:protein-L-isoaspartate (D-aspartate) O-methyltransferase activity	EC:2.1.1.0	IPR000682 (PFAM); G3DSA:3.40.50.150 (GENE3D); IPR000682 (PANTHER); PTHR11579:SF0 (PANTHER); SSF53335 (SUPERFAMILY)
Contig751	rna-directed dna polymerase from mobile element jockey-like	2343	30	4.72605e-46	0.633667	F:RNA binding; P:RNA-dependent DNA replication; F:RNA-directed DNA polymerase activity		no IPS match
Contig752	spore dipicolinate synthase subunit a	744	4	2.08266	0.58	P:oxidation-reduction process; F:cofactor binding; F:nucleotide binding; F:oxidoreductase activity, acting on the CH-OH group of donors, NAD or NADP as acceptor		no IPS match
Contig753	uncharacterized protein partial	3430	30	2.58158e-07	0.64	-		no IPS match
Contig754	arginine serine-rich splicing factor	608	11	0.00370609	0.537273	F:nucleic acid binding; F:zinc ion binding; C:intracellular; F:nucleotide binding; F:molecular_function; P:biological_process; C:cellular_component		TRANSMEMBRANE (PHOBIUS); TRANSMEMBRANE (PHOBIUS); TRANSMEMBRANE (PHOBIUS); NON_CYTOPLASMIC_DOMAIN (PHOBIUS); CYTOPLASMIC_DOMAIN (PHOBIUS); NON_CYTOPLASMIC_DOMAIN (PHOBIUS); TRANSMEMBRANE (PHOBIUS); CYTOPLASMIC_DOMAIN (PHOBIUS); NON_CYTOPLASMIC_DOMAIN (PHOBIUS); TMhelix (TMHMM); TMhelix (TMHMM); TMhelix (TMHMM); TMhelix (TMHMM)
Contig755	---NA---	1391	0			-		no IPS match
Contig756	uncharacterized protein loc100901383	1637	30	5.6314e-29	0.699667	F:chitin binding; P:chitin metabolic process; C:extracellular region		IPR002557 (SMART); IPR002557 (PFAM); IPR002557 (G3DSA:2.170.140.GENE3D); PTHR22933 (PANTHER); PTHR22933:SF1 (PANTHER); IPR002557 (PROSITE_PROFILES); IPR002557 (SUPERFAMILY)
Contig757	uncharacterized protein partial	773	30	5.36776e-15	0.621667	F:RNA binding; P:RNA-dependent DNA replication; F:RNA-directed DNA polymerase activity		TRANSMEMBRANE (PHOBIUS); NON_CYTOPLASMIC_DOMAIN (PHOBIUS); CYTOPLASMIC_DOMAIN (PHOBIUS); NON_CYTOPLASMIC_DOMAIN (PHOBIUS); CYTOPLASMIC_DOMAIN (PHOBIUS); TRANSMEMBRANE (PHOBIUS); TRANSMEMBRANE (PHOBIUS); TMhelix (TMHMM)
Contig758	---NA---	2062	0			-		no IPS match
Contig759	spermatogenesis-associated protein 2	282	29	0.949941	0.444483	C:cytoplasm; P:cell differentiation; F:molecular_function; P:multicellular organismal development; P:spermatogenesis; C:nucleus; F:metal ion binding; F:chromatin binding; F:zinc ion binding; F:DNA binding; F:nucleic acid binding; F:identical protein binding; C:intracellular; P:oxidation-reduction process; P:pyridoxal phosphate biosynthetic process; F:oxidoreductase activity; F:FMN binding; F:pyri…		no IPS match
Contig760	---NA---	1421	0			-		CYTOPLASMIC_DOMAIN (PHOBIUS); TRANSMEMBRANE (PHOBIUS); NON_CYTOPLASMIC_DOMAIN (PHOBIUS); TMhelix (TMHMM)
Contig761	hypothetical protein MTR_5g095540 [Medicago truncatula]	535	1	7.71546	0.5	-		no IPS match
Contig762	uncharacterized protein kiaa1683-like	377	1	4.69922	0.47	-		no IPS match
Contig763	---NA---	813	0			-		TMhelix (TMHMM)
Contig764	sir2 family nad-dependent deacetylase	2062	28	0.00709785	0.488571	P:calcium ion transmembrane transport; F:calcium channel activity; C:integral to membrane; C:membrane; P:transmembrane transport; P:ion transport; F:ion channel activity; P:transport; C:microtubule associated complex; P:detection of light stimulus involved in visual perception; F:intracellular ligand-gated calcium channel activity; C:rhabdomere; F:protein heterodimerization activity; C:inaD signa…		no IPS match
Contig765	partial	2462	30	3.90439e-19	0.439	F:transferase activity; P:cell adhesion; P:flocculation; F:chitin binding; P:chitin metabolic process; C:extracellular region; P:oxidation-reduction process; P:tRNA processing; F:tRNA dihydrouridine synthase activity; F:catalytic activity; F:flavin adenine dinucleotide binding; P:tRNA dihydrouridine synthesis; F:metal ion binding; P:DNA integration; F:zinc ion binding; P:DNA recombination; P:prot…		no IPS match
Contig766	u2 small nuclear ribonucleoprotein a	888	30	6.98547e-55	0.768333	C:catalytic step 2 spliceosome; F:protein binding	-	IPR003603 (SMART); PF14580 (PFAM); G3DSA:3.80.10.10 (GENE3D); PTHR10552 (PANTHER); IPR001611 (PROSITE_PROFILES); IPR001611 (PROSITE_PROFILES); IPR001611 (PROSITE_PROFILES); SSF52058 (SUPERFAMILY)
Contig767	ap-4 complex subunit mu-1	1667	30	8.88403e-38	0.461333	C:clathrin adaptor complex; P:vesicle-mediated transport; P:intracellular protein transport; F:protein binding		IPR001392 (PRINTS); IPR001392 (PIRSF); G3DSA:2.60.40.1170 (GENE3D); G3DSA:3.30.450.60 (GENE3D); IPR008968 (PFAM); G3DSA:2.60.40.1170 (GENE3D); PTHR11998 (PANTHER); PTHR11998:SF13 (PANTHER); IPR028565 (PROSITE_PROFILES); IPR011012 (SUPERFAMILY); IPR028565 (SUPERFAMILY)
Contig768	---NA---	2371	0			-		no IPS match
Contig769	cell division cycle protein 23 homolog	2051	30	7.65996e-175	0.704667	C:nucleoplasm; P:protein K11-linked ubiquitination; P:G1 phase of mitotic cell cycle; P:positive regulation of ubiquitin-protein ligase activity involved in mitotic cell cycle; P:mitotic metaphase plate congression; C:anaphase-promoting complex; P:mitotic spindle assembly checkpoint; P:negative regulation of ubiquitin-protein ligase activity involved in mitotic cell cycle; C:cytosol; P:regulation…	EC:6.3.2.19	no IPS match
Contig770	rhs repeat-associated core domain-containing protein	325	1	7.93327	0.54	-		no IPS match
Contig771	up-regulated during skeletal muscle growth protein 5-like	210	22	5.555e-09	0.8	P:regulation of growth; C:extracellular space; F:hormone activity; P:signal transduction	-	IPR009125 (PRINTS); PF14960 (PFAM); NON_CYTOPLASMIC_DOMAIN (PHOBIUS); TRANSMEMBRANE (PHOBIUS); CYTOPLASMIC_DOMAIN (PHOBIUS); TMhelix (TMHMM)
Contig772	sodium-coupled monocarboxylate transporter 1-like	2876	30	3.75761e-85	0.566333	C:membrane; P:transmembrane transport; F:transporter activity	-	IPR019900 (TIGRFAM); IPR001734 (PFAM); IPR001734 (PANTHER); PTHR11819:SF16 (PANTHER); TRANSMEMBRANE (PHOBIUS); TRANSMEMBRANE (PHOBIUS); TRANSMEMBRANE (PHOBIUS); NON_CYTOPLASMIC_DOMAIN (PHOBIUS); CYTOPLASMIC_DOMAIN (PHOBIUS); CYTOPLASMIC_DOMAIN (PHOBIUS); TRANSMEMBRANE (PHOBIUS); NON_CYTOPLASMIC_DOMAIN (PHOBIUS); TRANSMEMBRANE (PHOBIUS); CYTOPLASMIC_DOMAIN (PHOBIUS); NON_CYTOPLASMIC_DOMAIN (PHOBIU…
Contig773	chloride channel clic-like protein 1-like	3133	30	4.18572e-16	0.482333	C:integral to membrane; C:membrane; C:endoplasmic reticulum; C:Golgi apparatus; C:nucleus; C:intracellular membrane-bounded organelle		IPR009231 (PFAM); PTHR14567 (PANTHER); PTHR14567:SF1 (PANTHER); SIGNAL_PEPTIDE_N_REGION (PHOBIUS); NON_CYTOPLASMIC_DOMAIN (PHOBIUS); SIGNAL_PEPTIDE_C_REGION (PHOBIUS); SIGNAL_PEPTIDE (PHOBIUS); SIGNAL_PEPTIDE_H_REGION (PHOBIUS); CYTOPLASMIC_DOMAIN (PHOBIUS); TRANSMEMBRANE (PHOBIUS); SignalP-noTM (SIGNALP_EUK); TMhelix (TMHMM)
Contig774	agrin isoform x9	2283	30	2.80001e-64	0.379333	P:single-organism metabolic process; P:carbohydrate derivative metabolic process; P:single organism signaling; P:cellular macromolecule metabolic process; P:organonitrogen compound metabolic process; P:protein metabolic process; P:regulation of primary metabolic process; P:nervous system development; P:regulation of cellular metabolic process; P:synapse organization; P:positive regulation of cell…	-	IPR002350 (SMART); G3DSA:3.30.60.30 (GENE3D); IPR002350 (PFAM); G3DSA:3.30.60.30 (GENE3D); G3DSA:3.30.60.30 (GENE3D); G3DSA:3.30.60.30 (GENE3D); IPR002350 (PFAM); PTHR10913 (PANTHER); PTHR10913:SF21 (PANTHER); IPR002350 (PROSITE_PROFILES); IPR002350 (PROSITE_PROFILES); IPR002350 (PROSITE_PROFILES); IPR002350 (PROSITE_PROFILES); IPR002350 (PROSITE_PROFILES); IPR002350 (PROSITE_PROFILES); IPR002350…
Contig775	transposase mutator type	517	29	0.126483	0.458276	P:peptidoglycan catabolic process; F:N-acetylmuramoyl-L-alanine amidase activity; F:DNA binding; F:hydrolase activity; P:metabolic process; C:plastid; F:transposase activity; P:transposition, DNA-mediated; F:NAD binding; P:pyridoxine biosynthetic process; F:cobalt ion binding; C:cytoplasm; F:zinc ion binding; P:oxidation-reduction process; F:oxidoreductase activity, acting on the CH-OH group of d…		SignalP-noTM (SIGNALP_EUK)
Contig776	pre-mrna-splicing factor cwc22 homolog	909	30	3.00403e-08	0.508	P:peptide cross-linking; C:cytoplasm		Coil (COILS)
Contig777	ribonuclease e	6316	30	0.00290175	0.453333	F:nucleic acid binding; F:nucleotide binding; F:RNA binding; F:ribonuclease activity; P:RNA processing; F:zinc ion binding; F:hydrolase activity; C:ribonucleoprotein complex; P:translational initiation; P:regulation of translational initiation; F:translation initiation factor activity; C:eukaryotic translation initiation factor 3 complex		Coil (COILS)
Contig778	protein abrupt-like	2847	30	1.174e-30	0.597	F:protein binding		IPR018379 (SMART); IPR000210 (SMART); IPR018379 (PFAM); IPR011333 (G3DSA:3.30.710.GENE3D); IPR013069 (PFAM); PTHR23110 (PANTHER); IPR018379 (PROSITE_PROFILES); IPR000210 (PROSITE_PROFILES); IPR011333 (SUPERFAMILY)
Contig779	nuclear receptor-binding isoform x2	581	2	3.41105	0.51	-		no IPS match
Contig780	scan domain-containing protein 3-like	1488	30	4.97971e-64	0.514333	P:single-organism process; F:binding	-	SIGNAL_PEPTIDE (PHOBIUS); SIGNAL_PEPTIDE_N_REGION (PHOBIUS); NON_CYTOPLASMIC_DOMAIN (PHOBIUS); SIGNAL_PEPTIDE_C_REGION (PHOBIUS); SIGNAL_PEPTIDE_H_REGION (PHOBIUS); SignalP-TM (SIGNALP_GRAM_POSITIVE); TMhelix (TMHMM)
Contig781	uncharacterized protein partial	2636	30	2.79266e-79	0.495333	P:DNA integration; F:nucleic acid binding	-	IPR001584 (PFAM); G3DSA:3.30.420.10 (GENE3D); PTHR24559 (PANTHER); PTHR24559:SF97 (PANTHER); IPR001584 (PROSITE_PROFILES); IPR012337 (SUPERFAMILY)
Contig782	tigger transposable element-derived protein 1-like	1308	30	3.32894e-43	0.728667	F:nucleic acid binding	-	IPR004875 (PFAM); PTHR19303 (PANTHER); PTHR19303:SF110 (PANTHER)
Contig783	paired amphipathic helix protein sin3a-like	4350	30	3.02415e-113	0.874667	P:cellular response to glucose stimulus; P:negative regulation of transcription from RNA polymerase II promoter; P:cellular protein localization; F:RNA polymerase II repressing transcription factor binding; P:negative regulation of apoptotic process; P:interphase of mitotic cell cycle; C:transcriptional repressor complex; C:transcription factor complex; P:response to methylglyoxal; C:kinetochore;…	-	Coil (COILS); IPR013194 (SMART); IPR013194 (PFAM); PTHR12346 (PANTHER)
Contig784	rhomboid-related protein 3-like	5175	30	3.15777e-32	0.725	C:integral to membrane; C:plasma membrane; F:serine-type endopeptidase activity; P:proteolysis	-	IPR022764 (PFAM); IPR022764 (G3DSA:1.20.1540.GENE3D); IPR002610 (PANTHER); TRANSMEMBRANE (PHOBIUS); CYTOPLASMIC_DOMAIN (PHOBIUS); TRANSMEMBRANE (PHOBIUS); NON_CYTOPLASMIC_DOMAIN (PHOBIUS); NON_CYTOPLASMIC_DOMAIN (PHOBIUS); CYTOPLASMIC_DOMAIN (PHOBIUS); TRANSMEMBRANE (PHOBIUS); SSF144091 (SUPERFAMILY); TMhelix (TMHMM); TMhelix (TMHMM)
Contig785	actin related protein 1	1418	30	3.56771e-130	0.97	C:Ino80 complex; P:maintenance of protein location in cell; C:microtubule associated complex; P:sperm individualization; P:cytokinesis; P:mushroom body development; P:cytoskeleton organization; P:phagocytosis, engulfment; F:ATP binding; F:structural constituent of cytoskeleton; C:actin filament; P:inter-male aggressive behavior; C:lipid particle	-	IPR004000 (PRINTS); IPR004000 (SMART); G3DSA:3.90.640.10 (GENE3D); IPR004000 (PFAM); G3DSA:3.30.420.40 (GENE3D); PTHR11937:SF124 (PANTHER); IPR004000 (PANTHER); IPR004001 (PROSITE_PATTERNS); SSF53067 (SUPERFAMILY)
Contig786	uncharacterized protein partial	9930	30	0	0.576	F:sequence-specific DNA binding transcription factor activity; C:nucleus; F:nucleic acid binding; F:RNA-directed DNA polymerase activity; F:zinc ion binding; F:RNA binding; P:DNA integration; P:RNA-dependent DNA replication; P:regulation of transcription, DNA-dependent; P:viral process; F:metal ion binding		no IPS match
Contig787	f-box protein	2036	2	7.22293	0.52	-		CYTOPLASMIC_DOMAIN (PHOBIUS); TRANSMEMBRANE (PHOBIUS); NON_CYTOPLASMIC_DOMAIN (PHOBIUS); TMhelix (TMHMM)
Contig788	uncharacterized protein loc100903590	1651	1	7.26292	0.65	-		no IPS match
Contig789	olfactory receptor 2t1-like	1077	5	1.61105	0.468	-		SIGNAL_PEPTIDE_N_REGION (PHOBIUS); SIGNAL_PEPTIDE_C_REGION (PHOBIUS); SIGNAL_PEPTIDE (PHOBIUS); SIGNAL_PEPTIDE_H_REGION (PHOBIUS); NON_CYTOPLASMIC_DOMAIN (PHOBIUS)
Contig790	---NA---	240	0			-		TMhelix (TMHMM)
Contig791	uncharacterized protein	915	30	8.28051e-06	0.452333	C:dynein complex; F:ATP binding; F:nucleotide binding; F:microtubule motor activity; F:nucleoside-triphosphatase activity; P:microtubule-based movement; C:apicoplast; P:DNA packaging; P:spore germination; C:cell wall; F:hydrolase activity; F:metal ion binding; P:DNA integration; F:zinc ion binding; P:DNA recombination; P:protein ubiquitination; F:ubiquitin-protein ligase activity; F:DNA binding; …		CYTOPLASMIC_DOMAIN (PHOBIUS); CYTOPLASMIC_DOMAIN (PHOBIUS); NON_CYTOPLASMIC_DOMAIN (PHOBIUS); TRANSMEMBRANE (PHOBIUS); TRANSMEMBRANE (PHOBIUS); NON_CYTOPLASMIC_DOMAIN (PHOBIUS); TRANSMEMBRANE (PHOBIUS); TMhelix (TMHMM); TMhelix (TMHMM); TMhelix (TMHMM)
Contig792	multidrug resistance protein 3 (p glycoprotein 3)	1519	3	4.95835	0.55	F:ATPase activity, coupled to transmembrane movement of substances; C:integral to membrane; P:transport; P:ATP catabolic process; F:nucleotide binding; F:nucleoside-triphosphatase activity; F:ATP binding; F:ATPase activity; P:transmembrane transport		no IPS match
Contig793	low quality protein: methionine-r-sulfoxide reductase b1	1367	30	1.11401e-33	0.762333	C:cytoplasm; F:peptide-methionine (R)-S-oxide reductase activity; F:methionine-R-sulfoxide reductase activity; F:peptide-methionine (S)-S-oxide reductase activity; C:nucleus; F:zinc ion binding; P:protein repair; P:oxidation-reduction process; P:cellular protein modification process; P:response to oxidative stress	EC:1.8.4.12; EC:1.8.4.11	IPR002579 (PFAM); IPR002579 (G3DSA:2.170.150.GENE3D); IPR028427 (PANTHER); PTHR10173:SF3 (PANTHER); IPR011057 (SUPERFAMILY)
Contig794	methylenetetrahydrofolate reductase	3156	30	0	0.788667	C:cytosol; P:methionine biosynthetic process; P:oxidation-reduction process; P:folic acid metabolic process; P:tetrahydrofolate interconversion; F:methylenetetrahydrofolate reductase (NADPH) activity; P:blood circulation; F:modified amino acid binding; P:homocysteine metabolic process	EC:1.5.1.20	G3DSA:3.20.20.220 (GENE3D); IPR003171 (PFAM); IPR004621 (TIGRFAM); PTHR21091:SF1 (PANTHER); PTHR21091 (PANTHER); SSF51730 (SUPERFAMILY)
Contig795	alpha-aminoadipic semialdehyde mitochondrial-like	2136	30	2.42412e-38	0.722	F:oxidoreductase activity	-	IPR007698 (PFAM); PTHR11133 (PANTHER); PTHR11133:SF1 (PANTHER)
Contig796	uncharacterized protein loc100896824	1009	4	2.74351	0.47	-		SIGNAL_PEPTIDE_N_REGION (PHOBIUS); SIGNAL_PEPTIDE (PHOBIUS); SIGNAL_PEPTIDE_C_REGION (PHOBIUS); SIGNAL_PEPTIDE_H_REGION (PHOBIUS); NON_CYTOPLASMIC_DOMAIN (PHOBIUS); SignalP-TM (SIGNALP_EUK); TMhelix (TMHMM)
Contig797	fact complex subunit spt16-like	5264	30	0	0.851	P:cellular process	-	no IPS match
Contig798	uncharacterized protein loc101854755	1769	2	0.0844882	0.65	-		no IPS match
Contig799	---NA---	752	0			-		SignalP-noTM (SIGNALP_EUK)
Contig800	endonuclease and reverse transcriptase-like protein	1443	2	1.59816	0.5	-		no IPS match
Contig801	kinetochore protein ndc80 homolog	2017	30	3.61019e-44	0.462	P:chromosome segregation; P:M phase of mitotic cell cycle; P:microtubule cytoskeleton organization; C:kinetochore	-	SIGNAL_PEPTIDE_N_REGION (PHOBIUS); SIGNAL_PEPTIDE_H_REGION (PHOBIUS); SIGNAL_PEPTIDE (PHOBIUS); NON_CYTOPLASMIC_DOMAIN (PHOBIUS); SIGNAL_PEPTIDE_C_REGION (PHOBIUS); TMhelix (TMHMM)
Contig802	---NA---	1734	0			-		SignalP-noTM (SIGNALP_EUK)
Contig803	carnitine o-palmitoyltransferase muscle isoform	3667	3	2.86239	0.516667	C:mitochondrion; F:transferase activity; F:transferase activity, transferring acyl groups; C:integral to membrane; C:membrane; P:transmembrane transport; P:transport; F:transporter activity		CYTOPLASMIC_DOMAIN (PHOBIUS); TRANSMEMBRANE (PHOBIUS); NON_CYTOPLASMIC_DOMAIN (PHOBIUS)
Contig804	eukaryotic translation initiation factor 4 gamma 3-like isoform x3	2610	30	1.07023e-06	0.396667	F:RNA binding; P:positive regulation of translation; P:RNA metabolic process; P:meiotic prophase I; P:spermatogenesis; F:DNA binding; P:positive regulation of protein phosphorylation; P:lung development; P:regulation of translational initiation; P:response to ethanol; C:cytoplasm; C:eukaryotic translation initiation factor 4F complex; F:eukaryotic initiation factor 4E binding; P:regulation of tra…		Coil (COILS)
Contig805	bmp-binding endothelial regulator protein	4319	30	5.99065e-146	0.501333	P:system development; P:regulation of signal transduction	-	TRANSMEMBRANE (PHOBIUS); CYTOPLASMIC_DOMAIN (PHOBIUS); NON_CYTOPLASMIC_DOMAIN (PHOBIUS)
Contig806	---NA---	1947	0			C:nucleus; P:regulation of transcription, DNA-dependent; F:DNA binding; C:chromatin		IPR000116 (PRINTS); IPR020478 (PRINTS); IPR017956 (SMART); IPR017956 (PFAM)
Contig807	hypothetical protein [Paramecium tetraurelia strain d4-2]	277	1	4.72977	0.57	-		no IPS match
Contig808	tigger transposable element-derived protein 1-like	3604	5	3.53344e-11	0.554	F:DNA binding		no IPS match
Contig809	troponin i	4026	30	1.1703e-38	0.783667	P:nuclear division; P:sarcomere organization; C:troponin complex; P:skeletal muscle tissue development; P:nervous system development; F:actin binding; P:muscle cell cellular homeostasis; P:cardiac muscle tissue development; C:nucleus; F:tropomyosin binding	-	no IPS match
Contig810	bacterial regulatory fis family protein	799	12	0.00514222	0.48	C:integral to membrane; C:membrane; C:mitochondrial inner membrane; C:respiratory chain; F:NADH dehydrogenase (ubiquinone) activity; C:mitochondrion; P:oxidation-reduction process; F:oxidoreductase activity; P:ATP synthesis coupled electron transport; P:electron transport chain		TRANSMEMBRANE (PHOBIUS); CYTOPLASMIC_DOMAIN (PHOBIUS); NON_CYTOPLASMIC_DOMAIN (PHOBIUS)
Contig811	protein homolog	8339	30	4.07041e-97	0.775667	C:cytoskeleton; C:cytoplasm; F:actin binding; F:structural molecule activity; C:extrinsic to membrane	-	no IPS match
Contig812	low quality protein: cuticle	2778	30	0.000696594	0.439333	F:structural constituent of cuticle; F:heme binding; F:electron carrier activity; P:protein dephosphorylation; P:peptidyl-tyrosine dephosphorylation; F:protein tyrosine phosphatase activity; F:structural constituent of chitin-based cuticle; F:structural constituent of chitin-based larval cuticle		no IPS match
Contig813	---NA---	689	0			-		no IPS match
Contig814	hypothetical protein MYCGRDRAFT_42164 [Zymoseptoria tritici IPO323]	3390	1	7.66228	0.55	-		CYTOPLASMIC_DOMAIN (PHOBIUS); TRANSMEMBRANE (PHOBIUS); NON_CYTOPLASMIC_DOMAIN (PHOBIUS); TMhelix (TMHMM)
Contig815	hypothetical protein Haur_2311 [Herpetosiphon aurantiacus DSM 785]	2895	1	8.35985	0.47	-		no IPS match
Contig816	rna-directed dna polymerase from mobile element jockey-like	755	27	5.42742e-09	0.573704	C:nucleosome; C:chromosome; F:DNA binding; C:nucleus; P:nucleosome assembly; F:RNA-directed DNA polymerase activity; F:RNA binding; P:RNA-dependent DNA replication; F:protein heterodimerization activity; F:nucleic acid binding; F:ribonuclease H activity		no IPS match
Contig817	telomerase reverse transcriptase	1180	8	2.05019	0.48125	-		no IPS match
Contig818	polyphosphate kinase	526	30	5.12975e-09	0.582333	P:chromosome condensation; F:DNA binding; F:kinase activity; F:ATP binding; P:phosphorylation; F:transferase activity; F:nucleotide binding; F:polyphosphate kinase activity; C:polyphosphate kinase complex; P:polyphosphate biosynthetic process; F:metal ion binding; F:zinc ion binding; F:carbon-nitrogen ligase activity, with glutamine as amido-N-donor; P:intracellular signal transduction; P:signal …		no IPS match
Contig819	uncharacterized protein loc100869658	3264	30	1.45914e-40	0.5	C:cell part; F:protein binding	-	Coil (COILS); Coil (COILS); Coil (COILS); G3DSA:2.30.42.10 (GENE3D); IPR001478 (SUPERFAMILY)
Contig820	tigger transposable element-derived protein 1-like	954	30	6.15053e-99	0.614667	F:DNA binding		IPR006600 (SMART); IPR006600 (PFAM); IPR009057 (G3DSA:1.10.10.GENE3D); PTHR19303 (PANTHER); PTHR19303:SF11 (PANTHER); IPR006600 (PROSITE_PROFILES); IPR009057 (SUPERFAMILY)
Contig821	retrotransposon hot spot protein	2460	1	6.91364	0.56	-		NON_CYTOPLASMIC_DOMAIN (PHOBIUS); SIGNAL_PEPTIDE_H_REGION (PHOBIUS); SIGNAL_PEPTIDE_C_REGION (PHOBIUS); SIGNAL_PEPTIDE_N_REGION (PHOBIUS); SIGNAL_PEPTIDE (PHOBIUS); SignalP-noTM (SIGNALP_EUK); SignalP-TM (SIGNALP_GRAM_POSITIVE); SignalP-noTM (SIGNALP_GRAM_NEGATIVE)
Contig822	rna-directed dna polymerase from mobile element jockey-like	1411	3	0.361388	0.443333	-		no IPS match
Contig823	voltage-dependent t-type calcium channel subunit alpha-1i	1977	4	3.12034	0.5075	-		no IPS match
Contig824	transducin beta-like protein 3	4580	30	1.11295e-156	0.602333	C:nucleolus; F:protein binding; C:small-subunit processome; P:rRNA processing	-	Coil (COILS); IPR020472 (PRINTS); IPR001680 (SMART); IPR015943 (G3DSA:2.130.10.GENE3D); IPR013934 (PFAM); IPR001680 (PFAM); PTHR19854 (PANTHER); PTHR19854:SF14 (PANTHER); IPR019775 (PROSITE_PATTERNS); IPR001680 (PROSITE_PROFILES); IPR001680 (PROSITE_PROFILES); IPR017986 (PROSITE_PROFILES); IPR001680 (PROSITE_PROFILES); IPR001680 (PROSITE_PROFILES); IPR001680 (PROSITE_PROFILES); IPR017986 (SUPERFA…
Contig825	hypothetical protein THITE_2114131 [Thielavia terrestris NRRL 8126]	1776	5	4.65691	0.576	C:clathrin coat of trans-Golgi network vesicle; P:vesicle-mediated transport; F:structural molecule activity; P:intracellular protein transport; C:clathrin coat of coated pit; P:endocytosis		SIGNAL_PEPTIDE_N_REGION (PHOBIUS); SIGNAL_PEPTIDE_C_REGION (PHOBIUS); NON_CYTOPLASMIC_DOMAIN (PHOBIUS); SIGNAL_PEPTIDE (PHOBIUS); SIGNAL_PEPTIDE_H_REGION (PHOBIUS); SignalP-noTM (SIGNALP_EUK); TMhelix (TMHMM)
Contig826	protein fam65b-like	5137	30	1.16336e-95	0.525	F:catalytic activity	-	SIGNAL_PEPTIDE_N_REGION (PHOBIUS); NON_CYTOPLASMIC_DOMAIN (PHOBIUS); SIGNAL_PEPTIDE (PHOBIUS); SIGNAL_PEPTIDE_C_REGION (PHOBIUS); SIGNAL_PEPTIDE_H_REGION (PHOBIUS); SignalP-noTM (SIGNALP_EUK); SignalP-noTM (SIGNALP_GRAM_NEGATIVE); SignalP-TM (SIGNALP_GRAM_POSITIVE)
Contig827	rna-directed dna polymerase from mobile element jockey-like	4054	19	0.000446923	0.692105	F:RNA binding; P:RNA-dependent DNA replication; F:RNA-directed DNA polymerase activity		TRANSMEMBRANE (PHOBIUS); NON_CYTOPLASMIC_DOMAIN (PHOBIUS); CYTOPLASMIC_DOMAIN (PHOBIUS); TMhelix (TMHMM)
Contig828	tigger transposable element-derived protein 1-like	1773	30	1.81871e-12	0.575333	F:hydrolase activity; F:aminoacyl-tRNA hydrolase activity; F:nucleic acid binding; F:DNA binding		Coil (COILS)
Contig829	uncharacterized protein loc101490285	4213	5	0.877397	0.56	-		TRANSMEMBRANE (PHOBIUS); CYTOPLASMIC_DOMAIN (PHOBIUS); NON_CYTOPLASMIC_DOMAIN (PHOBIUS); TMhelix (TMHMM)
Contig830	rna-directed dna polymerase from mobile element jockey-like	1057	28	0.000335691	0.5875	F:RNA binding; P:RNA-dependent DNA replication; F:RNA-directed DNA polymerase activity		no IPS match
Contig831	uncharacterized protein partial	3747	30	1.6782e-17	0.651	F:RNA binding; P:RNA-dependent DNA replication; F:RNA-directed DNA polymerase activity		NON_CYTOPLASMIC_DOMAIN (PHOBIUS); CYTOPLASMIC_DOMAIN (PHOBIUS); TRANSMEMBRANE (PHOBIUS); CYTOPLASMIC_DOMAIN (PHOBIUS); NON_CYTOPLASMIC_DOMAIN (PHOBIUS); TRANSMEMBRANE (PHOBIUS); TRANSMEMBRANE (PHOBIUS); TMhelix (TMHMM); TMhelix (TMHMM); TMhelix (TMHMM)
Contig832	piggybac transposable element-derived protein 4-like	1819	30	2.72931e-17	0.528667	-		PF13843 (PFAM); NON_CYTOPLASMIC_DOMAIN (PHOBIUS); CYTOPLASMIC_DOMAIN (PHOBIUS); TRANSMEMBRANE (PHOBIUS)
Contig833	---NA---	222	0			-		SIGNAL_PEPTIDE_C_REGION (PHOBIUS); SIGNAL_PEPTIDE_H_REGION (PHOBIUS); SIGNAL_PEPTIDE_N_REGION (PHOBIUS); SIGNAL_PEPTIDE (PHOBIUS); NON_CYTOPLASMIC_DOMAIN (PHOBIUS)
Contig834	acetylcholine receptor subunit beta-like	725	8	0.0800251	0.65125	F:RNA binding; P:RNA-dependent DNA replication; F:RNA-directed DNA polymerase activity		no IPS match
Contig835	tenascin-n	450	30	4.27894e-09	0.515	F:binding; P:single-organism cellular process	-	IPR002181 (PFAM); IPR014715 (G3DSA:4.10.530.GENE3D); PTHR19143 (PANTHER); IPR002181 (PROSITE_PROFILES); IPR002181 (SUPERFAMILY)
Contig836	kinesin-like protein kif21a	5173	30	0	0.583333	F:ATP binding; P:microtubule-based movement; F:microtubule binding; F:microtubule motor activity; C:kinesin complex	-	Coil (COILS); Coil (COILS); Coil (COILS); Coil (COILS); Coil (COILS); Coil (COILS); IPR001752 (PRINTS); IPR001752 (SMART); IPR001752 (G3DSA:3.40.850.GENE3D); IPR001752 (G3DSA:3.40.850.GENE3D); IPR001752 (PFAM); PTHR24115:SF146 (PANTHER); IPR027640 (PANTHER); IPR019821 (PROSITE_PATTERNS); IPR001752 (PROSITE_PROFILES); IPR027417 (SUPERFAMILY)
Contig837	---NA---	276	0			-		CYTOPLASMIC_DOMAIN (PHOBIUS); TRANSMEMBRANE (PHOBIUS); NON_CYTOPLASMIC_DOMAIN (PHOBIUS); TMhelix (TMHMM)
Contig838	---NA---	212	0			-		no IPS match
Contig839	m-phase-specific plk1-interacting protein	1446	30	0.71738	0.443667	F:zinc ion binding; C:intracellular; F:DNA binding; F:protein kinase activity; F:ATP binding; C:cytoplasm; C:cell junction; C:nucleus; F:transferase activity; P:signal transduction by phosphorylation; P:phosphorylation; C:membrane; F:nucleotide binding; F:kinase activity; P:signal transduction; P:phosphorelay signal transduction system; P:regulation of transcription, DNA-dependent; F:signal trans…		CYTOPLASMIC_DOMAIN (PHOBIUS); TRANSMEMBRANE (PHOBIUS); NON_CYTOPLASMIC_DOMAIN (PHOBIUS); TMhelix (TMHMM)
Contig840	---NA---	359	0			-		NON_CYTOPLASMIC_DOMAIN (PHOBIUS); CYTOPLASMIC_DOMAIN (PHOBIUS); TRANSMEMBRANE (PHOBIUS); TMhelix (TMHMM)
Contig841	unc-112-related isoform 1	3657	30	0	0.748667	F:phospholipid binding		IPR019749 (SMART); IPR001849 (SMART); IPR011993 (G3DSA:2.30.29.GENE3D); IPR001849 (PFAM); IPR011993 (G3DSA:2.30.29.GENE3D); IPR019748 (PFAM); IPR014352 (G3DSA:1.20.80.GENE3D); PTHR16160:SF7 (PANTHER); PTHR16160 (PANTHER); IPR001849 (PROSITE_PROFILES); IPR019748 (SUPERFAMILY); SSF50729 (SUPERFAMILY); SSF50729 (SUPERFAMILY)
Contig842	dentin matrix acidic phosphoprotein 1 isoform 2	7033	30	6.74206e-09	0.406667	F:chitin binding; P:chitin metabolic process; C:extracellular region; P:positive regulation of cell-substrate adhesion; C:intracellular membrane-bounded organelle; P:extracellular matrix organization; F:extracellular matrix binding; C:nucleolus; C:nucleus; P:ossification		no IPS match
Contig843	mitotic checkpoint serine threonine-protein kinase bub1	7102	30	6.70322e-65	0.55	P:single-organism cellular process; C:chromosome, centromeric region; F:transferase activity; P:cell proliferation	-	no IPS match
Contig844	carbohydrate sulfotransferase 4-like	2942	30	1.48039e-52	0.540667	F:sulfotransferase activity		G3DSA:3.40.50.300 (GENE3D); IPR000863 (PFAM); PTHR10704 (PANTHER); PTHR10704:SF1 (PANTHER); SIGNAL_PEPTIDE_N_REGION (PHOBIUS); SIGNAL_PEPTIDE_H_REGION (PHOBIUS); SIGNAL_PEPTIDE (PHOBIUS); NON_CYTOPLASMIC_DOMAIN (PHOBIUS); SIGNAL_PEPTIDE_C_REGION (PHOBIUS); PS51257 (PROSITE_PROFILES); SignalP-noTM (SIGNALP_GRAM_NEGATIVE); IPR027417 (SUPERFAMILY); TMhelix (TMHMM)
Contig845	secondary thiamine-phosphate synthase enzyme	523	12	1.46347	0.478333	F:ATP binding; F:nucleotide binding; F:chitin binding; P:chitin metabolic process; C:extracellular region; F:metal ion binding; P:proteolysis; F:catalytic activity; F:zinc ion binding; F:metalloendopeptidase activity		no IPS match
Contig846	zinc finger protein 45-like	1514	30	2.29648e-16	0.565333	F:nucleic acid binding; F:protein dimerization activity; F:RNA binding; P:RNA-dependent DNA replication; F:RNA-directed DNA polymerase activity		no IPS match
Contig847	---NA---	299	0			-		SIGNAL_PEPTIDE (PHOBIUS); NON_CYTOPLASMIC_DOMAIN (PHOBIUS); SIGNAL_PEPTIDE_N_REGION (PHOBIUS); SIGNAL_PEPTIDE_C_REGION (PHOBIUS); SIGNAL_PEPTIDE_H_REGION (PHOBIUS); SignalP-noTM (SIGNALP_EUK)
Contig848	surface-exposed virulence protein	1418	25	0.00437374	0.4248	P:pathogenesis		no IPS match
Contig849	probable trna pseudouridine synthase 1	1726	30	6.9605e-40	0.68	P:RNA processing; P:pseudouridine synthesis; F:pseudouridine synthase activity; F:RNA binding	-	IPR002501 (PFAM); IPR014780 (PANTHER); IPR020103 (SUPERFAMILY)
Contig850	beta- -galactosyltransferase 5-like	4002	30	2.37129e-56	0.548667	P:protein glycosylation; F:galactosyltransferase activity; C:membrane	-	IPR002659 (PFAM); IPR002659 (PANTHER); PTHR11214:SF13 (PANTHER); TRANSMEMBRANE (PHOBIUS); CYTOPLASMIC_DOMAIN (PHOBIUS); NON_CYTOPLASMIC_DOMAIN (PHOBIUS); TMhelix (TMHMM)
Contig851	uncharacterized protein partial	491	30	1.53384e-11	0.564333	-		PTHR21301 (PANTHER); PTHR21301:SF1 (PANTHER)
Contig852	single-stranded dna-binding protein 3-like	1924	30	1.35101e-08	0.871	P:wing disc development; P:regulation of transcription, DNA-dependent; P:neuron projection morphogenesis; F:single-stranded DNA binding; C:nucleus	-	TMhelix (TMHMM)
Contig853	---NA---	2467	0			-		no IPS match
Contig854	alginate regulatory protein	6695	30	0.00524265	0.448	F:metal ion binding; F:chromatin binding; F:zinc ion binding; F:DNA binding; C:membrane; P:transmembrane transport; P:metal ion transport; F:metal ion transmembrane transporter activity; C:integral to membrane; F:ATPase activity, coupled to transmembrane movement of ions, phosphorylative mechanism; P:cation transport; F:hydrolase activity; P:ion transport; P:transport; F:nucleotide binding; F:ATP…		Coil (COILS); Coil (COILS); Coil (COILS); Coil (COILS); SSF54928 (SUPERFAMILY)
Contig855	uncharacterized protein partial	948	30	7.19189e-08	0.618	F:RNA binding; P:RNA-dependent DNA replication; F:RNA-directed DNA polymerase activity		no IPS match
Contig856	heavy metal efflux family	766	12	0.339949	0.550833	F:cation transmembrane transporter activity; C:integral to membrane; C:membrane; P:cation transport; P:transport; F:transporter activity; F:carbohydrate binding		no IPS match
Contig857	uncharacterized protein loc580670	717	7	3.26701	0.464286	F:ATPase activity; F:ATP binding; F:nucleotide binding; F:nucleoside-triphosphatase activity; P:ATP catabolic process; F:metal ion binding; F:electron carrier activity; F:4 iron, 4 sulfur cluster binding; F:iron-sulfur cluster binding; F:transferase activity; P:intracellular signal transduction; P:phosphorylation; F:protein serine/threonine kinase activity; F:protein kinase activity; C:microtubul…		no IPS match
Contig858	---NA---	1202	0			-		no IPS match
Contig859	rho gtpase-activating protein 17-like	5589	30	7.03072e-78	0.591333	P:signal transduction; F:protein binding; C:cytoplasm		Coil (COILS); IPR000198 (SMART); IPR004148 (PFAM); IPR000198 (PFAM); IPR027267 (G3DSA:1.20.1270.GENE3D); IPR000198 (G3DSA:1.10.555.GENE3D); PTHR14130 (PANTHER); IPR004148 (PROSITE_PROFILES); IPR000198 (PROSITE_PROFILES); SSF103657 (SUPERFAMILY); IPR008936 (SUPERFAMILY)
Contig860	soluble scavenger receptor cysteine-rich domain-containing protein ssc5d	1761	30	0.417422	0.432667	P:oxidation-reduction process; F:oxidoreductase activity, acting on CH-OH group of donors; F:flavin adenine dinucleotide binding; P:proteolysis; F:hydrolase activity; F:cysteine-type peptidase activity; F:peptidase activity; F:ubiquitin thiolesterase activity; P:ubiquitin-dependent protein catabolic process; P:chloride transport; F:voltage-gated chloride channel activity; C:integral to membrane; …		no IPS match
Contig861	low quality protein: plexin-b-like	2938	30	0	0.677	P:axon guidance; F:protein binding; P:regulation of Ras protein signal transduction; F:receptor activity; C:membrane	-	IPR001627 (SMART); IPR016201 (SMART); IPR002165 (PFAM); IPR015943 (G3DSA:2.130.10.GENE3D); IPR001627 (PFAM); G3DSA:3.30.1680.10 (GENE3D); PTHR22625:SF14 (PANTHER); PTHR22625 (PANTHER); SIGNAL_PEPTIDE_N_REGION (PHOBIUS); NON_CYTOPLASMIC_DOMAIN (PHOBIUS); SIGNAL_PEPTIDE_C_REGION (PHOBIUS); SIGNAL_PEPTIDE_H_REGION (PHOBIUS); SIGNAL_PEPTIDE (PHOBIUS); IPR001627 (PROSITE_PROFILES); SignalP-noTM (SIGNA…
Contig862	---NA---	729	0			-		no IPS match
Contig863	amino acid permease	4694	1	4.88517	0.48	F:amino acid transmembrane transporter activity; C:integral to membrane; C:membrane; P:amino acid transmembrane transport		no IPS match
Contig864	---NA---	248	0			-		no IPS match
Contig865	uncharacterized protein partial	1008	17	1.82325e-28	0.533529	F:nucleic acid binding; P:DNA integration; F:serine-type endopeptidase inhibitor activity; P:transcription from RNA polymerase II promoter; F:DNA binding; C:nucleus; F:zinc ion binding; P:regulation of transcription from RNA polymerase II promoter; F:sequence-specific DNA binding RNA polymerase II transcription factor activity; P:regulation of transcription, DNA-dependent; F:metal ion binding; P:…		no IPS match
Contig866	hypothetical protein [Arcobacter sp. L]	981	1	7.65658	0.45	-		Coil (COILS)
Contig867	e3 ubiquitin-protein ligase arkadia-like	697	24	0.0742977	0.507917	C:cytoplasmic membrane-bounded vesicle; P:regulation of apoptotic process; C:intracellular; F:nucleic acid binding; F:zinc ion binding; P:peptide cross-linking; C:cytoplasm; P:regulation of transcription, DNA-dependent; F:sequence-specific DNA binding; C:nucleus; F:sequence-specific DNA binding transcription factor activity; F:DNA binding		no IPS match
Contig868	cytochrome c oxidase subunit iii	3133	30	3.04102e-104	0.857667	P:aerobic electron transport chain; C:mitochondrial inner membrane; F:NADH dehydrogenase (ubiquinone) activity; C:integral to membrane; F:cytochrome-c oxidase activity; P:mitochondrial electron transport, NADH to ubiquinone; P:ubiquinone biosynthetic process; P:sodium ion transport; P:proton transport; P:mitochondrial electron transport, cytochrome c to oxygen; C:respiratory chain complex IV	EC:1.6.5.3; EC:1.9.3.1	IPR001750 (PFAM); IPR010934 (PFAM); PTHR22773 (PANTHER); PTHR22773:SF50 (PANTHER); TRANSMEMBRANE (PHOBIUS); CYTOPLASMIC_DOMAIN (PHOBIUS); TRANSMEMBRANE (PHOBIUS); NON_CYTOPLASMIC_DOMAIN (PHOBIUS); CYTOPLASMIC_DOMAIN (PHOBIUS); TMhelix (TMHMM); TMhelix (TMHMM)
Contig869	rna-directed dna polymerase from mobile element jockey-like	1625	30	1.50767e-11	0.608667	F:RNA binding; P:RNA-dependent DNA replication; F:RNA-directed DNA polymerase activity		TRANSMEMBRANE (PHOBIUS); CYTOPLASMIC_DOMAIN (PHOBIUS); TRANSMEMBRANE (PHOBIUS); TRANSMEMBRANE (PHOBIUS); CYTOPLASMIC_DOMAIN (PHOBIUS); NON_CYTOPLASMIC_DOMAIN (PHOBIUS); NON_CYTOPLASMIC_DOMAIN (PHOBIUS); TMhelix (TMHMM); TMhelix (TMHMM); TMhelix (TMHMM)
Contig870	serine threonine protein kinase	211	2	1.61512	0.505	F:kinase activity; F:ATP binding; F:protein kinase activity; P:phosphorylation; P:protein phosphorylation; F:transferase activity, transferring phosphorus-containing groups; F:protein serine/threonine kinase activity		no IPS match
Contig871	helix-loop-helix protein delilah-like	3505	30	7.36738e-14	0.622667	F:protein dimerization activity		IPR011598 (SMART); IPR011598 (G3DSA:4.10.280.GENE3D); IPR011598 (PFAM); PTHR19290:SF37 (PANTHER); PTHR19290 (PANTHER); IPR011598 (PROSITE_PROFILES); IPR011598 (SUPERFAMILY)
Contig872	hypothetical protein TTHERM_00253468 [Tetrahymena thermophila]	1064	1	5.08756	0.44	-		TMhelix (TMHMM)
Contig873	tigger transposable element-derived protein 1-like	2644	30	6.98938e-41	0.661	-		SignalP-noTM (SIGNALP_EUK)
Contig874	arl14 effector partial	333	1	4.61939	0.5	-		no IPS match
Contig875	zinc finger protein 135-like	2797	1	6.34908e-05	0.86	-		TRANSMEMBRANE (PHOBIUS); NON_CYTOPLASMIC_DOMAIN (PHOBIUS); CYTOPLASMIC_DOMAIN (PHOBIUS)
Contig876	type iii restriction modification system modification methylase	568	14	0.000125191	0.564286	P:proteolysis; F:metallocarboxypeptidase activity; F:zinc ion binding; F:carbohydrate binding; C:integral to membrane; C:membrane; F:N-methyltransferase activity; P:DNA methylation; F:nucleic acid binding; F:methyltransferase activity; P:methylation; F:DNA binding; F:ATP binding; F:heat shock protein binding; C:intracellular		no IPS match
Contig877	protein mpv17-like	2143	30	1.02389e-36	0.636	P:sensory perception of sound; C:membrane; P:cellular response to reactive oxygen species; P:regulation of biological quality; P:glomerular basement membrane development; P:regulation of reactive oxygen species metabolic process; C:peroxisome; P:inner ear development; P:mitochondrion organization; P:negative regulation of cellular process; C:mitochondrion	-	TRANSMEMBRANE (PHOBIUS); NON_CYTOPLASMIC_DOMAIN (PHOBIUS); CYTOPLASMIC_DOMAIN (PHOBIUS)
Contig878	eukaryotic translation initiation factor	1324	3	5.39572	0.536667	F:RNA binding; P:translational initiation; P:translation; C:cytoplasm; F:translation initiation factor activity; C:membrane		no IPS match
Contig879	---NA---	207	0			-		TRANSMEMBRANE (PHOBIUS); CYTOPLASMIC_DOMAIN (PHOBIUS); TRANSMEMBRANE (PHOBIUS); NON_CYTOPLASMIC_DOMAIN (PHOBIUS); NON_CYTOPLASMIC_DOMAIN (PHOBIUS); TMhelix (TMHMM); TMhelix (TMHMM)
Contig880	---NA---	494	0			-		NON_CYTOPLASMIC_DOMAIN (PHOBIUS); SIGNAL_PEPTIDE_N_REGION (PHOBIUS); SIGNAL_PEPTIDE_C_REGION (PHOBIUS); SIGNAL_PEPTIDE_H_REGION (PHOBIUS); SIGNAL_PEPTIDE (PHOBIUS); SignalP-noTM (SIGNALP_EUK)
Contig881	hypothetical protein CRE_09038 [Caenorhabditis remanei]	1296	1	8.89589	0.43	-		no IPS match
Contig882	tigger transposable element-derived protein 2-like	472	21	1.41456e-28	0.664286	F:DNA binding	-	SignalP-noTM (SIGNALP_EUK)
Contig883	---NA---	553	0			-		CYTOPLASMIC_DOMAIN (PHOBIUS); CYTOPLASMIC_DOMAIN (PHOBIUS); TRANSMEMBRANE (PHOBIUS); TRANSMEMBRANE (PHOBIUS); TRANSMEMBRANE (PHOBIUS); NON_CYTOPLASMIC_DOMAIN (PHOBIUS); TRANSMEMBRANE (PHOBIUS); CYTOPLASMIC_DOMAIN (PHOBIUS); NON_CYTOPLASMIC_DOMAIN (PHOBIUS); CYTOPLASMIC_DOMAIN (PHOBIUS); NON_CYTOPLASMIC_DOMAIN (PHOBIUS); TRANSMEMBRANE (PHOBIUS); TRANSMEMBRANE (PHOBIUS); TMhelix (TMHMM); TMhelix (T…
Contig884	retrotransposable element tf2 155 kda protein type 1-like	2182	30	4.70416e-94	0.475333	F:catalytic activity; P:DNA integration; F:nucleic acid binding	-	IPR001584 (PFAM); G3DSA:3.30.420.10 (GENE3D); PTHR10178 (PANTHER); PTHR10178:SF26 (PANTHER); IPR001584 (PROSITE_PROFILES); IPR012337 (SUPERFAMILY)
Contig885	methylosome protein 50	2299	30	7.48032e-41	0.493	P:cellular process involved in reproduction; P:prostate gland development; P:negative regulation of cell proliferation	-	SignalP-noTM (SIGNALP_EUK)
Contig886	mosc domain-containing protein mitochondrial-like	790	6	1.37865	0.571667	F:nitrate reductase activity; F:pyridoxal phosphate binding; C:mitochondrial inner membrane; C:mitochondrion; P:oxidation-reduction process; F:catalytic activity; F:molybdenum ion binding; F:molybdopterin cofactor binding; P:nitrate metabolic process; C:mitochondrial outer membrane; C:peroxisome		no IPS match
Contig887	e3 ubiquitin-protein ligase rnf6	248	23	3.60238	0.446522	P:regulation of androgen receptor signaling pathway; C:axon; P:protein K27-linked ubiquitination; F:DNA binding; C:nucleus; P:positive regulation of transcription, DNA-dependent; C:cytoplasm; F:zinc ion binding; P:protein K48-linked ubiquitination; F:androgen receptor binding; P:ubiquitin-dependent protein catabolic process; P:regulation of transcription, DNA-dependent; P:negative regulation of a…		no IPS match
Contig888	hexamerin 2 beta	1051	30	3.56955e-06	0.456667	P:oxidation-reduction process; F:monophenol monooxygenase activity; F:oxidoreductase activity; C:lipid particle; C:larval serum protein complex; F:nutrient reservoir activity; C:extracellular region		no IPS match
Contig889	dna-directed rna polymerase i subunit rpa1	5652	30	0	0.582	F:DNA-directed RNA polymerase activity; P:rRNA transcription; C:DNA-directed RNA polymerase I complex; P:purine nucleobase metabolic process; P:pyrimidine nucleobase metabolic process; F:DNA binding; F:zinc ion binding	EC:2.7.7.6	IPR006592 (SMART); IPR007081 (PFAM); IPR007080 (PFAM); G3DSA:2.40.40.20 (GENE3D); IPR009071 (G3DSA:1.10.30.GENE3D); IPR000722 (PFAM); G3DSA:3.30.1490.180 (GENE3D); IPR007083 (PFAM); IPR007066 (PFAM); IPR015699 (PTHR19376:PANTHER); PTHR19376 (PANTHER); SSF64484 (SUPERFAMILY)
Contig890	---NA---	2362	0			-		no IPS match
Contig891	eukaryotic translation initiation factor 2a- partial	1963	9	0.000602814	0.571111	-		CYTOPLASMIC_DOMAIN (PHOBIUS); NON_CYTOPLASMIC_DOMAIN (PHOBIUS); TRANSMEMBRANE (PHOBIUS); TMhelix (TMHMM)
Contig892	low quality protein: melatonin receptor type 1b	2590	2	3.30689	0.53	-		SIGNAL_PEPTIDE_C_REGION (PHOBIUS); SIGNAL_PEPTIDE_N_REGION (PHOBIUS); SIGNAL_PEPTIDE (PHOBIUS); SIGNAL_PEPTIDE_H_REGION (PHOBIUS); NON_CYTOPLASMIC_DOMAIN (PHOBIUS); SignalP-noTM (SIGNALP_EUK)
Contig893	programmed cell death protein 2	2301	30	8.85675e-34	0.652	C:cytoplasm		IPR007320 (PFAM); PTHR12298 (PANTHER)
Contig894	hypothetical protein NCAS_0A03440 [Naumovozyma castellii CBS 4309]	353	1	2.0966	0.56	-		no IPS match
Contig895	tyrosine--trna cytoplasmic	3483	30	6.00195e-125	0.757667	F:ATP binding; P:tyrosyl-tRNA aminoacylation; F:tRNA binding; F:tyrosine-tRNA ligase activity; C:cytoplasm; C:nucleus; P:tryptophan biosynthetic process; P:tyrosine biosynthetic process; P:L-phenylalanine biosynthetic process	EC:6.1.1.1	IPR002307 (PRINTS); G3DSA:1.10.240.10 (GENE3D); IPR010987 (G3DSA:1.20.1050.GENE3D); IPR012340 (G3DSA:2.40.50.GENE3D); IPR014729 (G3DSA:3.40.50.GENE3D); IPR002307 (TIGRFAM); IPR002305 (PFAM); IPR002547 (PFAM); IPR023617 (PTHR11946:PANTHER); PTHR11946 (PANTHER); IPR002547 (PROSITE_PROFILES); SSF52374 (SUPERFAMILY); IPR010987 (SUPERFAMILY); IPR012340 (SUPERFAMILY); SSF52374 (SUPERFAMILY)
Contig896	olfactory receptor 477-like	313	6	1.62018	0.58	C:integral to membrane; C:membrane; F:G-protein coupled receptor activity; P:response to stimulus; F:olfactory receptor activity; P:signal transduction; P:detection of chemical stimulus involved in sensory perception of smell; P:sensory perception of smell; F:signal transducer activity; P:G-protein coupled receptor signaling pathway; C:plasma membrane		no IPS match
Contig897	lim homeobox protein lhx1-like	1608	7	0.284703	0.404286	-		SIGNAL_PEPTIDE_N_REGION (PHOBIUS); SIGNAL_PEPTIDE_H_REGION (PHOBIUS); NON_CYTOPLASMIC_DOMAIN (PHOBIUS); SIGNAL_PEPTIDE (PHOBIUS); SIGNAL_PEPTIDE_C_REGION (PHOBIUS); SignalP-noTM (SIGNALP_EUK); SignalP-noTM (SIGNALP_GRAM_NEGATIVE)
Contig898	fad fmn-containing isoamyl alcohol oxidase -like protein	1686	2	5.68663	0.44	P:oxidation-reduction process; F:oxidoreductase activity; F:UDP-N-acetylmuramate dehydrogenase activity; F:catalytic activity; F:oxidoreductase activity, acting on CH-OH group of donors; F:flavin adenine dinucleotide binding		no IPS match
Contig899	predicted protein [Laccaria bicolor S238N-H82]	466	1	6.04965	0.47	-		no IPS match
Contig900	m-phase inducer phosphatase 2	2346	30	6.03806e-62	0.548333	C:intracellular organelle; P:positive regulation of mitotic cell cycle; P:protein dephosphorylation; P:organelle organization; P:regulation of cell size; F:protein tyrosine phosphatase activity; P:cell proliferation; P:embryo development; P:tyrosine metabolic process; P:M phase of mitotic cell cycle	EC:3.1.3.48	IPR000751 (PRINTS); IPR001763 (SMART); IPR001763 (PFAM); IPR001763 (G3DSA:3.40.250.GENE3D); PTHR10828 (PANTHER); PTHR10828:SF17 (PANTHER); IPR001763 (PROSITE_PROFILES); SignalP-TM (SIGNALP_GRAM_POSITIVE); IPR001763 (SUPERFAMILY)
Contig901	kappa-type opioid receptor	754	30	8.28164e-05	0.504333	P:G-protein coupled receptor signaling pathway; C:integral to membrane; F:G-protein coupled receptor activity		IPR000276 (PRINTS); IPR000276 (PFAM); G3DSA:1.20.1070.10 (GENE3D); CYTOPLASMIC_DOMAIN (PHOBIUS); TRANSMEMBRANE (PHOBIUS); NON_CYTOPLASMIC_DOMAIN (PHOBIUS); TRANSMEMBRANE (PHOBIUS); CYTOPLASMIC_DOMAIN (PHOBIUS); NON_CYTOPLASMIC_DOMAIN (PHOBIUS); TRANSMEMBRANE (PHOBIUS); IPR017452 (PROSITE_PROFILES); SSF81321 (SUPERFAMILY); TMhelix (TMHMM); TMhelix (TMHMM); TMhelix (TMHMM)
Contig902	uncharacterized protein loc100211890	1019	2	0.962174	0.59	-		no IPS match
Contig903	uncharacterized protein partial	1257	30	0.00033331	0.521	F:RNA binding; P:RNA-dependent DNA replication; F:RNA-directed DNA polymerase activity; F:nucleic acid binding; F:zinc ion binding; C:intracellular; P:lateral inhibition; C:nucleus; P:negative regulation of transcription, DNA-dependent; P:regulation of transcription from RNA polymerase II promoter; P:regulation of chromatin silencing; P:negative regulation of Wnt receptor signaling pathway; P:pos…		no IPS match
Contig904	---NA---	336	0			-		TMhelix (TMHMM)
Contig905	mucin-6- partial	367	30	5.58453e-17	0.503	P:cellular process	-	CYTOPLASMIC_DOMAIN (PHOBIUS); TRANSMEMBRANE (PHOBIUS); TRANSMEMBRANE (PHOBIUS); NON_CYTOPLASMIC_DOMAIN (PHOBIUS); TRANSMEMBRANE (PHOBIUS); TRANSMEMBRANE (PHOBIUS); NON_CYTOPLASMIC_DOMAIN (PHOBIUS); NON_CYTOPLASMIC_DOMAIN (PHOBIUS); CYTOPLASMIC_DOMAIN (PHOBIUS); TMhelix (TMHMM); TMhelix (TMHMM); TMhelix (TMHMM); TMhelix (TMHMM)
Contig906	tigger transposable element-derived protein 1-like	547	6	1.85775e-07	0.673333	-		NON_CYTOPLASMIC_DOMAIN (PHOBIUS); CYTOPLASMIC_DOMAIN (PHOBIUS); TRANSMEMBRANE (PHOBIUS); TMhelix (TMHMM)
Contig907	rna-directed dna polymerase from mobile element jockey-like	1474	30	1.38972e-07	0.664333	F:RNA binding; P:RNA-dependent DNA replication; F:RNA-directed DNA polymerase activity		CYTOPLASMIC_DOMAIN (PHOBIUS); NON_CYTOPLASMIC_DOMAIN (PHOBIUS); TRANSMEMBRANE (PHOBIUS); TMhelix (TMHMM)
Contig908	---NA---	2803	0			-		SignalP-noTM (SIGNALP_EUK)
Contig909	fringe glycosyltransferase-like	4017	30	7.7816e-116	0.772667	P:hypochord development; P:negative regulation of Notch signaling pathway; P:wing disc dorsal/ventral pattern formation; P:negative regulation of neuron differentiation; P:imaginal disc-derived leg segmentation; P:compound eye morphogenesis; P:dorsal/ventral lineage restriction, imaginal disc; F:O-fucosylpeptide 3-beta-N-acetylglucosaminyltransferase activity; P:cell fate specification; P:cuticle…	EC:2.4.1.222	no IPS match
Contig910	choline ethanolaminephosphotransferase 1-like	3302	30	1.88346e-128	0.724667	P:phosphatidylcholine biosynthetic process; F:ethanolaminephosphotransferase activity; C:membrane; P:glycosphingolipid metabolic process	EC:2.7.8.1	IPR014472 (PIRSF); IPR000462 (PFAM); IPR014472 (PANTHER); PTHR10414:SF27 (PANTHER); IPR000462 (PROSITE_PATTERNS); NON_CYTOPLASMIC_DOMAIN (PHOBIUS); TRANSMEMBRANE (PHOBIUS); TRANSMEMBRANE (PHOBIUS); CYTOPLASMIC_DOMAIN (PHOBIUS); NON_CYTOPLASMIC_DOMAIN (PHOBIUS); TRANSMEMBRANE (PHOBIUS); CYTOPLASMIC_DOMAIN (PHOBIUS); TRANSMEMBRANE (PHOBIUS); TRANSMEMBRANE (PHOBIUS); CYTOPLASMIC_DOMAIN (PHOBIUS); CY…
Contig911	nucleotidyl transferase	1557	1	8.73802	0.5	P:biosynthetic process; F:nucleotidyltransferase activity; F:transferase activity		SIGNAL_PEPTIDE_H_REGION (PHOBIUS); SIGNAL_PEPTIDE_C_REGION (PHOBIUS); SIGNAL_PEPTIDE (PHOBIUS); NON_CYTOPLASMIC_DOMAIN (PHOBIUS); SIGNAL_PEPTIDE_N_REGION (PHOBIUS); SignalP-noTM (SIGNALP_EUK)
Contig912	rna-directed dna polymerase from mobile element jockey-like	577	30	5.47239e-17	0.607	F:RNA binding; P:RNA-dependent DNA replication; F:RNA-directed DNA polymerase activity		no IPS match
Contig913	crooked isoform e	1285	14	1.77385	0.548571	F:nucleic acid binding; F:zinc ion binding; C:intracellular; P:lateral inhibition; C:nucleus; P:negative regulation of transcription, DNA-dependent; P:regulation of transcription from RNA polymerase II promoter; P:regulation of chromatin silencing; P:negative regulation of Wnt receptor signaling pathway; P:positive regulation of mitotic cell cycle; P:imaginal disc-derived wing morphogenesis; P:ce…		no IPS match
Contig914	letm1 and ef-hand domain-containing protein anon- mitochondrial-like	5278	30	4.64477e-140	0.659	F:calcium ion binding; C:membrane	-	Coil (COILS); Coil (COILS); IPR011685 (PFAM); PTHR14009:SF1 (PANTHER); PTHR14009 (PANTHER); TRANSMEMBRANE (PHOBIUS); NON_CYTOPLASMIC_DOMAIN (PHOBIUS); CYTOPLASMIC_DOMAIN (PHOBIUS); IPR002048 (PROSITE_PROFILES); TMhelix (TMHMM)
Contig915	cell wall-associated hydrolase	1285	30	1.93412e-47	0.738333	F:hydrolase activity	-	TRANSMEMBRANE (PHOBIUS); CYTOPLASMIC_DOMAIN (PHOBIUS); CYTOPLASMIC_DOMAIN (PHOBIUS); TRANSMEMBRANE (PHOBIUS); NON_CYTOPLASMIC_DOMAIN (PHOBIUS)
Contig916	rna-directed dna polymerase from mobile element jockey-like	2340	30	1.24111e-27	0.535667	F:RNA binding; F:RNA-directed DNA polymerase activity; P:RNA-dependent DNA replication		IPR000477 (PFAM); PTHR19446 (PANTHER); NON_CYTOPLASMIC_DOMAIN (PHOBIUS); CYTOPLASMIC_DOMAIN (PHOBIUS); TRANSMEMBRANE (PHOBIUS)
Contig917	upf0568 protein c14orf166 homolog	6187	30	9.5518e-76	0.663333	P:regulation of transcription, DNA-dependent; F:protein binding; C:intracellular part	-	IPR019265 (PFAM); IPR019265 (PANTHER)
Contig918	---NA---	1649	0			-		no IPS match
Contig919	protein suppressor of forked-like	4394	30	0	0.770333	C:mRNA cleavage and polyadenylation specificity factor complex; C:mRNA cleavage stimulating factor complex; C:membrane; P:mRNA cleavage	-	SignalP-noTM (SIGNALP_EUK); SignalP-TM (SIGNALP_GRAM_POSITIVE)
Contig920	c-1-tetrahydrofolate cytoplasmic	3170	30	0	0.867667	C:cytosol; P:methionine biosynthetic process; P:oxidation-reduction process; P:purine nucleotide biosynthetic process; C:mitochondrion; P:folic acid metabolic process; P:histidine biosynthetic process; F:methylenetetrahydrofolate dehydrogenase (NADP+) activity; P:folic acid-containing compound biosynthetic process; F:methenyltetrahydrofolate cyclohydrolase activity; P:tetrahydrofolate interconver…	EC:1.5.1.5; EC:3.5.4.9; EC:6.3.4.3	NON_CYTOPLASMIC_DOMAIN (PHOBIUS); CYTOPLASMIC_DOMAIN (PHOBIUS); TRANSMEMBRANE (PHOBIUS); SignalP-TM (SIGNALP_GRAM_POSITIVE); TMhelix (TMHMM)
Contig921	xanthine dehydrogenase oxidase	227	30	8.11266e-21	0.79	F:flavin adenine dinucleotide binding; P:lactation; F:molybdopterin cofactor binding; P:negative regulation of vasculogenesis; P:negative regulation of vascular endothelial growth factor signaling pathway; P:positive regulation of p38MAPK cascade; P:negative regulation of gene expression; F:xanthine dehydrogenase activity; P:activation of cysteine-type endopeptidase activity involved in apoptotic…	EC:1.17.1.4; EC:1.1.1.158; EC:1.17.3.2	IPR008274 (G3DSA:3.30.365.GENE3D); IPR008274 (PFAM); PTHR11908:SF11 (PANTHER); PTHR11908 (PANTHER); IPR008274 (SUPERFAMILY)
Contig922	hypothetical protein PGTG_01801 [Puccinia graminis f. sp. tritici CRL 75-36-700-3]	751	2	3.60066	0.525	-		TMhelix (TMHMM)
Contig923	---NA---	800	0			-		SIGNAL_PEPTIDE_N_REGION (PHOBIUS); SIGNAL_PEPTIDE (PHOBIUS); SIGNAL_PEPTIDE_C_REGION (PHOBIUS); NON_CYTOPLASMIC_DOMAIN (PHOBIUS); SIGNAL_PEPTIDE_H_REGION (PHOBIUS); SignalP-noTM (SIGNALP_EUK)
Contig924	camk family protein kinase	582	4	4.45496	0.505	F:kinase activity; F:ATP binding; F:protein kinase activity; P:phosphorylation; P:protein phosphorylation; F:transferase activity, transferring phosphorus-containing groups; F:protein serine/threonine kinase activity		no IPS match
Contig925	bifunctional endo- -beta-xylanase xyla	744	30	0.00585561	0.447	P:xylan catabolic process; F:molecular_function; F:hydrolase activity, acting on ester bonds; P:GPI anchor metabolic process; C:intrinsic to endoplasmic reticulum membrane; P:biological_process; P:intracellular protein transport; C:chromosome; P:DNA topological change; F:DNA topoisomerase type I activity; F:DNA topoisomerase activity; F:isomerase activity; F:DNA binding; F:methyltransferase activ…		no IPS match
Contig926	---NA---	221	0			-		no IPS match
Contig927	family transcriptional regulator	2195	3	1.73031	0.52	P:regulation of transcription, DNA-dependent; P:transcription, DNA-dependent; F:sequence-specific DNA binding transcription factor activity; F:DNA binding		TRANSMEMBRANE (PHOBIUS); CYTOPLASMIC_DOMAIN (PHOBIUS); TRANSMEMBRANE (PHOBIUS); CYTOPLASMIC_DOMAIN (PHOBIUS); NON_CYTOPLASMIC_DOMAIN (PHOBIUS); TMhelix (TMHMM)
Contig928	hypothetical protein LI0465 [Lawsonia intracellularis PHE/MN1-00]	255	3	0.942052	0.506667	F:zinc ion binding; F:DNA binding		no IPS match
Contig929	probable serine carboxypeptidase cpvl precursor	1711	30	7.42327e-112	0.734333	P:proteolysis; F:serine-type carboxypeptidase activity	-	IPR001563 (PFAM); G3DSA:3.40.50.1820 (GENE3D); IPR001563 (PANTHER); PTHR11802:SF6 (PANTHER); SSF53474 (SUPERFAMILY)
Contig930	protein split ends-like	1547	6	0.0186601	0.471667	-		no IPS match
Contig931	protein extra bases-like	1862	30	9.30526e-132	0.738	P:cellular macromolecule metabolic process; P:primary metabolic process	-	TRANSMEMBRANE (PHOBIUS); CYTOPLASMIC_DOMAIN (PHOBIUS); NON_CYTOPLASMIC_DOMAIN (PHOBIUS)
Contig932	monocarboxylate transporter	8348	30	3.36695e-23	0.464667	C:integral to membrane; P:transmembrane transport; F:monocarboxylic acid transmembrane transporter activity; P:organic anion transport; F:secondary active monocarboxylate transmembrane transporter activity		G3DSA:1.20.1250.20 (GENE3D); PTHR11360 (PANTHER); NON_CYTOPLASMIC_DOMAIN (PHOBIUS); CYTOPLASMIC_DOMAIN (PHOBIUS); CYTOPLASMIC_DOMAIN (PHOBIUS); TRANSMEMBRANE (PHOBIUS); TRANSMEMBRANE (PHOBIUS); TRANSMEMBRANE (PHOBIUS); NON_CYTOPLASMIC_DOMAIN (PHOBIUS); CYTOPLASMIC_DOMAIN (PHOBIUS); NON_CYTOPLASMIC_DOMAIN (PHOBIUS); TRANSMEMBRANE (PHOBIUS); NON_CYTOPLASMIC_DOMAIN (PHOBIUS); CYTOPLASMIC_DOMAIN (PHO…
Contig933	glycine cleavage system h mitochondrial	1552	30	3.15471e-42	0.786667	F:aminomethyltransferase activity; F:enzyme binding; C:glycine cleavage complex; C:mitochondrion; P:glycine decarboxylation via glycine cleavage system; P:L-serine metabolic process; P:threonine metabolic process	EC:2.1.2.10	G3DSA:2.40.50.100 (GENE3D); IPR017453 (TIGRFAM); IPR002930 (PFAM); IPR002930 (PANTHER); PTHR11715:SF0 (PANTHER); SIGNAL_PEPTIDE_H_REGION (PHOBIUS); NON_CYTOPLASMIC_DOMAIN (PHOBIUS); SIGNAL_PEPTIDE_C_REGION (PHOBIUS); SIGNAL_PEPTIDE_N_REGION (PHOBIUS); SIGNAL_PEPTIDE (PHOBIUS); IPR002930 (HAMAP); IPR011053 (SUPERFAMILY)
Contig934	exodeoxyribonuclease iii	1466	30	0.000186207	0.479333	C:membrane; P:transport; F:transporter activity; P:DNA repair; P:nucleic acid phosphodiester bond hydrolysis; F:nuclease activity; F:hydrolase activity; F:exodeoxyribonuclease III activity; F:helicase activity; F:nucleic acid binding; F:ATP binding; F:nucleotide binding; F:ATP-dependent helicase activity; F:serine-type endopeptidase inhibitor activity; F:endonuclease activity; C:intracellular; F:…		IPR005135 (PFAM); IPR005135 (G3DSA:3.60.10.GENE3D); IPR005135 (SUPERFAMILY)
Contig935	late secretory pathway protein avl9 homolog	1251	30	3.06848e-34	0.680333	P:cell migration; C:recycling endosome	-	PTHR31017 (PANTHER)
Contig936	---NA---	2013	0			-		NON_CYTOPLASMIC_DOMAIN (PHOBIUS); CYTOPLASMIC_DOMAIN (PHOBIUS); TRANSMEMBRANE (PHOBIUS)
Contig937	alpha-aminoadipic semialdehyde mitochondrial-like	1224	30	1.81931e-23	0.867333	F:nucleotide binding; P:oxidation-reduction process; F:saccharopine dehydrogenase (NADP+, L-lysine-forming) activity; P:lysine catabolic process; P:lysine biosynthetic process	EC:1.5.1.8	no IPS match
Contig938	uncharacterized protein loc100890239	936	3	6.96848	0.52	-		no IPS match
Contig939	rna-directed dna polymerase from mobile element jockey-like	1258	30	1.5345e-33	0.566333	F:RNA binding; P:RNA-dependent DNA replication; F:RNA-directed DNA polymerase activity		CYTOPLASMIC_DOMAIN (PHOBIUS); NON_CYTOPLASMIC_DOMAIN (PHOBIUS); TRANSMEMBRANE (PHOBIUS)
Contig940	coagulation factor 5 8 type domain-containing protein	320	30	2.72608e-24	0.542667	P:cellular metabolic process; F:hydrolase activity; P:macromolecule biosynthetic process; P:primary metabolic process; F:binding	-	no IPS match
Contig941	venom protease-like	343	30	1.04898e-07	0.468333	F:catalytic activity		IPR022700 (PFAM); NON_CYTOPLASMIC_DOMAIN (PHOBIUS); SIGNAL_PEPTIDE_N_REGION (PHOBIUS); SIGNAL_PEPTIDE_H_REGION (PHOBIUS); SIGNAL_PEPTIDE (PHOBIUS); SIGNAL_PEPTIDE_C_REGION (PHOBIUS); SignalP-noTM (SIGNALP_GRAM_NEGATIVE); SignalP-noTM (SIGNALP_EUK); IPR009003 (SUPERFAMILY)
Contig942	probable atp-dependent rna helicase dhx36 isoform 1	8187	30	0	0.657667	C:cytoplasm; F:protein binding; C:nucleus; F:ATP binding; F:nucleic acid binding; F:ATP-dependent helicase activity	-	IPR014001 (SMART); IPR001650 (SMART); IPR007502 (SMART); IPR011545 (PFAM); IPR001650 (PFAM); G3DSA:3.40.50.300 (GENE3D); IPR011709 (PFAM); IPR007502 (PFAM); G3DSA:3.40.50.300 (GENE3D); PTHR18934 (PANTHER); PTHR18934:SF68 (PANTHER); IPR002464 (PROSITE_PATTERNS); CYTOPLASMIC_DOMAIN (PHOBIUS); TRANSMEMBRANE (PHOBIUS); NON_CYTOPLASMIC_DOMAIN (PHOBIUS); IPR001650 (PROSITE_PROFILES); IPR014001 (PROSITE…
Contig943	---NA---	883	0			-		no IPS match
Contig944	---NA---	1713	0			-		TRANSMEMBRANE (PHOBIUS); CYTOPLASMIC_DOMAIN (PHOBIUS); NON_CYTOPLASMIC_DOMAIN (PHOBIUS); TMhelix (TMHMM)
Contig945	developmentally-regulated gtp-binding protein 2	2336	30	2.07545e-155	0.87	C:mitochondrion; F:GTP binding	-	IPR006073 (PRINTS); G3DSA:3.40.50.300 (GENE3D); IPR006073 (PFAM); IPR005225 (TIGRFAM); IPR004095 (PFAM); PTHR11702:SF7 (PANTHER); PTHR11702 (PANTHER); IPR006074 (PROSITE_PATTERNS); IPR012676 (SUPERFAMILY); IPR027417 (SUPERFAMILY)
Contig946	hypothetical protein Mjls_4701 [Mycobacterium sp. JLS]	331	3	7.90638	0.58	-		no IPS match
Contig947	glucose dehydrogenase	1768	30	1.36071e-84	0.546667	F:choline dehydrogenase activity; P:alcohol metabolic process; P:oxidation-reduction process; F:flavin adenine dinucleotide binding		IPR012132 (PIRSF); G3DSA:3.50.50.60 (GENE3D); IPR000172 (PFAM); IPR007867 (PFAM); PTHR11552 (PANTHER); PTHR11552:SF10 (PANTHER); IPR000172 (PROSITE_PATTERNS); IPR000172 (PROSITE_PATTERNS); SSF51905 (SUPERFAMILY); SSF54373 (SUPERFAMILY)
Contig948	transposon tx1 uncharacterized 149 kda	3760	30	1.14856e-28	0.442667	F:RNA binding; P:RNA-dependent DNA replication; F:RNA-directed DNA polymerase activity; C:integral to membrane; P:phosphorylation; F:protein serine/threonine kinase activity; F:protein kinase activity; P:protein phosphorylation; F:nucleotide binding; F:ATP binding; F:kinase activity; F:transferase activity, transferring phosphorus-containing groups		Coil (COILS)
Contig949	uncharacterized protein loc100892371	3063	25	0.00658079	0.6012	F:zinc ion binding; C:intracellular; F:monooxygenase activity; F:unfolded protein binding; P:protein folding; F:heat shock protein binding; P:cell wall biogenesis; F:structural constituent of ribosome; F:RNA binding; P:translation; C:large ribosomal subunit		CYTOPLASMIC_DOMAIN (PHOBIUS); TRANSMEMBRANE (PHOBIUS); NON_CYTOPLASMIC_DOMAIN (PHOBIUS); TMhelix (TMHMM)
Contig950	---NA---	246	0			-		no IPS match
Contig951	---NA---	3824	0			-		no IPS match
Contig952	---NA---	1783	0			-		no IPS match
Contig953	proton-coupled amino acid transporter 3-like	1653	30	9.63703e-69	0.527333	F:amino acid transmembrane transporter activity; C:membrane; P:amino acid transport; F:RNA binding; F:RNA-directed DNA polymerase activity; P:RNA-dependent DNA replication	-	IPR000477 (PFAM); IPR013057 (PFAM); PTHR22950:SF25 (PANTHER); PTHR22950 (PANTHER); TRANSMEMBRANE (PHOBIUS); NON_CYTOPLASMIC_DOMAIN (PHOBIUS); TRANSMEMBRANE (PHOBIUS); TRANSMEMBRANE (PHOBIUS); CYTOPLASMIC_DOMAIN (PHOBIUS); TRANSMEMBRANE (PHOBIUS); NON_CYTOPLASMIC_DOMAIN (PHOBIUS); TRANSMEMBRANE (PHOBIUS); NON_CYTOPLASMIC_DOMAIN (PHOBIUS); CYTOPLASMIC_DOMAIN (PHOBIUS); TRANSMEMBRANE (PHOBIUS); TRAN…
Contig954	tigger transposable element-derived protein 1-like	474	21	1.46142e-09	0.518095	F:DNA binding; F:chromatin binding; P:vesicle-mediated transport; P:intracellular protein transport; F:ATP binding; F:nucleotide binding; F:nucleoside-triphosphatase activity		no IPS match
Contig955	insulin-like growth factor-binding protein 7	719	30	2.60164e-13	0.478667	P:angiogenesis; P:response to organic substance; C:extracellular region; F:insulin-like growth factor binding; P:regulation of cell growth	-	IPR000867 (SMART); IPR000867 (PFAM); IPR011390 (PANTHER); SIGNAL_PEPTIDE_H_REGION (PHOBIUS); SIGNAL_PEPTIDE_N_REGION (PHOBIUS); SIGNAL_PEPTIDE_C_REGION (PHOBIUS); NON_CYTOPLASMIC_DOMAIN (PHOBIUS); SIGNAL_PEPTIDE (PHOBIUS); IPR000867 (PROSITE_PROFILES); SignalP-noTM (SIGNALP_EUK); SignalP-TM (SIGNALP_GRAM_POSITIVE); IPR009030 (SUPERFAMILY)
Contig956	exonuclease 3 -5 domain-containing protein 2 isoform 1	3654	30	9.84133e-102	0.689	P:nucleobase-containing compound metabolic process; F:nucleic acid binding; F:3'-5' exonuclease activity; C:intracellular; F:exonuclease activity		no IPS match
Contig957	transposon tx1 uncharacterized 149 kda	550	29	0.000730537	0.472759	-		no IPS match
Contig958	zinc metalloprotease-like	4064	8	0.842357	0.4525	-		TRANSMEMBRANE (PHOBIUS); TRANSMEMBRANE (PHOBIUS); TRANSMEMBRANE (PHOBIUS); TRANSMEMBRANE (PHOBIUS); CYTOPLASMIC_DOMAIN (PHOBIUS); NON_CYTOPLASMIC_DOMAIN (PHOBIUS); CYTOPLASMIC_DOMAIN (PHOBIUS); CYTOPLASMIC_DOMAIN (PHOBIUS); NON_CYTOPLASMIC_DOMAIN (PHOBIUS); TMhelix (TMHMM); TMhelix (TMHMM); TMhelix (TMHMM); TMhelix (TMHMM)
Contig959	replication factor c subunit 1	4303	30	0	0.587	P:mitotic cell cycle; P:negative regulation of transcription from RNA polymerase II promoter; P:DNA-dependent DNA replication; P:water-soluble vitamin metabolic process; P:dicarboxylic acid transport; P:nitrogen compound transport; C:cytoplasm; C:nucleolus; P:nucleotide-excision repair; F:protein domain specific binding; F:sequence-specific DNA binding; F:transporter activity; C:DNA replication f…	-	no IPS match
Contig960	transporter [Plasmodium vivax Sal-1]	488	1	4.64781	0.57	C:integral to membrane; C:membrane; P:transmembrane transport; P:transport		TRANSMEMBRANE (PHOBIUS); NON_CYTOPLASMIC_DOMAIN (PHOBIUS); CYTOPLASMIC_DOMAIN (PHOBIUS)
Contig961	peptidyl-prolyl cis-trans isomerase d-like	5991	30	3.94674e-10	0.438333	F:protein binding; F:zinc ion binding; P:protein folding; F:peptidyl-prolyl cis-trans isomerase activity		Coil (COILS); Coil (COILS); IPR001841 (SMART); IPR013083 (G3DSA:3.30.40.GENE3D); IPR001841 (PFAM); G3DSA:2.40.100.10 (GENE3D); PTHR24103:SF208 (PANTHER); PTHR24103 (PANTHER); IPR017907 (PROSITE_PATTERNS); IPR001841 (PROSITE_PROFILES); SSF57850 (SUPERFAMILY); IPR002130 (SUPERFAMILY); SSF57845 (SUPERFAMILY)
Contig962	rna-directed dna polymerase from mobile element jockey-like	3270	30	3.36115e-12	0.489333	F:ATP binding; F:DNA binding; F:nucleic acid binding; F:zinc ion binding; C:intracellular		no IPS match
Contig963	pneumococcal surface protein	528	30	1.75085e-33	0.390667	P:regulation of transcription, DNA-dependent; F:sequence-specific DNA binding; C:nucleus; F:sequence-specific DNA binding transcription factor activity; F:DNA binding; C:membrane; C:extracellular region; F:hydrolase activity; P:metabolic process; F:hydrolase activity, acting on glycosyl bonds; P:peptidoglycan catabolic process; F:N-acetylmuramoyl-L-alanine amidase activity; F:beta-glucosidase act…		PTHR24328:SF6 (PANTHER); PTHR24328 (PANTHER); CYTOPLASMIC_DOMAIN (PHOBIUS); TRANSMEMBRANE (PHOBIUS); NON_CYTOPLASMIC_DOMAIN (PHOBIUS); NON_CYTOPLASMIC_DOMAIN (PHOBIUS); TRANSMEMBRANE (PHOBIUS); CYTOPLASMIC_DOMAIN (PHOBIUS); TRANSMEMBRANE (PHOBIUS); TMhelix (TMHMM); TMhelix (TMHMM); TMhelix (TMHMM); TMhelix (TMHMM)
Contig964	rna-directed dna polymerase from mobile element jockey-like	6807	18	0.000630339	0.507778	F:RNA binding; P:RNA-dependent DNA replication; F:RNA-directed DNA polymerase activity; F:transferase activity; F:ephrin receptor activity; C:integral to membrane; P:phosphorylation; C:membrane; F:protein kinase activity; P:protein phosphorylation; F:nucleotide binding; P:transmembrane receptor protein tyrosine kinase signaling pathway; F:ATP binding; F:kinase activity; F:protein tyrosine kinase …		no IPS match
Contig965	---NA---	1999	0			-		no IPS match
Contig966	protein wwc2	6564	30	1.75538e-152	0.625667	F:protein binding		Coil (COILS); Coil (COILS); Coil (COILS); Coil (COILS); Coil (COILS); Coil (COILS); Coil (COILS); IPR001202 (SMART); IPR000008 (SMART); IPR001202 (PFAM); G3DSA:2.20.70.10 (GENE3D); G3DSA:2.20.70.10 (GENE3D); G3DSA:2.60.40.150 (GENE3D); IPR000008 (PFAM); PTHR14791 (PANTHER); PTHR14791:SF15 (PANTHER); IPR001202 (PROSITE_PATTERNS); IPR001202 (PROSITE_PROFILES); IPR001202 (PROSITE_PROFILES); IPR00000…
Contig967	kinesin heavy chain-like	6911	30	0	0.796333	C:neuron projection; P:skeletal muscle fiber development; F:plus-end-directed microtubule motor activity; P:oocyte microtubule cytoskeleton polarization; P:neurotransmitter secretion; C:ciliary rootlet; P:dendrite morphogenesis; P:establishment of nucleus localization; P:regulation of pole plasm oskar mRNA localization; P:intracellular protein transport; P:oocyte dorsal/ventral axis specification…	EC:3.6.4.4	Coil (COILS); Coil (COILS); Coil (COILS); Coil (COILS); Coil (COILS); Coil (COILS); IPR001752 (PRINTS); IPR001752 (SMART); IPR001752 (PFAM); IPR001752 (G3DSA:3.40.850.GENE3D); IPR027640 (PANTHER); PTHR24115:SF11 (PANTHER); IPR019821 (PROSITE_PATTERNS); IPR001752 (PROSITE_PROFILES); IPR027417 (SUPERFAMILY)
Contig968	kinesin-like protein kif12	1886	4	5.01063	0.5375	F:ATP binding; F:nucleotide binding; F:microtubule motor activity; P:microtubule-based movement; C:microtubule associated complex; C:microtubule		no IPS match
Contig969	broad-complex core-protein	2112	30	1.22449e-42	0.795	C:nucleus; F:zinc ion binding; F:nucleic acid binding	-	IPR015880 (SMART); IPR013087 (G3DSA:3.30.160.GENE3D); IPR007087 (PFAM); IPR007087 (PROSITE_PATTERNS); IPR007087 (PROSITE_PATTERNS); IPR007087 (PROSITE_PROFILES); SSF57667 (SUPERFAMILY)
Contig970	GG19504 [Drosophila erecta]	220	1	0.144753	0.51	F:chitin binding; P:chitin metabolic process; C:extracellular region		no IPS match
Contig971	multidrug resistance protein 2	2719	5	2.0407	0.548	F:ATPase activity, coupled to transmembrane movement of substances; C:integral to membrane; P:transport; P:ATP catabolic process; F:nucleotide binding; F:nucleoside-triphosphatase activity; F:ATP binding; F:ATPase activity; P:transmembrane transport		no IPS match
Contig972	AGAP008368-PA [Anopheles gambiae str. PEST]	210	2	6.13744	0.55	P:negative regulation of endopeptidase activity; C:extracellular space; F:endopeptidase inhibitor activity		no IPS match
Contig973	nadh dehydrogenase subunit 5	1128	4	0.913493	0.5175	P:oxidation-reduction process; C:mitochondrion; F:oxidoreductase activity; P:ATP synthesis coupled electron transport; F:NADH dehydrogenase (ubiquinone) activity		TRANSMEMBRANE (PHOBIUS); TRANSMEMBRANE (PHOBIUS); NON_CYTOPLASMIC_DOMAIN (PHOBIUS); NON_CYTOPLASMIC_DOMAIN (PHOBIUS); CYTOPLASMIC_DOMAIN (PHOBIUS); TMhelix (TMHMM); TMhelix (TMHMM)
Contig974	---NA---	463	0			-		NON_CYTOPLASMIC_DOMAIN (PHOBIUS); CYTOPLASMIC_DOMAIN (PHOBIUS); TRANSMEMBRANE (PHOBIUS); TMhelix (TMHMM)
Contig975	acyl- synthetase (amp-forming) amp-acid ligase ii	1880	30	9.10558e-135	0.646	P:lipid metabolic process; F:catalytic activity	-	IPR025110 (PFAM); G3DSA:3.40.50.980 (GENE3D); G3DSA:3.30.300.30 (GENE3D); IPR000873 (PFAM); G3DSA:3.40.50.980 (GENE3D); G3DSA:2.30.38.10 (GENE3D); PTHR24095 (PANTHER); IPR020845 (PROSITE_PATTERNS); SSF56801 (SUPERFAMILY)
Contig976	transposon tx1 uncharacterized 149 kda	535	30	1.86734e-13	0.561333	F:RNA binding; F:nucleic acid binding; P:RNA-dependent DNA replication; F:RNA-directed DNA polymerase activity; F:zinc ion binding		no IPS match
Contig977	dynein light intermediate chain	4202	30	5.61355e-149	0.701	P:regulation of dendrite morphogenesis; P:mitotic spindle organization; P:axon cargo transport; C:cytoplasmic dynein complex; P:axonogenesis; P:mitosis; P:oogenesis; F:microtubule motor activity	EC:3.6.1.15	IPR022780 (PFAM); G3DSA:3.40.50.300 (GENE3D); G3DSA:3.40.50.300 (GENE3D); G3DSA:3.40.50.300 (GENE3D); IPR008467 (PANTHER); PTHR12688:SF0 (PANTHER); IPR027417 (SUPERFAMILY)
Contig978	---NA---	694	0			-		CYTOPLASMIC_DOMAIN (PHOBIUS); NON_CYTOPLASMIC_DOMAIN (PHOBIUS); TRANSMEMBRANE (PHOBIUS); TMhelix (TMHMM)
Contig979	---NA---	3845	0			-		NON_CYTOPLASMIC_DOMAIN (PHOBIUS); TRANSMEMBRANE (PHOBIUS); CYTOPLASMIC_DOMAIN (PHOBIUS); TMhelix (TMHMM)
Contig980	rna-directed dna polymerase from mobile element jockey-like	6041	30	9.07904e-19	0.543333	F:RNA binding; P:RNA-dependent DNA replication; F:RNA-directed DNA polymerase activity		NON_CYTOPLASMIC_DOMAIN (PHOBIUS); TRANSMEMBRANE (PHOBIUS); CYTOPLASMIC_DOMAIN (PHOBIUS); TRANSMEMBRANE (PHOBIUS); CYTOPLASMIC_DOMAIN (PHOBIUS); NON_CYTOPLASMIC_DOMAIN (PHOBIUS); TRANSMEMBRANE (PHOBIUS); TMhelix (TMHMM); TMhelix (TMHMM); TMhelix (TMHMM)
Contig981	transcription factor hivep3	474	30	0.00350852	0.467	P:intracellular signal transduction; F:Rho guanyl-nucleotide exchange factor activity; P:regulation of Rho protein signal transduction; F:guanyl-nucleotide exchange factor activity; P:positive regulation of podosome assembly; C:cytoplasm; P:myeloid dendritic cell chemotaxis; P:positive regulation of Rho GTPase activity; P:regulation of Rho GTPase activity; C:intracellular; F:phospholipid binding;…		no IPS match
Contig982	uncharacterized protein partial	5284	29	0.00195531	0.663793	-		TRANSMEMBRANE (PHOBIUS); CYTOPLASMIC_DOMAIN (PHOBIUS); NON_CYTOPLASMIC_DOMAIN (PHOBIUS); NON_CYTOPLASMIC_DOMAIN (PHOBIUS); TRANSMEMBRANE (PHOBIUS); CYTOPLASMIC_DOMAIN (PHOBIUS); TRANSMEMBRANE (PHOBIUS); TMhelix (TMHMM); TMhelix (TMHMM); TMhelix (TMHMM)
Contig983	cuticular protein analogous to peritrophins 1-c precursor	1343	30	1.82378e-11	0.621667	F:chitin binding; P:chitin metabolic process; C:extracellular region		no IPS match
Contig984	---NA---	846	0			-		no IPS match
Contig985	tigger transposable element-derived protein 1-like	1406	30	8.69449e-98	0.688333	F:nucleic acid binding; F:DNA binding; C:nucleus		no IPS match
Contig986	rna-directed dna polymerase from mobile element jockey-like	2927	2	4.96715	0.48	F:RNA binding; P:RNA-dependent DNA replication; F:RNA-directed DNA polymerase activity		no IPS match
Contig987	prostaglandin e2 receptor ep2 subtype-like	2632	1	0.233494	0.47	-		no IPS match
Contig988	---NA---	435	0			-		no IPS match
Contig989	ubx domain-containing protein 6-like	2121	30	0.00112647	0.575	C:cytoplasm; P:glycoprotein catabolic process; F:damaged DNA binding; P:nucleotide-excision repair; C:nucleus		CYTOPLASMIC_DOMAIN (PHOBIUS); TRANSMEMBRANE (PHOBIUS); NON_CYTOPLASMIC_DOMAIN (PHOBIUS)
Contig990	tigger transposable element-derived protein 1-like	4310	30	3.10534e-102	0.541667	F:DNA binding		IPR006600 (SMART); IPR009057 (G3DSA:1.10.10.GENE3D); IPR004875 (PFAM); IPR006600 (PFAM); IPR007889 (PFAM); IPR009057 (G3DSA:1.10.10.GENE3D); PTHR19303 (PANTHER); PTHR19303:SF11 (PANTHER); IPR006600 (PROSITE_PROFILES); IPR009057 (SUPERFAMILY); IPR009057 (SUPERFAMILY)
Contig991	peptide mitochondrial-like	672	30	3.76973e-53	0.677	P:N-terminal protein amino acid modification; P:positive regulation of cell proliferation; P:peptidyl-methionine modification; F:peptide deformylase activity; C:mitochondrion; P:translation; P:nitrogen compound metabolic process; F:iron ion binding	EC:3.5.1.88	IPR000181 (PRINTS); IPR000181 (PIRSF); IPR023635 (G3DSA:3.90.45.GENE3D); IPR023635 (PFAM); IPR000181 (PANTHER); IPR000181 (HAMAP); IPR023635 (SUPERFAMILY)
Contig992	---NA---	2150	0			-		no IPS match
Contig993	probable carboxypeptidase pm20d1	2075	30	8.21459e-100	0.592667	P:metabolic process; F:hydrolase activity		IPR011650 (G3DSA:3.30.70.GENE3D); IPR002933 (PFAM); G3DSA:3.40.630.10 (GENE3D); IPR011650 (PFAM); PTHR11014:SF9 (PANTHER); PTHR11014 (PANTHER); CYTOPLASMIC_DOMAIN (PHOBIUS); NON_CYTOPLASMIC_DOMAIN (PHOBIUS); TRANSMEMBRANE (PHOBIUS); SSF53187 (SUPERFAMILY); IPR011650 (SUPERFAMILY); TMhelix (TMHMM)
Contig994	uncharacterized protein loc101745905	1067	30	2.00067e-12	0.502667	F:nucleic acid binding; F:zinc ion binding		IPR001878 (G3DSA:4.10.60.GENE3D); SignalP-TM (SIGNALP_GRAM_POSITIVE); IPR001878 (SUPERFAMILY)
Contig995	28s ribosomal protein mitochondrial-like	1396	30	1.65622e-55	0.720333	C:mitochondrial small ribosomal subunit; F:structural constituent of ribosome; P:translation; P:ribosome biogenesis	-	IPR001648 (G3DSA:4.10.640.GENE3D); IPR001648 (PFAM); PTHR13329:SF0 (PANTHER); PTHR13329 (PANTHER); SIGNAL_PEPTIDE_N_REGION (PHOBIUS); SIGNAL_PEPTIDE (PHOBIUS); SIGNAL_PEPTIDE_H_REGION (PHOBIUS); SIGNAL_PEPTIDE_C_REGION (PHOBIUS); NON_CYTOPLASMIC_DOMAIN (PHOBIUS); SignalP-TM (SIGNALP_GRAM_POSITIVE); IPR001648 (SUPERFAMILY)
Contig996	membrane protein	711	1	9.32097	0.57	-		no IPS match
Contig997	predicted protein, partial [Laccaria bicolor S238N-H82]	1801	2	1.63285	0.45	F:GTP binding; F:translation release factor activity; F:GTPase activity; P:GTP catabolic process; F:nucleotide binding; P:translational termination		no IPS match
Contig998	trihelix transcription factor gt-2-like	4190	30	1.17553e-05	0.472	F:chromatin binding; P:meristem initiation; P:regulation of meristem growth; C:nucleus; F:DNA binding; P:regulation of flower development; P:regulation of transcription, DNA-dependent; P:sepal development; P:petal development; P:pattern specification process; P:perianth development; P:xylem and phloem pattern formation; F:sequence-specific DNA binding transcription factor activity; P:organ morpho…		PF13837 (PFAM); IPR017877 (PROSITE_PROFILES); IPR017877 (PROSITE_PROFILES)
Contig999	tigger transposable element-derived protein 1-like	279	26	2.5893e-06	0.645385	F:hydrolase activity; F:aminoacyl-tRNA hydrolase activity; F:DNA binding; C:nucleus; F:nucleic acid binding; F:GTP binding; C:mitochondrion; F:GTPase activity; P:GTP catabolic process; F:nucleotide binding; F:ATP binding; C:myosin complex; F:motor activity		no IPS match
Contig1000	protein kinase c and casein kinase substrate in neurons protein 2-like isoform 1	2112	30	5.02399e-129	0.812333	P:neurotransmitter secretion; P:synaptic vesicle endocytosis; F:kinase activity; P:phosphorylation	-	SignalP-TM (SIGNALP_GRAM_POSITIVE)
Contig1001	---NA---	972	0			-		CYTOPLASMIC_DOMAIN (PHOBIUS); TRANSMEMBRANE (PHOBIUS); NON_CYTOPLASMIC_DOMAIN (PHOBIUS); PS51257 (PROSITE_PROFILES); TMhelix (TMHMM)
Contig1002	---NA---	274	0			-		no IPS match
Contig1003	rna-directed dna polymerase from mobile element jockey-like	769	30	6.60381e-13	0.452333	F:RNA binding; P:RNA-dependent DNA replication; F:RNA-directed DNA polymerase activity		PF14529 (PFAM); IPR005135 (G3DSA:3.60.10.GENE3D); PTHR19446 (PANTHER); PTHR19446:SF213 (PANTHER); IPR005135 (SUPERFAMILY)
Contig1004	pollen-specific leucine-rich repeat extensin-like protein 1-like	354	30	0.0382091	0.403333	C:integral to membrane; P:cell communication; F:nucleic acid binding; F:chromatin binding; F:zinc ion binding; C:nucleus; C:intracellular; F:DNA binding; P:phosphatidylinositol biosynthetic process; C:membrane; C:immunological synapse; P:phosphatidylinositol metabolic process; P:protein localization; P:positive regulation of peptidyl-tyrosine phosphorylation; P:positive regulation of 1-phosphatid…		no IPS match
Contig1005	gtra-like protein	2323	2	8.42239e-16	0.52	C:integral to membrane; P:polysaccharide biosynthetic process; P:transport		SignalP-TM (SIGNALP_GRAM_POSITIVE)
Contig1006	---NA---	467	0			-		no IPS match
Contig1007	transposon tx1 uncharacterized 149 kda	1431	30	1.27405e-50	0.485333	F:RNA-directed DNA polymerase activity; F:RNA binding; P:RNA-dependent DNA replication		IPR000477 (PFAM); PTHR19446 (PANTHER); PTHR19446:SF107 (PANTHER); NON_CYTOPLASMIC_DOMAIN (PHOBIUS); TRANSMEMBRANE (PHOBIUS); CYTOPLASMIC_DOMAIN (PHOBIUS); IPR000477 (PROSITE_PROFILES); SSF56672 (SUPERFAMILY)
Contig1008	---NA---	3390	0			-		CYTOPLASMIC_DOMAIN (PHOBIUS); TRANSMEMBRANE (PHOBIUS); NON_CYTOPLASMIC_DOMAIN (PHOBIUS); TRANSMEMBRANE (PHOBIUS); NON_CYTOPLASMIC_DOMAIN (PHOBIUS)
Contig1009	hypothetical protein BMS_0927 [Bacteriovorax marinus SJ]	1398	1	9.86859	0.55	-		TRANSMEMBRANE (PHOBIUS); CYTOPLASMIC_DOMAIN (PHOBIUS); NON_CYTOPLASMIC_DOMAIN (PHOBIUS); TMhelix (TMHMM)
Contig1010	immuno-dominant variable surface antigen-like	484	1	7.96006	0.6	-		no IPS match
Contig1011	g-protein coupled receptor 161	4224	30	4.63117e-26	0.633333	C:integral to membrane; F:G-protein coupled receptor activity; P:G-protein coupled receptor signaling pathway	-	IPR000276 (PRINTS); G3DSA:1.20.1070.10 (GENE3D); IPR000276 (PFAM); PTHR24249 (PANTHER); PTHR24249:SF0 (PANTHER); IPR000276 (PROSITE_PATTERNS); TRANSMEMBRANE (PHOBIUS); NON_CYTOPLASMIC_DOMAIN (PHOBIUS); CYTOPLASMIC_DOMAIN (PHOBIUS); TRANSMEMBRANE (PHOBIUS); NON_CYTOPLASMIC_DOMAIN (PHOBIUS); CYTOPLASMIC_DOMAIN (PHOBIUS); TRANSMEMBRANE (PHOBIUS); IPR017452 (PROSITE_PROFILES); SSF81321 (SUPERFAMILY);…
Contig1012	hypothetical protein Halha_1542 [Halobacteroides halobius DSM 5150]	688	1	6.74117	0.41	-		NON_CYTOPLASMIC_DOMAIN (PHOBIUS); TRANSMEMBRANE (PHOBIUS); CYTOPLASMIC_DOMAIN (PHOBIUS)
Contig1013	rna-directed dna polymerase from mobile element jockey-like	1360	30	1.99681e-16	0.572333	F:RNA binding; P:RNA-dependent DNA replication; F:RNA-directed DNA polymerase activity		no IPS match
Contig1014	failed axon connections homolog	1212	30	2.25969e-42	0.555	-		IPR010987 (G3DSA:1.20.1050.GENE3D); PF13410 (PFAM); PTHR12289 (PANTHER); IPR026928 (PTHR12289:PANTHER); CYTOPLASMIC_DOMAIN (PHOBIUS); NON_CYTOPLASMIC_DOMAIN (PHOBIUS); TRANSMEMBRANE (PHOBIUS); IPR010987 (SUPERFAMILY); IPR012336 (SUPERFAMILY)
Contig1015	uncharacterized protein loc101458445	2070	17	0.060309	0.608824	-		PF14880 (PFAM); TRANSMEMBRANE (PHOBIUS); CYTOPLASMIC_DOMAIN (PHOBIUS); NON_CYTOPLASMIC_DOMAIN (PHOBIUS); TMhelix (TMHMM)
Contig1016	pol-like protein	3109	30	1.21576e-12	0.471333	F:ribonuclease H activity; F:nucleic acid binding		G3DSA:3.30.420.10 (GENE3D); IPR002156 (PROSITE_PROFILES); IPR012337 (SUPERFAMILY)
Contig1017	uncharacterized protein partial	4710	30	2.77092e-11	0.421333	P:cell adhesion		TRANSMEMBRANE (PHOBIUS); CYTOPLASMIC_DOMAIN (PHOBIUS); TRANSMEMBRANE (PHOBIUS); NON_CYTOPLASMIC_DOMAIN (PHOBIUS); TRANSMEMBRANE (PHOBIUS); CYTOPLASMIC_DOMAIN (PHOBIUS); NON_CYTOPLASMIC_DOMAIN (PHOBIUS); TMhelix (TMHMM)
Contig1018	fibrous sheath cabyr-binding	2961	30	3.68559e-43	0.43	P:system development; P:single-organism cellular process; P:developmental process involved in reproduction; P:post-embryonic development; P:response to stimulus; C:intracellular organelle	-	no IPS match
Contig1019	---NA---	1206	0			-		no IPS match
Contig1020	rna-directed dna polymerase from mobile element jockey-like	3546	30	1.75525e-15	0.500333	F:RNA binding; P:RNA-dependent DNA replication; F:RNA-directed DNA polymerase activity		no IPS match
Contig1021	---NA---	3312	0			-		no IPS match
Contig1022	---NA---	613	0			-		no IPS match
Contig1023	uncharacterized protein loc100865533	4233	30	6.20184e-63	0.659667	P:axon guidance; F:heterocyclic compound binding; P:maintenance of imaginal disc-derived wing hair orientation; P:imaginal disc-derived wing vein morphogenesis; P:wing disc pattern formation; P:regulation of transcription, DNA-dependent; P:glial cell fate determination; P:neuroblast fate determination; F:hydrolase activity, acting on glycosyl bonds; P:epidermal growth factor receptor signaling pa…	-	Coil (COILS); IPR016194 (G3DSA:2.40.290.GENE3D); IPR012921 (PFAM); PTHR23189 (PANTHER); PTHR23189:SF9 (PANTHER); IPR010912 (PROSITE_PROFILES); IPR016194 (SUPERFAMILY)
Contig1024	200 kda antigen p200	1538	30	3.85046e-08	0.430333	F:small GTPase regulator activity; P:protein complex assembly; P:actin polymerization or depolymerization; F:transferase activity, transferring phosphorus-containing groups; C:actin cytoskeleton; F:RNA binding; P:RNA-dependent DNA replication; F:RNA-directed DNA polymerase activity; F:hydrolase activity; F:receptor binding; C:integral to membrane; C:membrane; P:biological_process; C:sarcoplasmic …		Coil (COILS); CYTOPLASMIC_DOMAIN (PHOBIUS); TRANSMEMBRANE (PHOBIUS); NON_CYTOPLASMIC_DOMAIN (PHOBIUS); IPR005135 (SUPERFAMILY); TMhelix (TMHMM)
Contig1025	large neutral amino acids transporter small subunit 2-like	1823	30	1.90034e-105	0.654667	F:amino acid transmembrane transporter activity; P:leucine import; C:membrane; P:amino acid transmembrane transport	-	IPR002293 (PIRSF); IPR002293 (PFAM); IPR002293 (PANTHER); PTHR11785:SF75 (PANTHER); NON_CYTOPLASMIC_DOMAIN (PHOBIUS); TRANSMEMBRANE (PHOBIUS); TRANSMEMBRANE (PHOBIUS); CYTOPLASMIC_DOMAIN (PHOBIUS); NON_CYTOPLASMIC_DOMAIN (PHOBIUS); CYTOPLASMIC_DOMAIN (PHOBIUS); NON_CYTOPLASMIC_DOMAIN (PHOBIUS); TRANSMEMBRANE (PHOBIUS); TRANSMEMBRANE (PHOBIUS); TRANSMEMBRANE (PHOBIUS); CYTOPLASMIC_DOMAIN (PHOBIUS)…
Contig1026	hypothetical protein Bdt_2379 [Bdellovibrio bacteriovorus str. Tiberius]	340	1	4.73585	0.64	P:metabolic process; C:membrane; F:catalytic activity		CYTOPLASMIC_DOMAIN (PHOBIUS); TRANSMEMBRANE (PHOBIUS); NON_CYTOPLASMIC_DOMAIN (PHOBIUS); TMhelix (TMHMM)
Contig1027	discoidin domain-containing receptor 2-like	3965	30	1.12935e-159	0.624333	F:protein kinase activity; P:cellular process	-	no IPS match
Contig1028	transcriptional corepressor	553	17	0.460248	0.516471	F:cation binding; F:chitinase activity; F:hydrolase activity; F:chitin binding; P:cell wall macromolecule catabolic process; P:carbohydrate metabolic process; F:catalytic activity; F:hydrolase activity, hydrolyzing O-glycosyl compounds; P:metabolic process; P:chitin catabolic process; F:hydrolase activity, acting on glycosyl bonds; F:heme transporter activity; P:protein complex assembly; P:respir…		CYTOPLASMIC_DOMAIN (PHOBIUS); NON_CYTOPLASMIC_DOMAIN (PHOBIUS); TRANSMEMBRANE (PHOBIUS); TMhelix (TMHMM)
Contig1029	alpha-aminoadipic semialdehyde mitochondrial-like	3171	30	2.96924e-06	0.617667	P:oxidation-reduction process; F:oxidoreductase activity; F:nucleotide binding		no IPS match
Contig1030	atp-dependent rna helicase	625	30	0.00134094	0.422	P:proteolysis; F:serine-type endopeptidase activity; F:helicase activity; F:nucleic acid binding; F:ATP binding; F:hydrolase activity; F:nucleotide binding; F:ATP-dependent helicase activity; F:RNA binding; P:RNA metabolic process; F:DNA binding; F:methyltransferase activity; P:rRNA processing; P:tRNA processing; P:methylation; F:ribonuclease activity; P:RNA processing; P:positive regulation of g…		no IPS match
Contig1031	---NA---	3733	0			-		NON_CYTOPLASMIC_DOMAIN (PHOBIUS); CYTOPLASMIC_DOMAIN (PHOBIUS); TRANSMEMBRANE (PHOBIUS); TMhelix (TMHMM)
Contig1032	uncharacterized protein loc100893312	2181	2	0.415701	0.52	-		CYTOPLASMIC_DOMAIN (PHOBIUS); CYTOPLASMIC_DOMAIN (PHOBIUS); TRANSMEMBRANE (PHOBIUS); NON_CYTOPLASMIC_DOMAIN (PHOBIUS); TRANSMEMBRANE (PHOBIUS); TMhelix (TMHMM)
Contig1033	---NA---	339	0			-		no IPS match
Contig1034	rna-directed dna polymerase from mobile element jockey-like	643	30	8.17462e-23	0.581333	F:RNA binding; P:RNA-dependent DNA replication; F:RNA-directed DNA polymerase activity		PTHR19446 (PANTHER)
Contig1035	shaven cg11049- partial	3263	30	1.54456e-74	0.656667	P:embryonic pattern specification; P:midbrain-hindbrain boundary development; P:midbrain development; P:embryonic camera-type eye morphogenesis; P:pronephric glomerulus morphogenesis; P:inner ear receptor cell differentiation; P:thyroid gland development; P:otic placode formation; P:cerebellum formation; P:cell fate specification; P:peripheral nervous system development; F:DNA binding; P:pronephr…	-	IPR001523 (SMART); IPR011991 (G3DSA:1.10.10.GENE3D); IPR011991 (G3DSA:1.10.10.GENE3D); IPR001523 (PFAM); PTHR24329 (PANTHER); IPR001523 (PROSITE_PROFILES); IPR009057 (SUPERFAMILY)
Contig1036	polyprenol reductase isoform x2	2042	1	9.4689	0.43	-		no IPS match
Contig1037	---NA---	308	0			-		no IPS match
Contig1038	tigger transposable element-derived protein 1-like	2829	30	6.85517e-122	0.663333	F:DNA binding		IPR006600 (SMART); IPR006600 (PFAM); IPR009057 (G3DSA:1.10.10.GENE3D); IPR004875 (PFAM); PTHR19303 (PANTHER); PTHR19303:SF11 (PANTHER); IPR006600 (PROSITE_PROFILES); IPR009057 (SUPERFAMILY)
Contig1039	dna-directed rna polymerase ii largest subunit-like	544	2	2.15729	0.455	-		NON_CYTOPLASMIC_DOMAIN (PHOBIUS); TRANSMEMBRANE (PHOBIUS); CYTOPLASMIC_DOMAIN (PHOBIUS); TMhelix (TMHMM)
Contig1040	membrane-anchored cell surface protein	299	30	1.25604e-05	0.715667	C:basement membrane; P:cell adhesion; F:carboxypeptidase activity; F:GTP binding; F:nucleic acid binding; P:nucleic acid phosphodiester bond hydrolysis; F:nuclease activity; C:outer membrane; P:pathogenesis		G3DSA:1.20.5.170 (GENE3D); SignalP-TM (SIGNALP_GRAM_POSITIVE)
Contig1041	---NA---	279	0			-		no IPS match
Contig1042	hypothetical protein ERGA_CDS_00800 [Ehrlichia ruminantium str. Gardel]	1071	3	1.03469	0.53	P:DNA replication; F:DNA-directed DNA polymerase activity; C:DNA polymerase III complex; F:DNA binding		no IPS match
Contig1043	protein jagged-2	2624	30	0.178044	0.407667	P:negative regulation of fat cell differentiation; P:neuronal stem cell maintenance; P:pulmonary artery morphogenesis; C:apical part of cell; P:loop of Henle development; P:auditory receptor cell differentiation; P:negative regulation of stem cell differentiation; C:integral to membrane; P:cardiac septum morphogenesis; P:positive regulation of Notch signaling pathway; F:calcium ion binding; P:res…		no IPS match
Contig1044	alpha-( )-fucosyltransferase c-like	1987	30	8.39016e-62	0.538333	P:protein glycosylation; C:membrane; F:fucosyltransferase activity	-	IPR001503 (PFAM); PTHR11929:SF30 (PANTHER); IPR001503 (PANTHER); SIGNAL_PEPTIDE_H_REGION (PHOBIUS); NON_CYTOPLASMIC_DOMAIN (PHOBIUS); SIGNAL_PEPTIDE (PHOBIUS); SIGNAL_PEPTIDE_N_REGION (PHOBIUS); SIGNAL_PEPTIDE_C_REGION (PHOBIUS); SSF53756 (SUPERFAMILY); TMhelix (TMHMM)
Contig1045	polyprotein	3825	30	8.04225e-57	0.429	F:hydrolase activity; P:cellular process	-	G3DSA:2.60.120.20 (GENE3D); SSF88633 (SUPERFAMILY)
Contig1046	---NA---	1669	0			-		NON_CYTOPLASMIC_DOMAIN (PHOBIUS); CYTOPLASMIC_DOMAIN (PHOBIUS); TRANSMEMBRANE (PHOBIUS); TMhelix (TMHMM)
Contig1047	g patch domain-containing protein 1	3067	30	1.1258e-111	0.515	F:nucleic acid binding		Coil (COILS); IPR011666 (PFAM); IPR000467 (PFAM); PTHR13384 (PANTHER); PTHR13384:SF12 (PANTHER); IPR000467 (PROSITE_PROFILES)
Contig1048	alcohol dehydrogenase	1725	30	1.27638e-71	0.713667	F:oxidoreductase activity, acting on the CH-CH group of donors, NAD or NADP as acceptor; F:transferase activity, transferring acyl groups other than amino-acyl groups; P:oxidation-reduction process; F:zinc ion binding	EC:1.3.1.0	IPR020843 (SMART); IPR013149 (PFAM); IPR016040 (G3DSA:3.40.50.GENE3D); PTHR11695:SF302 (PANTHER); IPR002085 (PANTHER); IPR011032 (SUPERFAMILY); SSF51735 (SUPERFAMILY)
Contig1049	tetratricopeptide repeat protein 25	224	4	4.64231	0.7125	-		Coil (COILS)
Contig1050	cuticular protein 49aa cg30045-pb	1677	30	3.42431e-13	0.482333	F:structural constituent of cuticle		IPR000618 (PFAM); PTHR10380 (PANTHER); IPR000618 (PROSITE_PATTERNS); IPR000618 (PROSITE_PROFILES); IPR000618 (PROSITE_PROFILES); IPR000618 (PROSITE_PROFILES); SignalP-TM (SIGNALP_GRAM_POSITIVE)
Contig1051	uncharacterized protein partial	1969	30	0.000463376	0.554	F:RNA binding; P:RNA-dependent DNA replication; F:RNA-directed DNA polymerase activity		no IPS match
Contig1052	atp-binding cassette sub-family a member 3	3394	3	1.18333	0.476667	F:ATPase activity; F:ATP binding; F:nucleotide binding; F:nucleoside-triphosphatase activity; P:ATP catabolic process		no IPS match
Contig1053	---NA---	271	0			-		Coil (COILS)
Contig1054	protein toll-like	3172	8	1.47525e-05	0.5825	F:olfactory receptor activity; C:integral to membrane; F:G-protein coupled receptor activity; F:signal transducer activity; C:membrane; P:signal transduction; P:detection of chemical stimulus involved in sensory perception of smell; P:G-protein coupled receptor signaling pathway		TRANSMEMBRANE (PHOBIUS); CYTOPLASMIC_DOMAIN (PHOBIUS); NON_CYTOPLASMIC_DOMAIN (PHOBIUS)
Contig1055	jerky protein	977	19	0.00212479	0.592632	F:nucleic acid binding; F:DNA binding; C:cytoplasm; F:mRNA binding; C:ribonucleoprotein complex; C:nucleus; F:hydrogen ion transmembrane transporter activity; P:ATP synthesis coupled proton transport; C:mitochondrion; C:proton-transporting ATP synthase complex, coupling factor F(o); F:hydrolase activity; C:mitochondrial inner membrane		no IPS match
Contig1056	---NA---	498	0			-		no IPS match
Contig1057	lysm and peptidoglycan-binding domain-containing protein 2-like	1336	30	8.68925e-14	0.605667	P:cell wall macromolecule catabolic process		IPR018392 (SMART); G3DSA:3.10.350.10 (GENE3D); IPR018392 (PFAM); PTHR20932 (PANTHER); SSF54106 (SUPERFAMILY)
Contig1058	PREDICTED: hypothetical protein LOC794558 [Danio rerio]	1330	3	4.15899	0.466667	-		no IPS match
Contig1059	probable e3 ubiquitin-protein ligase makorin-1-like	2768	30	4.8978e-50	0.747	F:zinc ion binding; F:protein binding	-	IPR001841 (SMART); IPR000571 (SMART); IPR013083 (G3DSA:3.30.40.GENE3D); IPR001841 (PFAM); IPR000571 (G3DSA:4.10.1000.GENE3D); IPR026290 (PANTHER); PTHR11224:SF25 (PANTHER); IPR017907 (PROSITE_PATTERNS); IPR001841 (PROSITE_PROFILES); IPR000571 (PROSITE_PROFILES); SSF57850 (SUPERFAMILY); SSF90229 (SUPERFAMILY)
Contig1060	mitochondrial	13597	30	4.65678e-22	0.631	P:response to hypoxia; P:response to oxidative stress; P:response to glucose stimulus; P:response to hormone stimulus; C:mitochondrion; P:cellular response to nutrient levels; C:dendrite; P:response to nutrient; F:protein complex binding; F:peptide-methionine (R)-S-oxide reductase activity; P:response to organic cyclic compound; C:neuronal cell body; P:response to drug; F:peptide-methionine (S)-S…	EC:1.8.4.12; EC:1.8.4.11	CYTOPLASMIC_DOMAIN (PHOBIUS); CYTOPLASMIC_DOMAIN (PHOBIUS); NON_CYTOPLASMIC_DOMAIN (PHOBIUS); TRANSMEMBRANE (PHOBIUS); TRANSMEMBRANE (PHOBIUS); TMhelix (TMHMM)
Contig1061	glucoside xylosyltransferase 1-like	1126	25	6.53685e-08	0.7312	F:transferase activity, transferring glycosyl groups; P:O-glycan processing; F:transferase activity; C:integral to membrane; F:UDP-xylosyltransferase activity; C:membrane; C:cellular_component		no IPS match
Contig1062	broad-complex core protein isoforms 1 2 3 4 5-like	2655	30	7.08137e-06	0.570333	F:metal ion binding		IPR015880 (SMART); IPR008598 (PFAM); IPR013083 (G3DSA:3.30.40.GENE3D); IPR007087 (PROSITE_PATTERNS); IPR007087 (PROSITE_PATTERNS); IPR007087 (PROSITE_PROFILES); SSF57667 (SUPERFAMILY)
Contig1063	---NA---	1212	0			-		no IPS match
Contig1064	origin recognition complex subunit 4	1688	30	2.16476e-108	0.717667	P:S phase of mitotic cell cycle; P:cell cycle checkpoint; C:nuclear origin of replication recognition complex; P:M/G1 transition of mitotic cell cycle; F:DNA replication origin binding; F:protein binding; P:DNA replication initiation; F:nucleotide binding; P:G1/S transition of mitotic cell cycle; C:nucleoplasm; C:replication compartment	-	IPR016527 (PIRSF); PF13191 (PFAM); G3DSA:3.40.50.300 (GENE3D); PF14629 (PFAM); PTHR12087 (PANTHER); PTHR12087:SF0 (PANTHER); IPR027417 (SUPERFAMILY)
Contig1065	uncharacterized protein loc100877019	1127	30	9.35845e-17	0.632667	P:chitin metabolic process; C:extracellular region; F:chitin binding		IPR002557 (G3DSA:2.170.140.GENE3D); IPR002557 (PFAM); PTHR22933 (PANTHER); IPR002557 (PROSITE_PROFILES); IPR002557 (SUPERFAMILY)
Contig1066	rna-directed dna polymerase from mobile element jockey-like	3322	25	0.00734317	0.5212	F:ATP binding; F:nucleotide binding; C:myosin complex; F:motor activity; F:DNA binding; C:peroxisome; F:ATPase activity, coupled; P:protein targeting to peroxisome; F:nucleoside-triphosphatase activity; P:peroxisome organization; C:peroxisomal membrane; F:transferase activity; P:phosphorylation; F:protein serine/threonine kinase activity; P:telomere maintenance; P:response to DNA damage stimulus;…		no IPS match
Contig1067	progesterone-induced-blocking factor 1	2538	30	3.01025e-06	0.436	P:vesicle fusion with Golgi apparatus; P:Golgi vesicle transport; C:cytoplasm; C:membrane; P:intracellular protein transport; C:Golgi membrane; F:protein transporter activity; F:structural constituent of muscle; C:myosin complex; C:striated muscle myosin thick filament; F:motor activity; P:mesoderm development; P:myofibril assembly; C:centrosome; P:positive regulation of mitotic metaphase/anaphas…		Coil (COILS); Coil (COILS)
Contig1068	---NA---	1765	0			-		NON_CYTOPLASMIC_DOMAIN (PHOBIUS); CYTOPLASMIC_DOMAIN (PHOBIUS); TRANSMEMBRANE (PHOBIUS)
Contig1069	rna-directed dna polymerase from mobile element jockey-like	1874	30	1.03804e-13	0.523333	F:ATP binding; F:DNA binding		no IPS match
Contig1070	trafficking protein particle complex subunit 3-like	4023	30	1.39194e-72	0.834	C:Golgi membrane; F:protein binding; C:TRAPP complex; P:ER to Golgi vesicle-mediated transport; C:cytosol; C:endoplasmic reticulum	-	no IPS match
Contig1071	lariat debranching enzyme	2294	30	2.48212e-36	0.782333	F:metal ion binding; P:mRNA splicing, via spliceosome; F:RNA lariat debranching enzyme activity; C:nucleus; P:regulation of RNA metabolic process	-	no IPS match
Contig1072	rna-directed dna polymerase from mobile element jockey-like	1972	30	6.57769e-49	0.589	P:RNA-dependent DNA replication; F:RNA binding; F:RNA-directed DNA polymerase activity		IPR000477 (PFAM); PTHR19446 (PANTHER); IPR000477 (PROSITE_PROFILES); SSF56672 (SUPERFAMILY)
Contig1073	rna-dependent rna polymerase	2864	30	2.23308e-21	0.463	F:RNA-directed RNA polymerase activity; P:viral genome replication; P:transcription, DNA-dependent	-	Coil (COILS); IPR007322 (PFAM); IPR007099 (PROSITE_PROFILES)
Contig1074	trans-acting t-cell-specific transcription factor gata-3	1732	30	1.20581e-61	0.807	P:regulation of neuron apoptotic process; P:male gonad development; F:enhancer sequence-specific DNA binding; P:response to virus; P:erythrocyte differentiation; P:ventral spinal cord interneuron differentiation; P:lens development in camera-type eye; P:negative regulation of fat cell differentiation; P:canonical Wnt receptor signaling pathway involved in metanephric kidney development; F:HMG box…	-	no IPS match
Contig1075	tyrosine-protein phosphatase non-receptor type 23	2226	30	5.84125e-67	0.575	P:cilium morphogenesis; C:endosome; F:protein binding; C:microtubule basal body; C:nucleus; P:protein dephosphorylation; F:protein tyrosine phosphatase activity	-	IPR000242 (PRINTS); IPR003595 (SMART); IPR000242 (SMART); IPR000242 (PFAM); G3DSA:3.90.190.10 (GENE3D); PTHR19134 (PANTHER); PTHR19134:SF104 (PANTHER); IPR000242 (PROSITE_PROFILES); IPR000387 (PROSITE_PROFILES); SSF52799 (SUPERFAMILY)
Contig1076	pupal cuticle protein	4289	30	7.82169e-05	0.522667	F:structural constituent of cuticle		IPR000618 (PFAM); PTHR10380 (PANTHER); IPR000618 (PROSITE_PATTERNS); SIGNAL_PEPTIDE_C_REGION (PHOBIUS); SIGNAL_PEPTIDE_N_REGION (PHOBIUS); SIGNAL_PEPTIDE (PHOBIUS); NON_CYTOPLASMIC_DOMAIN (PHOBIUS); SIGNAL_PEPTIDE_H_REGION (PHOBIUS); IPR000618 (PROSITE_PROFILES); SignalP-noTM (SIGNALP_EUK)
Contig1077	uncharacterized protein c1orf131 homolog	899	6	0.456033	0.486667	F:metal ion binding; F:zinc ion binding; F:oxidoreductase activity, acting on the aldehyde or oxo group of donors, disulfide as acceptor; P:oxidation-reduction process; F:thiamine pyrophosphate binding; P:metabolic process; P:tricarboxylic acid cycle; F:oxoglutarate dehydrogenase (succinyl-transferring) activity		no IPS match
Contig1078	angiogenic factor with g patch and fha domains 1	7382	30	3.02994e-68	0.517333	P:angiogenesis; F:binding; P:single-organism cellular process; P:positive regulation of biological process; C:cytoplasm	-	no IPS match
Contig1079	uncharacterized protein partial	847	30	2.0087e-21	0.711	F:metal ion binding; F:nucleic acid binding; F:zinc ion binding		TRANSMEMBRANE (PHOBIUS); NON_CYTOPLASMIC_DOMAIN (PHOBIUS); CYTOPLASMIC_DOMAIN (PHOBIUS); TMhelix (TMHMM)
Contig1080	iq motif and sec7 domain-containing protein 1-like	272	15	0.734406	0.462	P:regulation of ARF protein signal transduction; F:phospholipid binding; F:ARF guanyl-nucleotide exchange factor activity; C:intracellular; P:oxidation-reduction process; F:oxidoreductase activity; F:iron-sulfur cluster binding; F:carbohydrate binding; P:cell adhesion; C:membrane; P:regulation of transcription, DNA-dependent; P:transcription, DNA-dependent; P:pectoral fin development; F:protein d…		no IPS match
Contig1081	transposon tx1 uncharacterized 149 kda	1919	30	3.56007e-33	0.504667	P:RNA-dependent DNA replication; F:RNA binding; F:RNA-directed DNA polymerase activity		IPR000477 (PFAM); PTHR19446 (PANTHER)
Contig1082	---NA---	290	0			-		CYTOPLASMIC_DOMAIN (PHOBIUS); NON_CYTOPLASMIC_DOMAIN (PHOBIUS); TRANSMEMBRANE (PHOBIUS); SignalP-noTM (SIGNALP_EUK)
Contig1083	---NA---	255	0			-		no IPS match
Contig1084	keratin-associated protein 9-1-like	544	30	3.92239e-10	0.445	P:peptide cross-linking; C:cytoplasm; P:intracellular signal transduction; P:calcium ion transport; F:transcription regulatory region DNA binding; C:transcription factor complex; F:sequence-specific DNA binding; P:positive regulation of transcription from RNA polymerase II promoter; F:sequence-specific DNA binding transcription factor activity; F:DNA binding; C:nucleus; P:positive regulation of t…		no IPS match
Contig1085	piggybac transposable element-derived protein 3-like	6466	30	9.07705e-69	0.490667	P:cellular process; C:nucleus	-	Coil (COILS); IPR026541 (PFAM); IPR008676 (PANTHER); PTHR10880:SF4 (PANTHER); IPR026541 (PROSITE_PROFILES)
Contig1086	hypothetical protein SORBIDRAFT_10g014220 [Sorghum bicolor]	256	1	3.5685	0.68	P:cellular response to phosphate starvation; P:phosphate ion transport; C:integral to membrane		no IPS match
Contig1087	leucine-rich repeat-containing protein 55	447	17	0.959152	0.47	C:integral to membrane; P:ion transport; C:plasma membrane; P:regulation of transcription, DNA-dependent; P:transcription, DNA-dependent; F:sequence-specific DNA binding transcription factor activity; F:DNA binding; F:enoyl-CoA hydratase activity; P:metabolic process; F:catalytic activity; F:lyase activity		no IPS match
Contig1088	gem-associated protein 5	4552	30	6.23625e-77	0.476	C:intracellular part	-	no IPS match
Contig1089	calcium release-activated calcium channel protein 1-like	2237	30	7.46098e-46	0.667333	P:positive regulation of NFAT protein import into nucleus; P:positive regulation of calcium ion transport; P:nervous system development; F:store-operated calcium channel activity; P:store-operated calcium entry	-	Coil (COILS); IPR012446 (PFAM); PTHR31501:SF0 (PANTHER); PTHR31501 (PANTHER); TRANSMEMBRANE (PHOBIUS); CYTOPLASMIC_DOMAIN (PHOBIUS); TRANSMEMBRANE (PHOBIUS); TRANSMEMBRANE (PHOBIUS); CYTOPLASMIC_DOMAIN (PHOBIUS); TRANSMEMBRANE (PHOBIUS); NON_CYTOPLASMIC_DOMAIN (PHOBIUS); CYTOPLASMIC_DOMAIN (PHOBIUS); NON_CYTOPLASMIC_DOMAIN (PHOBIUS); SignalP-noTM (SIGNALP_EUK); TMhelix (TMHMM); TMhelix (TMHMM); T…
Contig1090	piggybac transposable element-derived protein 4-like	1469	30	1.57725e-11	0.512667	-		no IPS match
Contig1091	perq amino acid-rich with gyf domain-containing protein 2	231	8	0.962856	0.61375	P:regulation of transcription, DNA-dependent; F:transferase activity, transferring acyl groups other than amino-acyl groups; C:nucleus; F:metal ion binding; P:oxidation-reduction process; F:heme binding; F:oxidoreductase activity; F:electron carrier activity; F:molybdenum ion binding; F:helicase activity; F:nucleic acid binding; F:ATP binding		SIGNAL_PEPTIDE_N_REGION (PHOBIUS); CYTOPLASMIC_DOMAIN (PHOBIUS); SIGNAL_PEPTIDE_C_REGION (PHOBIUS); NON_CYTOPLASMIC_DOMAIN (PHOBIUS); SIGNAL_PEPTIDE (PHOBIUS); TRANSMEMBRANE (PHOBIUS); SIGNAL_PEPTIDE_H_REGION (PHOBIUS); TMhelix (TMHMM)
Contig1092	cuticle protein	1138	30	6.2e-15	0.540333	F:structural constituent of cuticle		PR01217 (PRINTS); IPR000618 (PFAM); PTHR12236 (PANTHER); SIGNAL_PEPTIDE_N_REGION (PHOBIUS); SIGNAL_PEPTIDE_C_REGION (PHOBIUS); NON_CYTOPLASMIC_DOMAIN (PHOBIUS); SIGNAL_PEPTIDE_H_REGION (PHOBIUS); SIGNAL_PEPTIDE (PHOBIUS); IPR000618 (PROSITE_PROFILES); SignalP-noTM (SIGNALP_EUK); SignalP-TM (SIGNALP_GRAM_POSITIVE)
Contig1093	rna-directed dna polymerase from mobile element jockey-like	368	30	1.12786e-09	0.514333	F:hydrolase activity; C:integral to membrane; C:membrane; P:transmembrane transport; P:transport; F:transporter activity; F:hydrolase activity, hydrolyzing O-glycosyl compounds; F:carbohydrate binding; P:carbohydrate metabolic process; F:catalytic activity		no IPS match
Contig1094	---NA---	1074	0			-		no IPS match
Contig1095	---NA---	322	0			-		no IPS match
Contig1096	cytochrome p450 2j2-like	4471	30	1.50735e-65	0.514	F:iron ion binding; P:oxidation-reduction process; F:heme binding; F:oxidoreductase activity, acting on paired donors, with incorporation or reduction of molecular oxygen		IPR002401 (PRINTS); IPR001128 (PFAM); IPR001128 (G3DSA:1.10.630.GENE3D); PTHR24300 (PANTHER); CYTOPLASMIC_DOMAIN (PHOBIUS); TRANSMEMBRANE (PHOBIUS); NON_CYTOPLASMIC_DOMAIN (PHOBIUS); IPR001128 (SUPERFAMILY); TMhelix (TMHMM)
Contig1097	---NA---	906	0			-		no IPS match
Contig1098	l _3-like	2896	30	3.96101e-38	0.550667	P:cellular process; F:binding	-	TRANSMEMBRANE (PHOBIUS); NON_CYTOPLASMIC_DOMAIN (PHOBIUS); CYTOPLASMIC_DOMAIN (PHOBIUS)
Contig1099	cuticular protein rr-2 motif 131 precursor	9037	30	4.60762e-18	0.526333	F:structural constituent of cuticle; F:structural constituent of chitin-based cuticle		CYTOPLASMIC_DOMAIN (PHOBIUS); TRANSMEMBRANE (PHOBIUS); NON_CYTOPLASMIC_DOMAIN (PHOBIUS); TMhelix (TMHMM)
Contig1100	---NA---	2964	0			-		no IPS match
Contig1101	map kinase-activating death domain	10942	30	0	0.794	F:kinase activity; P:regulation of apoptotic process; P:neurotransmitter secretion; C:integral to membrane; P:vesicle-mediated transport; P:regulation of cell cycle; F:Rab guanyl-nucleotide exchange factor activity; C:synaptic vesicle; P:activation of MAPK activity; P:regulation of GTPase activity	-	Coil (COILS); PTHR13008:SF3 (PANTHER); PTHR13008 (PANTHER); NON_CYTOPLASMIC_DOMAIN (PHOBIUS); CYTOPLASMIC_DOMAIN (PHOBIUS); TRANSMEMBRANE (PHOBIUS); TRANSMEMBRANE (PHOBIUS); CYTOPLASMIC_DOMAIN (PHOBIUS); NON_CYTOPLASMIC_DOMAIN (PHOBIUS); TRANSMEMBRANE (PHOBIUS)
Contig1102	cuticular protein 49aa cg30045-pb	224	28	1.26129e-05	0.61	F:structural constituent of cuticle		no IPS match
Contig1103	adrenocortical dysplasia protein homolog	559	1	1.04	0.57	P:protection from non-homologous end joining at telomere; P:telomere assembly; C:nuclear telomere cap complex; P:telomere capping; P:positive regulation of telomerase activity; P:telomere maintenance; C:chromosome, telomeric region; F:DNA polymerase binding; F:DNA binding; P:skeletal system development; P:segmentation; P:urogenital system development; P:protein localization to chromosome, telomer…		TMhelix (TMHMM)
Contig1104	neuronal membrane glycoprotein m6-b-like	3372	30	1.60762e-66	0.727333	C:investment cone; P:Notch signaling pathway; F:myosin VI light chain binding; C:filamentous actin; P:spindle organization; P:actin filament-based movement; P:membrane organization; P:compound eye morphogenesis; P:nucleus localization; P:morphogenesis of follicular epithelium; P:positive phototaxis; P:cell fate specification; P:larval chitin-based cuticle development; P:positive regulation of exo…	-	IPR001614 (PFAM); PTHR11683:SF2 (PANTHER); IPR001614 (PANTHER); TRANSMEMBRANE (PHOBIUS); CYTOPLASMIC_DOMAIN (PHOBIUS); TRANSMEMBRANE (PHOBIUS); CYTOPLASMIC_DOMAIN (PHOBIUS); NON_CYTOPLASMIC_DOMAIN (PHOBIUS); TRANSMEMBRANE (PHOBIUS); NON_CYTOPLASMIC_DOMAIN (PHOBIUS); CYTOPLASMIC_DOMAIN (PHOBIUS); TRANSMEMBRANE (PHOBIUS); TMhelix (TMHMM); TMhelix (TMHMM); TMhelix (TMHMM); TMhelix (TMHMM)
Contig1105	conserved hypothetical protein [Aspergillus terreus NIH2624]	1201	1	4.67608	0.61	F:heme binding; F:iron ion binding; F:protein serine/threonine kinase activity; F:oxidoreductase activity, acting on paired donors, with incorporation or reduction of molecular oxygen; F:electron carrier activity; F:protein kinase activity; P:protein phosphorylation; F:nucleotide binding; F:ATP binding; P:oxidation-reduction process; F:transferase activity, transferring phosphorus-containing grou…		SignalP-noTM (SIGNALP_EUK)
Contig1106	protein lethal essential for life-like	2654	30	7.5658e-08	0.622333	F:structural constituent of eye lens; P:response to stress; P:response to heat; P:determination of adult lifespan; P:protein refolding; P:response to oxidative stress		G3DSA:2.60.40.790 (GENE3D); IPR002068 (PFAM); PTHR11527 (PANTHER); IPR002068 (PROSITE_PROFILES); IPR002068 (PROSITE_PROFILES); IPR002068 (PROSITE_PROFILES); IPR008978 (SUPERFAMILY); IPR008978 (SUPERFAMILY); IPR008978 (SUPERFAMILY)
Contig1107	gtp-binding protein 6-like	1449	30	5.66498e-30	0.627667	F:GTP binding		IPR016496 (PANTHER); PTHR10229:SF0 (PANTHER)
Contig1108	sec1 family domain-containing protein 2	1547	30	6.52993e-56	0.548667	P:vesicle docking involved in exocytosis		IPR001619 (PANTHER); PTHR11679:SF13 (PANTHER)
Contig1109	rna-directed dna polymerase from mobile element jockey-like	976	30	2.80635e-10	0.536667	F:ATP binding; F:DNA binding; F:chromatin binding; C:nucleus; F:RNA binding; P:RNA-dependent DNA replication; F:RNA-directed DNA polymerase activity		TRANSMEMBRANE (PHOBIUS); TRANSMEMBRANE (PHOBIUS); CYTOPLASMIC_DOMAIN (PHOBIUS); CYTOPLASMIC_DOMAIN (PHOBIUS); NON_CYTOPLASMIC_DOMAIN (PHOBIUS); TMhelix (TMHMM); TMhelix (TMHMM)
Contig1110	---NA---	203	0			-		no IPS match
Contig1111	rna-directed dna polymerase from mobile element jockey-like	1810	28	0.000544695	0.531429	F:hydrolase activity		IPR013831 (G3DSA:3.40.50.GENE3D); SSF52266 (SUPERFAMILY)
Contig1112	---NA---	220	0			-		no IPS match
Contig1113	protein	475	30	2.96326e-10	0.506333	F:hydrolase activity; F:nucleic acid binding; F:metal ion binding; C:integral to membrane; F:zinc ion binding; P:G-protein coupled receptor signaling pathway		IPR005135 (G3DSA:3.60.10.GENE3D); IPR005135 (SUPERFAMILY)
Contig1114	partial	1627	30	8.0693e-20	0.423	P:defense response; F:ADP binding; F:glutamate N-acetyltransferase activity; F:nucleotide binding; P:arginine biosynthetic process		CYTOPLASMIC_DOMAIN (PHOBIUS); TRANSMEMBRANE (PHOBIUS); NON_CYTOPLASMIC_DOMAIN (PHOBIUS)
Contig1115	gmp reductase 2 isoform x1	1501	30	8.33007e-125	0.871	P:oxidation-reduction process; P:monocyte differentiation; F:metal ion binding; F:GMP reductase activity; P:GMP catabolic process; P:purine nucleobase metabolic process	EC:1.7.1.7	IPR001093 (PFAM); IPR013785 (G3DSA:3.20.20.GENE3D); PTHR11911:SF38 (PANTHER); PTHR11911 (PANTHER); IPR015875 (PROSITE_PATTERNS); SSF51412 (SUPERFAMILY)
Contig1116	---NA---	253	0			-		CYTOPLASMIC_DOMAIN (PHOBIUS); NON_CYTOPLASMIC_DOMAIN (PHOBIUS); TRANSMEMBRANE (PHOBIUS); TRANSMEMBRANE (PHOBIUS); NON_CYTOPLASMIC_DOMAIN (PHOBIUS); TMhelix (TMHMM); TMhelix (TMHMM)
Contig1117	craniofacial development protein 2-like	8257	5	0.610826	0.49	-		no IPS match
Contig1118	brca1-a complex subunit rap80	1478	30	0.00355243	0.444333	P:single strand break repair; F:damaged DNA binding; C:nucleus; F:histone binding; F:retinoid X receptor binding; P:negative regulation of transcription, DNA-dependent; P:response to ionizing radiation; P:double-strand break repair; P:G2 DNA damage checkpoint; P:histone H2A K63-linked deubiquitination; C:BRCA1-A complex; F:K63-linked polyubiquitin binding; P:positive regulation of DNA repair; P:D…		no IPS match
Contig1119	gag-like protein	1307	30	1.43657e-05	0.477333	F:nucleic acid binding; F:zinc ion binding; F:transferase activity; F:metal ion binding; F:RNA-directed DNA polymerase activity		no IPS match
Contig1120	zinc finger mym-type protein 1-like	865	30	5.39597e-20	0.502333	F:RNA binding; F:RNA-directed DNA polymerase activity; P:RNA-dependent DNA replication		IPR000477 (PFAM); SSF56672 (SUPERFAMILY)
Contig1121	tigger transposable element-derived protein 1-like	1204	30	5.16941e-90	0.602333	F:DNA binding		IPR004875 (PFAM); IPR009057 (G3DSA:1.10.10.GENE3D); PTHR19303:SF110 (PANTHER); PTHR19303 (PANTHER); IPR006600 (PROSITE_PROFILES)
Contig1122	---NA---	1009	0			-		no IPS match
Contig1123	death-inducer obliterator 1	3479	30	0.00260575	0.443333	F:kinase activity; F:ATP binding; F:protein kinase activity; P:phosphorylation; F:nucleotide binding; P:protein phosphorylation; F:transferase activity, transferring phosphorus-containing groups; F:protein serine/threonine kinase activity; F:nucleic acid binding; F:metal ion binding; F:RNA binding; F:zinc ion binding; C:nucleus; P:translational initiation; F:translation initiation factor activity		no IPS match
Contig1124	hypothetical protein BGAFAR04_C0003 [Borrelia garinii Far04]	713	3	0.000343697	0.696667	-		CYTOPLASMIC_DOMAIN (PHOBIUS); TRANSMEMBRANE (PHOBIUS); TRANSMEMBRANE (PHOBIUS); TRANSMEMBRANE (PHOBIUS); CYTOPLASMIC_DOMAIN (PHOBIUS); TRANSMEMBRANE (PHOBIUS); CYTOPLASMIC_DOMAIN (PHOBIUS); TRANSMEMBRANE (PHOBIUS); TRANSMEMBRANE (PHOBIUS); NON_CYTOPLASMIC_DOMAIN (PHOBIUS); NON_CYTOPLASMIC_DOMAIN (PHOBIUS); NON_CYTOPLASMIC_DOMAIN (PHOBIUS); CYTOPLASMIC_DOMAIN (PHOBIUS); NON_CYTOPLASMIC_DOMAIN (PHO…
Contig1125	alpha-1-inhibitor 3-like	3340	30	1.88267e-130	0.565	F:peptidase inhibitor activity; P:inflammatory response; F:protein binding; C:extracellular space	-	G3DSA:1.50.10.20 (GENE3D); IPR019565 (PFAM); IPR011626 (PFAM); IPR009048 (PFAM); IPR009048 (G3DSA:2.60.40.GENE3D); PTHR11412 (PANTHER); IPR019742 (PROSITE_PATTERNS); IPR009048 (SUPERFAMILY); IPR008930 (SUPERFAMILY)
Contig1126	centromere kinetochore protein zw10 homolog	3692	30	4.94376e-101	0.533667	P:vesicle-mediated transport; F:binding; P:mitotic sister chromatid segregation; P:regulation of cell cycle process; P:establishment of organelle localization; C:kinetochore; C:spindle; P:protein localization; C:endoplasmic reticulum; P:establishment of localization in cell; P:regulation of mitotic cell cycle; C:nucleus	-	IPR009361 (PFAM); PTHR12205:SF0 (PANTHER); PTHR12205 (PANTHER)
Contig1127	rna-binding protein pno1	1905	30	9.69605e-68	0.801	C:nucleolus; F:RNA binding	-	IPR004087 (SMART); G3DSA:3.30.1370.10 (GENE3D); IPR004088 (PFAM); PTHR12826 (PANTHER); PTHR12826:SF4 (PANTHER); SSF54791 (SUPERFAMILY)
Contig1128	---NA---	1465	0			-		SIGNAL_PEPTIDE_C_REGION (PHOBIUS); SIGNAL_PEPTIDE_N_REGION (PHOBIUS); SIGNAL_PEPTIDE_H_REGION (PHOBIUS); SIGNAL_PEPTIDE (PHOBIUS); NON_CYTOPLASMIC_DOMAIN (PHOBIUS)
Contig1129	chitinase 5 precursor	1735	30	2.89517e-156	0.770667	F:chitinase activity; C:extracellular space; P:carbohydrate metabolic process; P:chitin catabolic process; F:cation binding; F:chitin binding; P:cell wall macromolecule catabolic process	EC:3.2.1.14	IPR011583 (SMART); IPR013781 (G3DSA:3.20.20.GENE3D); G3DSA:3.10.50.10 (GENE3D); IPR001223 (PFAM); PTHR11177:SF30 (PANTHER); PTHR11177 (PANTHER); IPR001579 (PROSITE_PATTERNS); SIGNAL_PEPTIDE (PHOBIUS); SIGNAL_PEPTIDE_C_REGION (PHOBIUS); SIGNAL_PEPTIDE_N_REGION (PHOBIUS); NON_CYTOPLASMIC_DOMAIN (PHOBIUS); SIGNAL_PEPTIDE_H_REGION (PHOBIUS); SignalP-noTM (SIGNALP_EUK); SignalP-TM (SIGNALP_GRAM_POSITI…
Contig1130	o-antigen translocase	434	1	7.98525	0.52	C:membrane; P:polysaccharide biosynthetic process		no IPS match
Contig1131	uncharacterized protein partial	206	30	1.19948e-11	0.531667	F:sequence-specific DNA binding transcription factor activity; C:nucleus; F:nucleic acid binding; F:RNA-directed DNA polymerase activity; F:zinc ion binding; F:RNA binding; P:DNA integration; P:RNA-dependent DNA replication; P:regulation of transcription, DNA-dependent; P:viral process; F:metal ion binding		no IPS match
Contig1132	abc transporter permease atp-binding protein	1076	3	2.32639	0.41	F:ATPase activity, coupled to transmembrane movement of substances; C:integral to membrane; P:transport; P:ATP catabolic process; F:nucleotide binding; F:nucleoside-triphosphatase activity; F:ATP binding; F:ATPase activity; P:transmembrane transport		no IPS match
Contig1133	protein tanc2-like	717	30	1.12025e-08	0.758667	F:metal ion binding; F:zinc ion binding; P:visual learning; P:myoblast fusion; C:dendrite; C:cell junction; C:neuronal cell body; P:dendritic spine maintenance; F:protein binding; C:axon terminus; C:postsynaptic membrane; C:plasma membrane; C:postsynaptic density; C:cytoplasm; C:cell surface; C:adherens junction; P:anterior Malpighian tubule development		no IPS match
Contig1134	---NA---	284	0			-		no IPS match
Contig1135	uncharacterized protein loc580526	1217	3	1.25917	0.49	P:spore germination; C:integral to membrane		no IPS match
Contig1136	prolyl oligopeptidase	1263	1	5.0348	0.44	P:proteolysis; F:serine-type endopeptidase activity; F:serine-type exopeptidase activity; F:serine-type peptidase activity; F:hydrolase activity		no IPS match
Contig1137	nedd8-like	1259	30	2.63217e-25	0.977667	P:regulation of ubiquitin-protein ligase activity; P:regulation of smoothened signaling pathway; P:protein neddylation; P:regulation of protein stability; P:neuron projection morphogenesis; P:regulation of proteolysis; P:cell proliferation; P:sleep	-	no IPS match
Contig1138	---NA---	251	0			-		no IPS match
Contig1139	---NA---	1926	0			-		no IPS match
Contig1140	glycoside hydrolase family 63 protein	938	2	4.17227	0.53	F:fatty-acyl-CoA reductase (alcohol-forming) activity; F:nucleotide binding; F:mannosyl-oligosaccharide glucosidase activity; F:hydrolase activity; F:catalytic activity; P:oligosaccharide metabolic process		no IPS match
Contig1141	uncharacterized protein partial	667	2	6.17349	0.425	-		CYTOPLASMIC_DOMAIN (PHOBIUS); NON_CYTOPLASMIC_DOMAIN (PHOBIUS); TRANSMEMBRANE (PHOBIUS); SignalP-TM (SIGNALP_GRAM_POSITIVE); TMhelix (TMHMM)
Contig1142	anaphase-promoting complex subunit 7	2066	30	1.12942e-133	0.621333	P:protein K11-linked ubiquitination; P:cell cycle checkpoint; C:anaphase-promoting complex; P:mitosis; P:regulation of ubiquitin-protein ligase activity involved in mitotic cell cycle; F:protein phosphatase binding	-	IPR019734 (SMART); IPR019734 (PFAM); PF13414 (PFAM); IPR011990 (G3DSA:1.25.40.GENE3D); IPR013105 (PFAM); PTHR12558 (PANTHER); PTHR12558:SF8 (PANTHER); IPR019734 (PROSITE_PROFILES); IPR013026 (PROSITE_PROFILES); IPR019734 (PROSITE_PROFILES); IPR019734 (PROSITE_PROFILES); IPR019734 (PROSITE_PROFILES); IPR019734 (PROSITE_PROFILES); IPR019734 (PROSITE_PROFILES); IPR013026 (PROSITE_PROFILES); IPR01302…
Contig1143	transmembrane protein 120 homolog	1987	30	3.16495e-93	0.738	C:integral to membrane	-	IPR012926 (PFAM); IPR012926 (PANTHER); TRANSMEMBRANE (PHOBIUS); TRANSMEMBRANE (PHOBIUS); CYTOPLASMIC_DOMAIN (PHOBIUS); SIGNAL_PEPTIDE_C_REGION (PHOBIUS); SIGNAL_PEPTIDE (PHOBIUS); NON_CYTOPLASMIC_DOMAIN (PHOBIUS); NON_CYTOPLASMIC_DOMAIN (PHOBIUS); TRANSMEMBRANE (PHOBIUS); CYTOPLASMIC_DOMAIN (PHOBIUS); TRANSMEMBRANE (PHOBIUS); SIGNAL_PEPTIDE_N_REGION (PHOBIUS); TRANSMEMBRANE (PHOBIUS); NON_CYTOPLA…
Contig1144	rab-like protein 6	4485	30	4.37677e-91	0.598	C:intracellular; P:small GTPase mediated signal transduction; F:GTP binding; P:protein transport	-	Coil (COILS); IPR001806 (PRINTS); IPR003579 (SMART); IPR013684 (PFAM); G3DSA:3.40.50.300 (GENE3D); PTHR14932 (PANTHER); PTHR14932:SF0 (PANTHER); PS51419 (PROSITE_PROFILES); IPR027417 (SUPERFAMILY)
Contig1145	---NA---	825	0			-		no IPS match
Contig1146	---NA---	4043	0			-		no IPS match
Contig1147	---NA---	349	0			-		no IPS match
Contig1148	uncharacterized protein partial	958	12	8.71077e-06	0.580833	-		no IPS match
Contig1149	---NA---	4640	0			-		no IPS match
Contig1150	superkiller viralicidic activity 2-like 2	3226	30	0	0.788333	C:exosome (RNase complex); F:nucleic acid binding; F:ATP-dependent helicase activity; F:ATP binding; C:catalytic step 2 spliceosome; P:maturation of 5.8S rRNA	-	Coil (COILS); Coil (COILS); IPR001650 (SMART); IPR016438 (PIRSF); IPR014001 (SMART); G3DSA:3.40.50.300 (GENE3D); IPR001650 (PFAM); G3DSA:3.40.50.300 (GENE3D); IPR025696 (PFAM); IPR012961 (PFAM); IPR011545 (PFAM); PTHR11752 (PANTHER); IPR001650 (PROSITE_PROFILES); IPR014001 (PROSITE_PROFILES); IPR027417 (SUPERFAMILY)
Contig1151	---NA---	1191	0			-		no IPS match
Contig1152	hypothetical protein ETAC_15890 [Edwardsiella tarda C07-087]	2238	1	0.192391	0.53	-		no IPS match
Contig1153	tigger transposable element-derived protein 1-like	3721	30	2.30293e-05	0.612333	-		CYTOPLASMIC_DOMAIN (PHOBIUS); NON_CYTOPLASMIC_DOMAIN (PHOBIUS); NON_CYTOPLASMIC_DOMAIN (PHOBIUS); TRANSMEMBRANE (PHOBIUS); TRANSMEMBRANE (PHOBIUS); TMhelix (TMHMM); TMhelix (TMHMM); TMhelix (TMHMM)
Contig1154	protein sfi1 homolog	1589	3	0.000601955	0.486667	-		CYTOPLASMIC_DOMAIN (PHOBIUS); TRANSMEMBRANE (PHOBIUS); NON_CYTOPLASMIC_DOMAIN (PHOBIUS); TMhelix (TMHMM)
Contig1155	endoplasmic reticulum oxidoreductin 1 family protein	3119	2	0.0969902	0.42	C:endoplasmic reticulum membrane; P:oxidation-reduction process; F:oxidoreductase activity, acting on a sulfur group of donors, disulfide as acceptor; F:flavin adenine dinucleotide binding		SIGNAL_PEPTIDE_N_REGION (PHOBIUS); SIGNAL_PEPTIDE (PHOBIUS); SIGNAL_PEPTIDE_C_REGION (PHOBIUS); NON_CYTOPLASMIC_DOMAIN (PHOBIUS); SIGNAL_PEPTIDE_H_REGION (PHOBIUS)
Contig1156	elongation factor g	819	29	0.0119377	0.450345	F:transposase activity; P:transposition, DNA-mediated; F:DNA binding; F:RNA binding; F:ATP binding; F:hydrolase activity, acting on acid anhydrides, in phosphorus-containing anhydrides; C:nucleus; F:ligase activity; F:zinc ion binding; P:translational elongation; F:GTP binding; F:translation elongation factor activity; F:GTPase activity; P:GTP catabolic process; F:nucleotide binding; F:nucleic ac…		no IPS match
Contig1157	udp-n-acetylhexosamine pyrophosphorylase isoform x1	5669	30	7.8275e-166	0.775	C:nucleolus; P:UDP-N-acetylglucosamine metabolic process; F:oxidoreductase activity; F:carbohydrate binding; C:plasma membrane; C:cytosol; F:UDP-N-acetylglucosamine diphosphorylase activity	EC:2.7.7.23	G3DSA:3.90.550.10 (GENE3D); IPR002618 (PFAM); IPR002618 (PANTHER); PTHR11952:SF2 (PANTHER); SSF53448 (SUPERFAMILY)
Contig1158	plasmid replication protein	622	3	1.38766	0.47	P:DNA replication; C:extrachromosomal circular DNA; P:DNA replication initiation; F:DNA-directed DNA polymerase activity; F:DNA binding		no IPS match
Contig1159	amino acid permease	2042	1	9.4689	0.54	F:amino acid transmembrane transporter activity; P:amino acid transport; C:integral to membrane; C:membrane; P:transmembrane transport; P:amino acid transmembrane transport; P:transport		no IPS match
Contig1160	innexin inx3-like	1631	30	3.35243e-74	0.615667	F:gap junction channel activity; C:lateral plasma membrane; P:morphogenesis of embryonic epithelium; C:gap junction; P:intercellular transport; P:foregut morphogenesis; P:olfactory behavior; C:apicolateral plasma membrane; P:germarium-derived female germ-line cyst formation; C:apical plasma membrane; P:cell-cell signaling	-	IPR000990 (PRINTS); IPR000990 (PFAM); IPR000990 (PANTHER); TRANSMEMBRANE (PHOBIUS); TRANSMEMBRANE (PHOBIUS); CYTOPLASMIC_DOMAIN (PHOBIUS); TRANSMEMBRANE (PHOBIUS); TRANSMEMBRANE (PHOBIUS); NON_CYTOPLASMIC_DOMAIN (PHOBIUS); CYTOPLASMIC_DOMAIN (PHOBIUS); CYTOPLASMIC_DOMAIN (PHOBIUS); NON_CYTOPLASMIC_DOMAIN (PHOBIUS); IPR000990 (PROSITE_PROFILES); TMhelix (TMHMM); TMhelix (TMHMM); TMhelix (TMHMM); T…
Contig1161	splicing factor 3a subunit 2	259	30	4.2599e-14	0.540333	F:molecular_function; P:biological_process; C:cellular_component; F:zinc ion binding; P:protein ubiquitination; F:ubiquitin-protein ligase activity; F:carbohydrate binding; C:integral to membrane; C:membrane; F:extracellular ligand-gated ion channel activity; P:ion transport; P:transport; F:metal ion binding; F:nucleic acid binding; C:nucleus; C:intracellular; C:spliceosomal complex; P:mRNA proce…		SignalP-noTM (SIGNALP_EUK)
Contig1162	overexpressed in prosurvival protein 1-like	447	30	3.88509e-10	0.410667	C:integral to membrane; P:G-protein coupled receptor signaling pathway		no IPS match
Contig1163	eh domain-containing protein 3-like	756	30	6.16317e-48	0.810667	P:GTP catabolic process; F:GTPase activity; F:GTP binding	-	G3DSA:3.40.50.300 (GENE3D); IPR001401 (PFAM); PTHR11216:SF1 (PANTHER); PTHR11216 (PANTHER); IPR027417 (SUPERFAMILY)
Contig1164	c protein immunoglobulin-a-binding beta antigen	2008	30	3.51589e-07	0.532	C:extracellular region; P:signal transduction; F:metal ion binding; F:zinc ion binding; F:ATP binding; F:nucleotide binding; F:nucleoside-triphosphatase activity; P:oxidation-reduction process; F:oxidoreductase activity		no IPS match
Contig1165	sarcoplasmic calcium-binding protein 1-like	762	30	2.37318e-31	0.705	F:receptor activity; C:sarcoplasmic reticulum; F:extracellular ligand-gated ion channel activity; F:calcium ion binding; C:membrane; P:signal transduction; P:ion transport	-	IPR011992 (G3DSA:1.10.238.GENE3D); IPR002048 (PFAM); IPR018247 (PROSITE_PATTERNS); IPR018247 (PROSITE_PATTERNS); IPR002048 (PROSITE_PROFILES); IPR002048 (PROSITE_PROFILES); SSF47473 (SUPERFAMILY)
Contig1166	alpha- -mannosyltransferase	1025	5	1.65763	0.5	P:GPI anchor biosynthetic process; F:transferase activity; C:intrinsic to endoplasmic reticulum membrane; F:transferase activity, transferring glycosyl groups		no IPS match
Contig1167	---NA---	830	0			-		no IPS match
Contig1168	viral a-type inclusion protein	3933	30	1.09173e-13	0.415333	F:nucleic acid binding; P:regulation of transcription, DNA-dependent; C:nucleus; F:sequence-specific DNA binding transcription factor activity		TRANSMEMBRANE (PHOBIUS); NON_CYTOPLASMIC_DOMAIN (PHOBIUS); CYTOPLASMIC_DOMAIN (PHOBIUS); NON_CYTOPLASMIC_DOMAIN (PHOBIUS); TRANSMEMBRANE (PHOBIUS); TMhelix (TMHMM)
Contig1169	ubiquitin-conjugating enzyme e2w	423	2	6.20709	0.55	P:vesicle docking involved in exocytosis; P:vesicle-mediated transport		TMhelix (TMHMM)
Contig1170	protein	576	30	3.64124e-07	0.551333	F:hydrolase activity; C:integral to membrane; P:G-protein coupled receptor signaling pathway; F:nucleic acid binding; F:RNA binding; P:RNA-dependent DNA replication; F:RNA-directed DNA polymerase activity; F:histone demethylase activity (H3-K36 specific); C:nucleus; F:oxidoreductase activity, acting on single donors with incorporation of molecular oxygen, incorporation of two atoms of oxygen; P:h…		IPR013083 (G3DSA:3.30.40.GENE3D)
Contig1171	rho gtpase-activating protein 39	395	29	1.68734e-05	0.436207	P:regulation of transcription from RNA polymerase II promoter; P:regulation of DNA-dependent transcription, elongation; P:proteolysis; F:serine-type endopeptidase activity; F:metal ion binding; P:metabolic process; F:lyase activity; F:iron-sulfur cluster binding		no IPS match
Contig1172	proclotting enzyme-like	1397	30	1.23113e-42	0.606333	F:peptidase activity; P:neuron projection morphogenesis	-	no IPS match
Contig1173	cgmp-dependent protein kinase 1 isoform 2	627	30	7.13981e-37	0.700333	P:dendrite development; P:regulation of GTPase activity; P:neuron migration; F:protein binding; P:forebrain development; C:Golgi apparatus; C:cytosol; P:actin cytoskeleton organization; P:protein phosphorylation; F:cGMP-dependent protein kinase activity; P:signal transduction; P:negative regulation of platelet aggregation; C:plasma membrane; F:calcium channel regulator activity; F:cGMP binding; P…	EC:2.7.11.12	Coil (COILS); IPR014710 (G3DSA:2.60.120.GENE3D); IPR000595 (PFAM); PTHR24353:SF35 (PANTHER); PTHR24353 (PANTHER); IPR018488 (PROSITE_PATTERNS); IPR000595 (PROSITE_PROFILES); IPR018490 (SUPERFAMILY)
Contig1174	---NA---	282	0			-		no IPS match
Contig1175	hypothetical protein LOAG_02363 [Loa loa]	1559	1	1.03495	0.45	-		TRANSMEMBRANE (PHOBIUS); NON_CYTOPLASMIC_DOMAIN (PHOBIUS); TRANSMEMBRANE (PHOBIUS); TRANSMEMBRANE (PHOBIUS); NON_CYTOPLASMIC_DOMAIN (PHOBIUS); CYTOPLASMIC_DOMAIN (PHOBIUS); CYTOPLASMIC_DOMAIN (PHOBIUS); TMhelix (TMHMM); TMhelix (TMHMM); TMhelix (TMHMM)
Contig1176	---NA---	773	0			-		no IPS match
Contig1177	far upstream binding protein	2198	29	6.25086e-05	0.640345	F:RNA binding; P:mRNA processing; F:mRNA binding; P:negative regulation of mRNA splicing, via spliceosome; P:spermatogenesis; P:regulation of mRNA splicing, via spliceosome; C:nucleus; P:regulation of alternative mRNA splicing, via spliceosome; C:U1 snRNP; F:protein binding		no IPS match
Contig1178	family copper resistance protein	445	30	3.62791e-16	0.535667	C:nucleus	-	SSF69349 (SUPERFAMILY)
Contig1179	breast cancer type 1 susceptibility protein homolog	2975	30	2.57646e-28	0.513	P:nucleic acid metabolic process; P:regulation of histone methylation; P:organic substance biosynthetic process; P:positive regulation of histone modification; C:intracellular organelle; P:negative regulation of cellular metabolic process; P:histone lysine methylation; F:binding; P:cellular biosynthetic process	-	no IPS match
Contig1180	wd40 repeat-containing protein	957	1	9.57427	0.52	-		no IPS match
Contig1181	---NA---	361	0			-		CYTOPLASMIC_DOMAIN (PHOBIUS); TRANSMEMBRANE (PHOBIUS); NON_CYTOPLASMIC_DOMAIN (PHOBIUS); TMhelix (TMHMM)
Contig1182	nf-kappa-b-repressing factor-like	1999	30	5.01282e-30	0.515	F:RNA binding; F:nucleic acid binding; F:double-stranded RNA binding; C:intracellular; P:negative regulation of transcription, DNA-dependent; C:nucleus		TRANSMEMBRANE (PHOBIUS); CYTOPLASMIC_DOMAIN (PHOBIUS); NON_CYTOPLASMIC_DOMAIN (PHOBIUS)
Contig1183	---NA---	221	0			-		no IPS match
Contig1184	rna-directed dna polymerase from mobile element jockey-like	552	30	5.56128e-39	0.601	F:RNA-directed DNA polymerase activity; P:RNA-dependent DNA replication; F:RNA binding		IPR000477 (PFAM); PTHR19446 (PANTHER); IPR000477 (PROSITE_PROFILES); SSF56672 (SUPERFAMILY)
Contig1185	isoform b	7107	30	2.00055e-93	0.692	P:neuron projection morphogenesis	-	no IPS match
Contig1186	fbox domain containing protein	398	1	1.24681	0.5	-		no IPS match
Contig1187	---NA---	852	0			-		no IPS match
Contig1188	---NA---	1870	0			-		NON_CYTOPLASMIC_DOMAIN (PHOBIUS); CYTOPLASMIC_DOMAIN (PHOBIUS); TRANSMEMBRANE (PHOBIUS); TMhelix (TMHMM)
Contig1189	guanine nucleotide-binding protein subunit gamma-e-like	2036	30	1.59424e-31	0.917667	C:cytoplasm; C:heterotrimeric G-protein complex; F:signal transducer activity; P:cellular response to carbon dioxide; P:phototransduction; P:G-protein coupled receptor signaling pathway; C:rhabdomere; F:protein heterodimerization activity; F:GTPase activity	-	NON_CYTOPLASMIC_DOMAIN (PHOBIUS); CYTOPLASMIC_DOMAIN (PHOBIUS); TRANSMEMBRANE (PHOBIUS); NON_CYTOPLASMIC_DOMAIN (PHOBIUS); TRANSMEMBRANE (PHOBIUS); TMhelix (TMHMM); TMhelix (TMHMM)
Contig1190	---NA---	462	0			-		no IPS match
Contig1191	transcription termination factor rho	2465	1	6.93425	0.45	-		no IPS match
Contig1192	phage tail fiber repeat family protein	1317	30	4.66271e-20	0.521333	P:multi-organism process; F:binding; P:cellular process; P:biological adhesion; C:cell periphery	-	CYTOPLASMIC_DOMAIN (PHOBIUS); TRANSMEMBRANE (PHOBIUS); SIGNAL_PEPTIDE_N_REGION (PHOBIUS); SIGNAL_PEPTIDE_C_REGION (PHOBIUS); NON_CYTOPLASMIC_DOMAIN (PHOBIUS); SIGNAL_PEPTIDE (PHOBIUS); SIGNAL_PEPTIDE_H_REGION (PHOBIUS); TMhelix (TMHMM); TMhelix (TMHMM); TMhelix (TMHMM)
Contig1193	non-ribosomal peptide synthetase	1132	30	3.49099e-10	0.565667	P:oxidation-reduction process; F:oxidoreductase activity; P:metabolic process; F:catalytic activity; P:biosynthetic process; F:hydrolase activity, acting on ester bonds; F:phosphopantetheine binding; F:transferase activity; F:pyridoxal phosphate binding; F:transaminase activity; C:integral to membrane; P:transmembrane transport; F:hydroxymethyl-, formyl- and related transferase activity; F:oxidor…		IPR001242 (PFAM); NON_CYTOPLASMIC_DOMAIN (PHOBIUS); CYTOPLASMIC_DOMAIN (PHOBIUS); TRANSMEMBRANE (PHOBIUS); SSF52777 (SUPERFAMILY); TMhelix (TMHMM)
Contig1194	---NA---	2977	0			-		no IPS match
Contig1195	predicted protein, partial [Nematostella vectensis]	1133	5	1.92002	0.452	-		no IPS match
Contig1196	tigger transposable element-derived protein 1-like	2354	13	2.41525e-10	0.75	F:DNA binding		TRANSMEMBRANE (PHOBIUS); NON_CYTOPLASMIC_DOMAIN (PHOBIUS); TRANSMEMBRANE (PHOBIUS); CYTOPLASMIC_DOMAIN (PHOBIUS); CYTOPLASMIC_DOMAIN (PHOBIUS); NON_CYTOPLASMIC_DOMAIN (PHOBIUS); TRANSMEMBRANE (PHOBIUS); TMhelix (TMHMM); TMhelix (TMHMM); TMhelix (TMHMM)
Contig1197	uncharacterized protein loc100905519	214	3	3.03892e-07	0.59	P:transport; F:transporter activity		no IPS match
Contig1198	uncharacterized protein loc100214701	448	8	0.000706944	0.58875	F:hydrolase activity		TRANSMEMBRANE (PHOBIUS); CYTOPLASMIC_DOMAIN (PHOBIUS); NON_CYTOPLASMIC_DOMAIN (PHOBIUS); TMhelix (TMHMM)
Contig1199	PREDICTED: hypothetical protein LOC100572018 [Acyrthosiphon pisum]	1121	1	0.0384837	0.57	-		no IPS match
Contig1200	uncharacterized protein partial	1088	30	6.43666e-06	0.517333	F:ATP binding; F:protein kinase activity; F:NAD+ ADP-ribosyltransferase activity; P:protein phosphorylation; F:transferase activity, transferring phosphorus-containing groups; F:protein serine/threonine kinase activity; C:mitochondrion; F:NADH dehydrogenase (ubiquinone) activity; F:NADH dehydrogenase activity; F:RNA binding; P:RNA metabolic process; F:DNA binding; F:phosphotransferase activity, f…		CYTOPLASMIC_DOMAIN (PHOBIUS); NON_CYTOPLASMIC_DOMAIN (PHOBIUS); TRANSMEMBRANE (PHOBIUS); TMhelix (TMHMM)
Contig1201	glutamate-gated chloride channel-like isoform 2	2226	30	8.43553e-175	0.815	C:postsynaptic membrane; C:cell junction; C:plasma membrane; F:extracellular ligand-gated ion channel activity; P:ion transport; C:integral to membrane	-	Coil (COILS); IPR006028 (PRINTS); IPR006201 (PRINTS); IPR006029 (PFAM); G3DSA:1.20.58.390 (GENE3D); IPR006202 (G3DSA:2.70.170.GENE3D); IPR006201 (TIGRFAM); IPR006202 (PFAM); IPR006201 (PANTHER); PTHR18945:SF320 (PANTHER); IPR018000 (PROSITE_PATTERNS); NON_CYTOPLASMIC_DOMAIN (PHOBIUS); NON_CYTOPLASMIC_DOMAIN (PHOBIUS); CYTOPLASMIC_DOMAIN (PHOBIUS); NON_CYTOPLASMIC_DOMAIN (PHOBIUS); TRANSMEMBRANE (…
Contig1202	netrin receptor unc5b-like	4512	30	9.47834e-94	0.536	P:signal transduction; F:protein binding	-	IPR000488 (SMART); IPR000906 (SMART); IPR011029 (G3DSA:1.10.533.GENE3D); IPR000488 (PFAM); IPR000906 (PFAM); PTHR12582:SF37 (PANTHER); PTHR12582 (PANTHER); IPR000488 (PROSITE_PROFILES); IPR000906 (PROSITE_PROFILES); IPR011029 (SUPERFAMILY)
Contig1203	ngfi-a-binding protein homolog	568	8	1.09672	0.42875	-		no IPS match
Contig1204	atp-dependent rna helicase mitochondrial-like	2902	30	0	0.81	P:mitochondrion morphogenesis; P:positive regulation of cell growth; P:positive regulation of mitochondrial RNA catabolic process; P:DNA duplex unwinding; P:negative regulation of apoptotic process; P:DNA recombination; C:mitochondrial degradosome; P:mitochondrial RNA 3'-end processing; C:mitochondrial nucleoid; F:DNA binding; P:mitochondrial mRNA surveillance; P:mitochondrial ncRNA surveillance;…	-	IPR001650 (SMART); G3DSA:3.40.50.300 (GENE3D); IPR001650 (PFAM); IPR022192 (PFAM); PTHR12131 (PANTHER); IPR001650 (PROSITE_PROFILES); IPR027417 (SUPERFAMILY); IPR027417 (SUPERFAMILY)
Contig1205	---NA---	996	0			-		no IPS match
Contig1206	proton-coupled folate transporter-like	4383	30	1.71661e-41	0.524	C:integral to membrane; P:transmembrane transport; F:transporter activity		G3DSA:1.20.1250.20 (GENE3D); IPR011701 (PFAM); PTHR23038 (PANTHER); PTHR23038:SF2 (PANTHER); IPR005829 (PROSITE_PATTERNS); NON_CYTOPLASMIC_DOMAIN (PHOBIUS); CYTOPLASMIC_DOMAIN (PHOBIUS); CYTOPLASMIC_DOMAIN (PHOBIUS); NON_CYTOPLASMIC_DOMAIN (PHOBIUS); TRANSMEMBRANE (PHOBIUS); CYTOPLASMIC_DOMAIN (PHOBIUS); TRANSMEMBRANE (PHOBIUS); TRANSMEMBRANE (PHOBIUS); TRANSMEMBRANE (PHOBIUS); TRANSMEMBRANE (PHO…
Contig1207	rna-directed dna polymerase from mobile element jockey-like	4321	1	2.62624	0.43	-		SIGNAL_PEPTIDE (PHOBIUS); NON_CYTOPLASMIC_DOMAIN (PHOBIUS); SIGNAL_PEPTIDE_H_REGION (PHOBIUS); SIGNAL_PEPTIDE_C_REGION (PHOBIUS); SIGNAL_PEPTIDE_N_REGION (PHOBIUS)
Contig1208	trigger factor	823	1	5.62742	0.52	P:cell cycle; C:cytoplasm; F:peptidyl-prolyl cis-trans isomerase activity; P:protein folding; P:cell division; P:protein peptidyl-prolyl isomerization; F:isomerase activity; P:protein transport		no IPS match
Contig1209	upf0451 protein c17orf61 homolog	1408	30	9.63246e-11	0.713667	C:mitochondrial inner membrane		IPR006696 (PFAM); PTHR10584 (PANTHER); PTHR10584:SF8 (PANTHER); NON_CYTOPLASMIC_DOMAIN (PHOBIUS); CYTOPLASMIC_DOMAIN (PHOBIUS); TRANSMEMBRANE (PHOBIUS); TRANSMEMBRANE (PHOBIUS); NON_CYTOPLASMIC_DOMAIN (PHOBIUS); TMhelix (TMHMM)
Contig1210	fasciclin-like arabinogalactan protein 11-like	1234	19	2.19663	0.474211	F:nucleic acid binding; F:zinc ion binding; C:intracellular; F:calcium ion binding; F:calcium-dependent phospholipid binding; P:amino acid transport; C:integral to membrane; C:membrane; C:plasma membrane		no IPS match
Contig1211	---NA---	288	0			-		SIGNAL_PEPTIDE_N_REGION (PHOBIUS); SIGNAL_PEPTIDE_H_REGION (PHOBIUS); SIGNAL_PEPTIDE_C_REGION (PHOBIUS); SIGNAL_PEPTIDE (PHOBIUS); NON_CYTOPLASMIC_DOMAIN (PHOBIUS); SignalP-noTM (SIGNALP_EUK)
Contig1212	cuticular protein analogous to peritrophins 3-a1 precursor	1862	30	8.30446e-64	0.610333	C:extracellular space; P:chitin-based cuticle development; P:negative regulation of extracellular matrix disassembly; F:chitin binding; P:chitin metabolic process	-	IPR002557 (SMART); IPR002557 (PFAM); IPR002557 (G3DSA:2.170.140.GENE3D); PTHR23301 (PANTHER); IPR002557 (PROSITE_PROFILES); IPR002557 (PROSITE_PROFILES); IPR002557 (PROSITE_PROFILES); IPR002557 (SUPERFAMILY); IPR002557 (SUPERFAMILY); IPR002557 (SUPERFAMILY)
Contig1213	---NA---	1494	0			-		TRANSMEMBRANE (PHOBIUS); NON_CYTOPLASMIC_DOMAIN (PHOBIUS); CYTOPLASMIC_DOMAIN (PHOBIUS); TMhelix (TMHMM)
Contig1214	l-ascorbate oxidase-like	1138	30	1.22629e-79	0.584	F:oxidoreductase activity; P:chitin-based cuticle development; P:oxidation-reduction process; F:copper ion binding	-	IPR008972 (G3DSA:2.60.40.GENE3D); IPR008972 (G3DSA:2.60.40.GENE3D); IPR001117 (PFAM); IPR011707 (PFAM); PTHR11709:SF8 (PANTHER); PTHR11709 (PANTHER); IPR008972 (SUPERFAMILY); IPR008972 (SUPERFAMILY)
Contig1215	zinc finger protein 347-like	1963	30	5.52755e-66	0.651333	F:nucleic acid binding; F:metal ion binding	-	IPR015880 (SMART); PF13465 (PFAM); IPR013087 (G3DSA:3.30.160.GENE3D); IPR013087 (G3DSA:3.30.160.GENE3D); PTHR24409 (PANTHER); IPR007087 (PROSITE_PATTERNS); IPR007087 (PROSITE_PATTERNS); IPR007087 (PROSITE_PATTERNS); IPR007087 (PROSITE_PATTERNS); IPR007087 (PROSITE_PATTERNS); IPR007087 (PROSITE_PATTERNS); IPR007087 (PROSITE_PROFILES); IPR007087 (PROSITE_PROFILES); IPR007087 (PROSITE_PROFILES); IPR…
Contig1216	---NA---	578	0			-		TMhelix (TMHMM)
Contig1217	---NA---	227	0			-		no IPS match
Contig1218	gag-like protein	1784	30	2.56656e-06	0.507333	F:nucleic acid binding; F:zinc ion binding; F:transferase activity; F:RNA binding; P:RNA-dependent DNA replication; F:ribonuclease H activity; F:RNA-directed DNA polymerase activity; F:metal ion binding; P:regulation of transcription, DNA-dependent; F:DNA binding		no IPS match
Contig1219	---NA---	2457	0			-		no IPS match
Contig1220	---NA---	367	0			-		no IPS match
Contig1221	60s ribosomal protein l10a-like	860	30	6.61169e-79	0.87	P:mitotic spindle elongation; P:translation; P:positive regulation of growth rate; F:RNA binding; P:apoptotic process; F:structural constituent of ribosome; P:centrosome duplication; P:reproduction; P:nematode larval development; P:embryo development ending in birth or egg hatching; C:lipid particle; C:cytosolic large ribosomal subunit; P:ribosome biogenesis	-	IPR016094 (G3DSA:3.30.190.GENE3D); IPR016095 (G3DSA:3.40.50.GENE3D); IPR028364 (PFAM); PTHR23105:SF4 (PANTHER); PTHR23105 (PANTHER); IPR023673 (PROSITE_PATTERNS); IPR023674 (SUPERFAMILY)
Contig1222	glutathione s-transferase omega-1-like	712	30	1.57159e-39	0.659667	P:pteridine biosynthetic process; F:glutathione transferase activity; P:glutathione metabolic process; F:glutathione dehydrogenase (ascorbate) activity; F:protein homodimerization activity; F:pyrimidodiazepine synthase activity; P:eye pigment biosynthetic process; F:transferase activity, transferring sulfur-containing groups; P:glutathione conjugation reaction; P:electron transport; P:L-ascorbic …	EC:2.5.1.18; EC:1.8.5.1; EC:1.5.4.1	IPR005442 (PRINTS); IPR004045 (PFAM); IPR012336 (G3DSA:3.40.30.GENE3D); IPR010987 (G3DSA:1.20.1050.GENE3D); PTHR11260:SF14 (PANTHER); PTHR11260 (PANTHER); SIGNAL_PEPTIDE_N_REGION (PHOBIUS); SIGNAL_PEPTIDE (PHOBIUS); SIGNAL_PEPTIDE_H_REGION (PHOBIUS); NON_CYTOPLASMIC_DOMAIN (PHOBIUS); SIGNAL_PEPTIDE_C_REGION (PHOBIUS); IPR004045 (PROSITE_PROFILES); IPR010987 (PROSITE_PROFILES); SignalP-TM (SIGNALP…
Contig1223	rna polymerase-associated protein rtf1 homolog	510	30	0.206559	0.462333	F:nucleic acid binding; F:nucleotide binding; C:integral to membrane; F:transferase activity, transferring hexosyl groups; F:RNA binding; F:ribonuclease activity; P:RNA processing; P:threonylcarbamoyladenosine biosynthetic process; C:cytoplasm; P:tRNA processing; F:metalloendopeptidase activity; F:endonuclease activity; F:DNA binding; F:phosphotransferase activity, alcohol group as acceptor; F:zi…		no IPS match
Contig1224	---NA---	1154	0			-		TRANSMEMBRANE (PHOBIUS); CYTOPLASMIC_DOMAIN (PHOBIUS); NON_CYTOPLASMIC_DOMAIN (PHOBIUS); TMhelix (TMHMM)
Contig1225	uncharacterized protein partial	786	30	2.82284e-06	0.613667	-		TRANSMEMBRANE (PHOBIUS); CYTOPLASMIC_DOMAIN (PHOBIUS); NON_CYTOPLASMIC_DOMAIN (PHOBIUS); TMhelix (TMHMM)
Contig1226	thrombospondin type-1 domain-containing protein 4	1736	9	0.00150159	0.512222	F:unfolded protein binding; P:protein folding; F:heat shock protein binding		CYTOPLASMIC_DOMAIN (PHOBIUS); CYTOPLASMIC_DOMAIN (PHOBIUS); TRANSMEMBRANE (PHOBIUS); NON_CYTOPLASMIC_DOMAIN (PHOBIUS); TRANSMEMBRANE (PHOBIUS); TMhelix (TMHMM); TMhelix (TMHMM)
Contig1227	---NA---	453	0			-		no IPS match
Contig1228	---NA---	566	0			-		TRANSMEMBRANE (PHOBIUS); CYTOPLASMIC_DOMAIN (PHOBIUS); NON_CYTOPLASMIC_DOMAIN (PHOBIUS); SignalP-noTM (SIGNALP_EUK); TMhelix (TMHMM)
Contig1229	briggsae cbr-mlt-11 partial	1751	30	0.0833465	0.441667	F:serine-type endopeptidase inhibitor activity; F:kinase activity; F:ATP binding; F:protein kinase activity; P:phosphorylation; F:transferase activity; P:protein phosphorylation; F:transferase activity, transferring phosphorus-containing groups; F:protein serine/threonine kinase activity; P:flocculation; F:calcium ion binding; P:regulation of transcription, DNA-dependent; P:transcription from RNA…		no IPS match
Contig1230	---NA---	313	0			-		no IPS match
Contig1231	fh1 fh2 domain-containing protein 3-like	9221	30	0.0472964	0.462	F:kinase activity; F:ATP binding; F:protein kinase activity; P:phosphorylation; F:nucleotide binding; P:protein phosphorylation; F:transferase activity, transferring phosphorus-containing groups; F:protein serine/threonine kinase activity; F:methyltransferase activity; P:RNA methylation; P:cell division; P:methylation; P:nucleic acid phosphodiester bond hydrolysis; F:hydrolase activity; F:nucleic…		Coil (COILS); Coil (COILS)
Contig1232	atp-binding cassette sub-family c member 9 isoform 1	1854	2	8.40655	0.51	F:ATP binding; F:ion channel binding; C:sarcomere; F:ATPase activity, coupled to transmembrane movement of substances; P:potassium ion transport; F:sulfonylurea receptor activity; C:voltage-gated potassium channel complex; P:defense response to virus		no IPS match
Contig1233	swi snf-related matrix-associated actin-dependent regulator of chromatin subfamily a containing dead h box 1-like	3537	30	0	0.672333	P:chromatin modification; P:DNA metabolic process; C:heterochromatin; C:nucleus; P:response to DNA damage stimulus; F:ATP binding; F:helicase activity; F:DNA binding	-	Coil (COILS); Coil (COILS); IPR001650 (SMART); IPR014001 (SMART); G3DSA:3.40.50.300 (GENE3D); IPR001650 (PFAM); G3DSA:3.40.50.300 (GENE3D); IPR000330 (PFAM); PTHR10799:SF271 (PANTHER); PTHR10799 (PANTHER); CYTOPLASMIC_DOMAIN (PHOBIUS); TRANSMEMBRANE (PHOBIUS); NON_CYTOPLASMIC_DOMAIN (PHOBIUS); IPR014001 (PROSITE_PROFILES); IPR001650 (PROSITE_PROFILES); IPR027417 (SUPERFAMILY); IPR027417 (SUPERFAM…
Contig1234	rna-directed dna polymerase from mobile element jockey-like	1029	30	1.34708e-10	0.517333	F:ATP binding; F:DNA binding; F:kinase activity; C:phosphatidylinositol 3-kinase complex; P:phosphorylation; F:phosphatidylinositol 3-kinase regulator activity; P:regulation of phosphatidylinositol 3-kinase activity; F:structural constituent of ribosome; P:translation; C:ribosome; C:intracellular		no IPS match
Contig1235	---NA---	369	0			-		SignalP-TM (SIGNALP_GRAM_POSITIVE)
Contig1236	l _3-like	719	30	1.57106e-26	0.597333	F:RNA binding; F:nucleic acid binding; P:DNA integration; P:RNA-dependent DNA replication; F:RNA-directed DNA polymerase activity		G3DSA:3.10.10.10 (GENE3D); PTHR10178 (PANTHER); PTHR10178:SF26 (PANTHER); SSF56672 (SUPERFAMILY)
Contig1237	nfx1-type zinc finger-containing protein 1-like	4349	30	0	0.523333	P:regulation of transcription, DNA-dependent; F:zinc ion binding; C:nucleus; F:sequence-specific DNA binding transcription factor activity		IPR000967 (SMART); PF13086 (PFAM); PF13087 (PFAM); G3DSA:3.40.50.300 (GENE3D); PTHR10887:SF10 (PANTHER); PTHR10887 (PANTHER); IPR027417 (SUPERFAMILY)
Contig1238	protein	1177	30	4.38588e-11	0.469333	F:nucleic acid binding; F:ribonuclease H activity		IPR002156 (PFAM); G3DSA:3.30.420.10 (GENE3D); PTHR10642:SF0 (PANTHER); PTHR10642 (PANTHER); IPR002156 (PROSITE_PROFILES); IPR012337 (SUPERFAMILY)
Contig1239	transposon tx1 uncharacterized 149 kda	3299	30	5.98599e-50	0.430667	P:RNA-dependent DNA replication; F:RNA binding; F:RNA-directed DNA polymerase activity		IPR000477 (PFAM); IPR005135 (G3DSA:3.60.10.GENE3D); IPR005135 (PFAM); PTHR19446 (PANTHER); SSF56672 (SUPERFAMILY); IPR005135 (SUPERFAMILY)
Contig1240	---NA---	1981	0			-		no IPS match
Contig1241	---NA---	1724	0			-		no IPS match
Contig1242	zinc finger protein 28-like	1397	30	1.45429e-43	0.67	F:nucleic acid binding; F:metal ion binding		IPR015880 (SMART); IPR013087 (G3DSA:3.30.160.GENE3D); PF13465 (PFAM); IPR013087 (G3DSA:3.30.160.GENE3D); IPR013087 (G3DSA:3.30.160.GENE3D); PTHR24409 (PANTHER); IPR007087 (PROSITE_PATTERNS); IPR007087 (PROSITE_PATTERNS); IPR007087 (PROSITE_PATTERNS); IPR007087 (PROSITE_PATTERNS); IPR007087 (PROSITE_PROFILES); IPR007087 (PROSITE_PROFILES); IPR007087 (PROSITE_PROFILES); IPR007087 (PROSITE_PROFILES)…
Contig1243	pol-like protein	1754	30	3.50157e-08	0.502333	F:nucleic acid binding; F:zinc ion binding; P:translational elongation; F:GTP binding; F:translation elongation factor activity; F:metal ion binding; F:DNA binding; F:exonuclease activity; F:endonuclease activity; F:L-malate dehydrogenase activity; P:oxidation-reduction process; P:carbohydrate metabolic process; P:cellular carbohydrate metabolic process; P:malate metabolic process; F:catalytic ac…		no IPS match
Contig1244	keratin-associated protein 10-9-like	3895	1	5.23385	0.43	-		no IPS match
Contig1245	pulmonary surfactant-associated protein d-like	1398	30	2.77683e-10	0.469	F:carbohydrate binding		IPR001304 (SMART); IPR016186 (G3DSA:3.10.100.GENE3D); IPR001304 (PFAM); PTHR22802 (PANTHER); CYTOPLASMIC_DOMAIN (PHOBIUS); NON_CYTOPLASMIC_DOMAIN (PHOBIUS); TRANSMEMBRANE (PHOBIUS); IPR001304 (PROSITE_PROFILES); IPR016187 (SUPERFAMILY); TMhelix (TMHMM)
Contig1246	---NA---	2032	0			-		TRANSMEMBRANE (PHOBIUS); CYTOPLASMIC_DOMAIN (PHOBIUS); NON_CYTOPLASMIC_DOMAIN (PHOBIUS); TMhelix (TMHMM)
Contig1247	zinc finger protein 850-like	2125	30	3.33352e-72	0.661333	F:nucleic acid binding; F:zinc ion binding; C:intracellular; P:regulation of transcription, DNA-dependent		no IPS match
Contig1248	---NA---	1012	0			-		no IPS match
Contig1249	piggybac transposable element-derived protein 4-like	1897	14	0.00128477	0.595714	-		no IPS match
Contig1250	abhydrolase domain-containing protein 3-like	1591	30	7.15839e-106	0.692333	F:carboxylic ester hydrolase activity	EC:3.1.1.0	IPR012020 (PIRSF); G3DSA:3.40.50.1820 (GENE3D); PF12697 (PFAM); PTHR10794:SF24 (PANTHER); PTHR10794 (PANTHER); CYTOPLASMIC_DOMAIN (PHOBIUS); TRANSMEMBRANE (PHOBIUS); CYTOPLASMIC_DOMAIN (PHOBIUS); NON_CYTOPLASMIC_DOMAIN (PHOBIUS); TRANSMEMBRANE (PHOBIUS); SSF53474 (SUPERFAMILY)
Contig1251	uncharacterized protein loc101031178	716	2	5.57267	0.5	P:signal transduction; C:intracellular		no IPS match
Contig1252	uncharacterized protein loc101847339	2668	30	9.5468e-35	0.454333	-		no IPS match
Contig1253	---NA---	2361	0			-		TRANSMEMBRANE (PHOBIUS); CYTOPLASMIC_DOMAIN (PHOBIUS); NON_CYTOPLASMIC_DOMAIN (PHOBIUS); TMhelix (TMHMM)
Contig1254	luciferin 4-monooxygenase-like	467	19	1.13827e-06	0.453684	P:microtubule-based movement; P:microtubule-based process; P:protein polymerization; P:GTP catabolic process; C:microtubule; F:nucleic acid binding; F:nucleotide binding; C:cytoplasm; F:GTP binding; C:protein complex; F:ribonuclease H activity; F:GTPase activity; F:structural molecule activity; C:cytoskeleton; P:oxidation-reduction process; F:oxidoreductase activity, acting on paired donors, with…		no IPS match
Contig1255	uncharacterized protein partial	2057	23	9.86761e-05	0.511739	F:nucleic acid binding; F:ribonuclease H activity; P:microtubule-based movement; P:microtubule-based process; P:protein polymerization; P:GTP catabolic process; C:microtubule; F:nucleotide binding; C:cytoplasm; F:GTP binding; C:protein complex; F:GTPase activity; F:structural molecule activity; C:cytoskeleton		SIGNAL_PEPTIDE (PHOBIUS); SIGNAL_PEPTIDE_N_REGION (PHOBIUS); SIGNAL_PEPTIDE_C_REGION (PHOBIUS); SIGNAL_PEPTIDE_H_REGION (PHOBIUS); NON_CYTOPLASMIC_DOMAIN (PHOBIUS); SignalP-noTM (SIGNALP_EUK)
Contig1256	---NA---	287	0			-		no IPS match
Contig1257	hypothetical protein SMAC_03684 [Sordaria macrospora k-hell]	360	1	6.05767	0.5	F:metal ion binding; F:zinc ion binding		no IPS match
Contig1258	c-type lectin domain family 4 member f-like	2158	30	4.52221e-08	0.429333	P:chitin metabolic process; C:extracellular region; F:chitin binding		IPR002557 (SMART); IPR002557 (PFAM); IPR002557 (G3DSA:2.170.140.GENE3D); SIGNAL_PEPTIDE_H_REGION (PHOBIUS); SIGNAL_PEPTIDE_N_REGION (PHOBIUS); SIGNAL_PEPTIDE (PHOBIUS); NON_CYTOPLASMIC_DOMAIN (PHOBIUS); SIGNAL_PEPTIDE_C_REGION (PHOBIUS); IPR002557 (PROSITE_PROFILES); SignalP-noTM (SIGNALP_EUK); SignalP-TM (SIGNALP_GRAM_POSITIVE); IPR002557 (SUPERFAMILY); TMhelix (TMHMM)
Contig1259	sec24-related protein	771	6	3.79016	0.503333	C:COPII vesicle coat; P:ER to Golgi vesicle-mediated transport; P:intracellular protein transport; P:protein transport; P:transport		no IPS match
Contig1260	---NA---	215	0			-		no IPS match
Contig1261	rna-directed dna polymerase from mobile element jockey-like	786	29	0.000345068	0.474483	F:RNA binding; P:RNA-dependent DNA replication; F:RNA-directed DNA polymerase activity; P:metabolic process; F:catalytic activity		CYTOPLASMIC_DOMAIN (PHOBIUS); NON_CYTOPLASMIC_DOMAIN (PHOBIUS); NON_CYTOPLASMIC_DOMAIN (PHOBIUS); CYTOPLASMIC_DOMAIN (PHOBIUS); TRANSMEMBRANE (PHOBIUS); TRANSMEMBRANE (PHOBIUS); NON_CYTOPLASMIC_DOMAIN (PHOBIUS); TRANSMEMBRANE (PHOBIUS); TRANSMEMBRANE (PHOBIUS); TMhelix (TMHMM); TMhelix (TMHMM); TMhelix (TMHMM)
Contig1262	eclosion hormone-like	4188	30	2.1406e-07	0.688667	P:single-organism process	-	no IPS match
Contig1263	general substrate transporter	2706	1	3.46249	0.49	F:transmembrane transporter activity; C:integral to membrane; P:transmembrane transport		no IPS match
Contig1264	low quality protein: titin-like	3017	30	1.5744e-57	0.510667	P:chromosome organization; P:striated muscle cell differentiation; P:skeletal muscle tissue development; P:chromosome segregation; P:cell cycle process; C:intracellular organelle part; P:anatomical structure formation involved in morphogenesis; C:sarcomere; F:protein binding	-	IPR003598 (SMART); IPR003599 (SMART); IPR013783 (G3DSA:2.60.40.GENE3D); IPR013783 (G3DSA:2.60.40.GENE3D); IPR013783 (G3DSA:2.60.40.GENE3D); IPR013098 (PFAM); PTHR10489 (PANTHER); IPR007110 (PROSITE_PROFILES); IPR007110 (PROSITE_PROFILES); IPR007110 (PROSITE_PROFILES); SSF48726 (SUPERFAMILY); SSF48726 (SUPERFAMILY); SSF48726 (SUPERFAMILY)
Contig1265	olfactory receptor 1f12-like	379	7	3.58521	0.522857	F:olfactory receptor activity; C:integral to membrane; F:G-protein coupled receptor activity; P:detection of chemical stimulus involved in sensory perception of smell; P:G-protein coupled receptor signaling pathway; C:plasma membrane		no IPS match
Contig1266	protein prrc2c-like	213	28	5.73116e-06	0.518571	P:proteolysis; F:serine-type endopeptidase activity; C:plastid; C:chloroplast; C:integral to membrane; C:membrane; C:chloroplast membrane; F:kinase activity; F:ATP binding; F:protein kinase activity; P:phosphorylation; F:nucleotide binding; P:protein phosphorylation; F:transferase activity, transferring phosphorus-containing groups; F:protein serine/threonine kinase activity		no IPS match
Contig1267	rna-directed dna polymerase from mobile element jockey-like	855	24	0.418158	0.555833	-		no IPS match
Contig1268	rna-directed dna polymerase from mobile element jockey-like	2439	30	6.18285e-09	0.646	P:response to methotrexate; F:organic anion transmembrane transporter activity; C:membrane; P:organic anion transport; F:ribonuclease H activity; F:nucleic acid binding	-	IPR002156 (PROSITE_PROFILES)
Contig1269	tigger transposable element-derived protein 1-like	1060	30	1.37262e-13	0.714667	F:nucleic acid binding	-	no IPS match
Contig1270	protein frg1-like	2896	30	9.06307e-71	0.705667	C:nucleus	-	NON_CYTOPLASMIC_DOMAIN (PHOBIUS); SIGNAL_PEPTIDE_N_REGION (PHOBIUS); SIGNAL_PEPTIDE (PHOBIUS); SIGNAL_PEPTIDE_H_REGION (PHOBIUS); SIGNAL_PEPTIDE_C_REGION (PHOBIUS)
Contig1271	pentatricopeptide repeat-containing protein	1925	2	0.793878	0.54	C:mitochondrion; F:molecular_function; P:embryo development ending in seed dormancy		no IPS match
Contig1272	rna-directed dna polymerase from mobile element jockey-like	1118	30	2.09478e-23	0.607	F:RNA binding; P:RNA-dependent DNA replication; F:RNA-directed DNA polymerase activity; F:kinase activity; P:phosphorylation		no IPS match
Contig1273	isoform p	290	30	0.000183167	0.59	F:peptidase inhibitor activity; F:calcium ion binding; F:serine-type endopeptidase inhibitor activity; C:extracellular region; P:negative regulation of peptidase activity; P:regulation of transcription involved in G1/S transition of mitotic cell cycle; P:G1/S transition of mitotic cell cycle; P:oogenesis; F:4 iron, 4 sulfur cluster binding; P:positive regulation of cell proliferation; P:positive …		no IPS match
Contig1274	probable aminopeptidase npepl1 isoform x4	1054	6	4.99246	0.448333	F:hydrolase activity; C:membrane; P:transport; F:transporter activity		SIGNAL_PEPTIDE_H_REGION (PHOBIUS); NON_CYTOPLASMIC_DOMAIN (PHOBIUS); SIGNAL_PEPTIDE (PHOBIUS); SIGNAL_PEPTIDE_N_REGION (PHOBIUS); SIGNAL_PEPTIDE_C_REGION (PHOBIUS)
Contig1275	cuticular protein 50cb cg6305-pa	420	30	1.51486e-14	0.645667	F:structural constituent of cuticle		NON_CYTOPLASMIC_DOMAIN (PHOBIUS); SIGNAL_PEPTIDE (PHOBIUS); SIGNAL_PEPTIDE_N_REGION (PHOBIUS); SIGNAL_PEPTIDE_H_REGION (PHOBIUS); SIGNAL_PEPTIDE_C_REGION (PHOBIUS); TMhelix (TMHMM); TMhelix (TMHMM)
Contig1276	---NA---	3596	0			-		no IPS match
Contig1277	---NA---	224	0			-		no IPS match
Contig1278	---NA---	652	0			-		no IPS match
Contig1279	rna-directed dna polymerase from mobile element jockey-like	3145	30	1.11059e-29	0.460667	F:RNA binding; P:RNA-dependent DNA replication; F:RNA-directed DNA polymerase activity		no IPS match
Contig1280	partial	545	30	4.4774e-14	0.456	P:proteolysis; F:serine-type endopeptidase activity; F:catalytic activity		no IPS match
Contig1281	---NA---	492	0			-		no IPS match
Contig1282	rna-directed dna polymerase from mobile element jockey-like	818	30	0.101059	0.478333	F:unfolded protein binding; P:signal transduction by phosphorylation; P:phosphorylation; F:protein histidine kinase activity; C:cytoplasm; F:ATP binding; F:kinase activity; P:signal transduction; P:chemotaxis; P:phosphorelay signal transduction system; C:intracellular; F:signal transducer activity; F:phosphorelay sensor kinase activity; F:transferase activity, transferring phosphorus-containing g…		CYTOPLASMIC_DOMAIN (PHOBIUS); TRANSMEMBRANE (PHOBIUS); NON_CYTOPLASMIC_DOMAIN (PHOBIUS); NON_CYTOPLASMIC_DOMAIN (PHOBIUS); TRANSMEMBRANE (PHOBIUS); TMhelix (TMHMM); TMhelix (TMHMM)
Contig1283	2-cysteine peroxiredoxin	714	2	4.22542	0.535	F:GTP binding; F:GTPase activity; P:GTP catabolic process; F:nucleotide binding; P:oxidation-reduction process; F:oxidoreductase activity; F:antioxidant activity; F:peroxiredoxin activity; P:response to oxidative stress; F:peroxidase activity		CYTOPLASMIC_DOMAIN (PHOBIUS); TRANSMEMBRANE (PHOBIUS); NON_CYTOPLASMIC_DOMAIN (PHOBIUS); TMhelix (TMHMM)
Contig1284	uncharacterized protein partial	877	30	0.149922	0.665667	C:mitochondrion; F:NADH dehydrogenase (ubiquinone) activity; F:NADH dehydrogenase activity		CYTOPLASMIC_DOMAIN (PHOBIUS); NON_CYTOPLASMIC_DOMAIN (PHOBIUS); NON_CYTOPLASMIC_DOMAIN (PHOBIUS); TRANSMEMBRANE (PHOBIUS); TRANSMEMBRANE (PHOBIUS); TMhelix (TMHMM); TMhelix (TMHMM)
Contig1285	---NA---	855	0			-		no IPS match
Contig1286	---NA---	1029	0			-		no IPS match
Contig1287	glucosyl glucuronosyl transferases	3023	30	1.24749e-62	0.636667	F:transferase activity, transferring hexosyl groups; P:metabolic process	-	IPR002213 (PFAM); G3DSA:3.40.50.2000 (GENE3D); PTHR11926:SF16 (PANTHER); IPR002213 (PANTHER); CYTOPLASMIC_DOMAIN (PHOBIUS); TRANSMEMBRANE (PHOBIUS); NON_CYTOPLASMIC_DOMAIN (PHOBIUS); SSF53756 (SUPERFAMILY); TMhelix (TMHMM)
Contig1288	rna-directed dna polymerase from mobile element jockey-like	1807	30	2.67653e-12	0.519333	F:RNA-directed DNA polymerase activity; P:RNA-dependent DNA replication; F:RNA binding		IPR000477 (PFAM); IPR000477 (PROSITE_PROFILES)
Contig1289	---NA---	6153	0			-		no IPS match
Contig1290	---NA---	1704	0			-		no IPS match
Contig1291	---NA---	1057	0			-		no IPS match
Contig1292	hypothetical protein SMAC_09290 [Sordaria macrospora k-hell]	1078	1	1.78942	0.44	F:O-methyltransferase activity		no IPS match
Contig1293	low quality protein: bromodomain-containing protein 4	4026	15	0.00105162	0.564667	C:condensed chromosome; F:histone binding; C:nucleus; P:regulation of transcription involved in G1 phase of mitotic cell cycle; P:positive regulation of transcription elongation from RNA polymerase II promoter; F:DNA binding; P:protein phosphorylation; C:cytoplasm; P:histone H3-K14 acetylation; P:histone H4-K12 acetylation; P:chromosome segregation; C:condensed nuclear chromosome; P:inner cell ma…		Coil (COILS)
Contig1294	kielin chordin-like protein	837	7	2.00471	0.468571	F:cytokine receptor activity; C:membrane; P:cytokine-mediated signaling pathway		no IPS match
Contig1295	dna (cytosine-5)-methyltransferase 3-like	3003	23	7.38119e-07	0.486957	F:unfolded protein binding; P:protein folding; F:heat shock protein binding; C:integral to membrane; P:G-protein coupled receptor signaling pathway; P:peptide cross-linking; C:cytoplasm; F:RNA binding; F:molecular_function; P:biological_process; C:cellular_component		no IPS match
Contig1296	zinc finger ccch domain-containing protein 3	645	30	0.0214564	0.423333	F:nucleic acid binding; F:zinc ion binding; P:biological_process; C:cellular_component; F:metal ion binding; C:intracellular; F:RNA binding; P:mRNA processing; C:nucleus		no IPS match
[truncated: 15,891 more rows]

[truncated: 7 more sheets: all annotated sequences, 1111 gastrolith annotations, 1111 mandible annotatios, 0110 gastrolith annotations , 0110 mandible annotations, 0111 gastrolith annotations, 0111 mandible annotations]
