# Supplementary material for: Binary Gene Expression Patterning of the Molt Cycle: The Case of Chitin Metabolism
Source: PLoS One. 2015 Apr 28;10(4):e0122602. doi: 10.1371/journal.pone.0122602 (PMC4412622; doi:10.1371/journal.pone.0122602)
Supplement: S2 Dataset — Differential expression results for every contig including; Normalized read count at each sample, fold change between all molt stages in each tissue, log2 fold change between all molt stages in each tissue and statistical results (shown as p-value) of the pairwise comparisons between all molt stages in each tissue. (XLSX) [file pone.0122602.s002.xlsx]

## Sheet: Cherax_dataset_with_all_data_Ga
ID	p13 M Intermolt N	q1 M Early premolt N	q2 M Late premolt N	q3 M Late premolt N	q4 M Late premolt N	q5 M Post molt N	q6 M Post molt N	p10 G Post molt N	p11 G Post molt N	p12 G Post molt N	p1 G Early premolt N	p2 G Intermolt N	p3 G Intermolt N	p4 G Early premolt N	p5 G Early premolt N	p6 G Early premolt N	p7 G Late premolt N	p8 G Late premolt N	p9 G Late premolt N	foldChange_Molar_Early_PM_vs_intermolt	log2FoldChange_Molar_Early_PM_vs_intermolt	pval_Molar_Early_PM_vs_intermolt	foldChange_Molar_Late_PM_vs_intermolt	log2FoldChange_Molar_Late_PM_vs_intermolt	pval_Molar_Late_PM_vs_intermolt	foldChange_Molar_Post_Molt_vs_intermolt	log2FoldChange_Molar_Post_Molt_vs_intermolt	pval_Molar_Post_Molt_vs_intermolt	foldChange_Molar_Early_vs_Late	log2FoldChange_Molar_Early_vs_Late	pval_Molar_Early_vs_Late	foldChange_Molar_Early_vs_post	log2FoldChangee_Molar_Early_vs_post	pvale_Molar_Early_vs_post	foldChange_Molar_Late_vs_post	log2FoldChange_Molar_Late_vs_post	pval_Molar_Late_vs_post	foldChange_gastrolith_Early_PM_vs_intermolt	log2FoldChange_gastrolith_Early_PM_vs_intermolt	pval_gastrolith_Early_PM_vs_intermolt	foldChange_gastrolith_Late_PM_vs_intermolt	log2FoldChange_gastrolith_Late_PM_vs_intermolt	pval_gastrolith_Late_PM_vs_intermolt	foldChange_gastrolith_Post_molt_vs_intermolt	log2FoldChange_gastrolith_Post_molt_vs_intermolt	pval_gastrolith_Post_molt_vs_intermolt	foldChange_gastrolith_Early_vs_Late	log2FoldChange_gastrolith_Early_vs_Late	pval_gastrolith_Early_vs_Late
Contig1	35643.2	36419	29524.6	31852.1	34377.5	105493	43597.3	19606.4	11357.8	9677.92	11224.7	29.2041	49.4179	10710.2	14129.4	3591.97	1359.48	1827.51	586.235	1.02581	0.0367599	0.973585	0.889657	-0.168679	0.77993	2.07098	1.05031	0.394851	1.15304	0.205439	0.747512	0.495324	-1.01355	0.409306	0.429582	-1.21899	0.113394	251.33	7.97344	5.5189e-12	31.8326	4.99243	1.53629e-06	343.499	8.42416	1.0697e-12	7.89539	2.98101	3.43516e-05
Contig2	121.723	6348.57	49363.9	39744.6	77643.9	477.388	251.086	163.194	279.377	68.3456	0	1.55755	0	0	3.50489	28.2356	468.407	1441.83	1066.99	52.362	5.71045	0.000463106	452.756	8.82259	1.15035e-06	2.96142	1.56629	0.249955	0.115652	-3.11214	0.0244047	17.6814	4.14416	0.00017977	152.885	7.2563	1.00747e-09	10.2206	3.35341	0.051133	1273.8	10.3149	5.80443e-07	218.487	7.77141	5.81626e-05	0.00802374	-6.96151	6.36009e-09
Contig3	0.806115	62.7019	1.03222	10.9325	9.57299	0.99872	0	26936	8715.78	6810.22	7.39146	6.61959	3.95344	3.39936	3.50489	34.286	10.9783	39.1609	11.1029	78.0906	6.28708	0.00114338	8.80234	3.13789	0.112247	0.615338	-0.700548	1	8.87157	3.14919	0.00171331	126.907	6.98762	2.60444e-06	14.3049	3.83844	0.00915264	2.29697	1.19973	0.750418	3.84639	1.94351	0.571143	2674.58	11.3851	0.00560257	0.597175	-0.743775	0.681111
Contig4	639.249	18220.9	50056.5	40758.4	48177.4	4225.58	1200.59	92.5195	126.638	101.114	36.9573	19.8588	46.7823	0	0	758.326	2578.07	3453.28	1299.04	28.6164	4.83877	1.28404e-05	72.073	6.17139	5.34467e-08	4.2059	2.07242	0.0297092	0.397048	-1.33262	0.133255	6.80387	2.76636	0.000258854	17.1362	4.09897	1.18741e-08	5.9556	2.57425	0.030095	72.9283	6.18841	0.000138539	3.18961	1.67338	0.183782	0.0816639	-3.61416	0.000533058
Contig5	1607.39	67069.4	3519.87	3085.14	13091.5	164.789	36.8488	1.28499	0	0	1.47829	0.389387	1.31781	1.13312	1.1683	0	0	0	0	41.8906	5.38855	2.10928e-06	4.02914	2.01047	0.0253179	0.0621821	-4.00736	3.27993e-07	10.3969	3.37808	8.99861e-07	673.677	9.39591	1.68859e-22	64.7958	6.01783	4.61426e-14	1.10168	0.13971	1	0	#NAME?	0.665083	0.500453	-0.998695	0.857102	Inf	Inf	0.590391
Contig6	8173.2	10515.8	4808.09	8286.8	14425.6	15614	12466.9	16378.5	25574.1	69998.1	19368.6	24436.8	34434.4	4765.9	4279.47	1937.16	3728.96	1190.25	1565.51	1.29171	0.369287	0.698575	1.1098	0.150295	0.877599	1.6983	0.764091	0.403427	1.16392	0.218992	0.730301	0.760592	-0.394804	0.688356	0.653475	-0.613796	0.326702	0.256853	-1.96099	0.0671648	0.0731879	-3.77225	0.00411004	1.26534	0.339523	0.746045	3.5095	1.81126	0.104956
Contig7	13.704	11281.5	57489.6	42014.2	78495	265.66	201.383	1.28499	0.966702	0	0	11.2922	5.93015	0	14.0195	0	16.4674	20.1738	8.88235	826.488	9.69085	3.18975e-09	4296.23	12.0689	4.4639e-12	16.8487	4.07456	0.00137113	0.192375	-2.37801	0.0332419	49.0536	5.61629	1.76687e-08	254.989	7.99429	2.11638e-14	0.406708	-1.29794	0.232174	1.75719	0.813274	0.613618	0.0869232	-3.52412	0.01161	0.231453	-2.11121	0.0294608
Contig8	167069	244394	167988	149786	84365.8	121880	139677	176668	182117	164299	219547	60001.1	132739	258111	336911	232612	181431	214037	280814	1.46862	0.554461	0.56208	0.800403	-0.321202	0.591995	0.773115	-0.371245	0.60542	1.83485	0.875663	0.194807	1.89961	0.925707	0.221135	1.0353	0.0500432	0.982781	2.70704	1.43672	0.0736435	2.32863	1.21948	0.122649	1.80198	0.849586	0.270978	1.1625	0.217233	0.799022
Contig9	38596	879.033	166.188	115.884	273.265	7744.08	4626.67	25491.7	7196.13	30442.8	1834.56	8364.82	36076.4	679.871	709.155	184.539	2435.35	455.69	1055.89	0.0228653	-5.45069	1.68915e-06	0.00475338	-7.71683	3.86798e-24	0.158554	-2.65696	0.000459858	4.81034	2.26614	0.000957513	0.144212	-2.79374	0.00383114	0.0299796	-5.05988	1.56641e-14	0.0381488	-4.71222	0.000318855	0.0589338	-4.08476	0.005254	0.94425	-0.0827596	1	0.647315	-0.62746	0.579444
Contig10	6.44892	8.44064	9.28999	7.28831	0	9.9872	10.2834	10.2799	14.5005	12.1711	5.91317	8.95591	12.5192	14.7305	7.00977	13.1094	5.48915	9.49355	8.88235	1.31402	0.393991	0.904615	0.859627	-0.218217	0.822292	1.55267	0.63475	0.779566	1.5286	0.612209	0.61137	0.8463	-0.240758	1	0.553645	-0.852967	0.392776	0.946557	-0.0792382	1	0.737775	-0.438748	0.802202	1.143	0.192827	0.847504	1.28299	0.359509	0.746809
Contig11	20.1529	18923.9	37929	25310.8	29879.9	126.837	63.4142	6.42496	3.86681	3.74496	4.43488	5.06204	0.658906	1.13312	7.00977	3.02524	7.31886	391.609	9.99264	942.733	9.88071	8.26244e-13	1533.34	10.5825	2.57346e-14	4.67202	2.22405	0.0260592	0.614824	-0.701756	0.448625	201.783	7.65666	2.98452e-17	328.197	8.35842	9.4157e-21	1.36454	0.448412	1	47.4787	5.56921	0.572457	1.63649	0.710607	1	0.02874	-5.1208	0.226034
Contig12	11858.8	16414.6	14845.4	14532.9	15523.9	9487.84	11628.8	6850.3	8953.59	9268.79	9903.08	15602.8	20101.9	15749.2	13588.4	11104.6	10328.7	12240.7	11652.5	1.38965	0.474726	0.619322	1.2546	0.32723	0.739289	0.879188	-0.185756	0.781534	1.10765	0.147497	0.774941	1.58061	0.660482	0.379285	1.427	0.512986	0.427983	0.703134	-0.508129	0.528781	0.636508	-0.651749	0.471336	0.46669	-1.09947	0.188734	1.10467	0.14362	0.848277
Contig13	1488.09	21.7045	13.4189	7.28831	17.4054	34475.8	30147.5	7.70996	8.70032	10.2987	0	0.778775	0	0	0	2.01683	0	0	0	0.0146432	-6.09363	3.97141e-07	0.00847263	-6.88297	1.01681e-19	21.461	4.42365	2.27899e-05	1.72829	0.789349	0.32466	0.000682316	-10.5173	4.90694e-14	0.000394791	-11.3066	7.99108e-41	1.29908	0.377494	1	0	#NAME?	0.866915	22.8902	4.51666	0.0198742	Inf	Inf	0.753556
Contig14	118787	143059	93180.7	106867	153917	76803.6	128258	84174.7	100967	104415	98807.6	64788.2	101081	183131	153054	92224.4	303813	126083	148828	1.2091	0.273936	0.77302	0.984891	-0.0219646	0.919031	0.851652	-0.231664	0.755361	1.22765	0.2959	0.637374	1.41971	0.5056	0.506351	1.15645	0.209699	0.773862	1.5843	0.66385	0.398675	2.3175	1.21257	0.244196	1.15983	0.213918	0.740606	0.683627	-0.54872	0.496347
Contig15	178.151	10210.8	106915	76115.4	193004	494.366	313.643	5.13997	1.9334	1.87248	1.47829	1.94694	1.31781	0	2.33659	1.00841	20.1269	397.542	34.4191	57.5418	5.84654	0.0135262	696.907	9.44482	0.000443484	2.24328	1.16561	0.592734	0.0825674	-3.59828	0.0898433	25.6507	4.68093	0.00319546	310.664	8.27921	2.77654e-06	0.737703	-0.438888	0.758661	91.829	6.52088	0.417406	1.82447	0.867479	1	0.00803344	-6.95977	0.0980814
Contig16	1018.12	9466.78	12705.6	12351.5	20544.5	2188.2	2078.1	512.712	2817.94	3004.4	8806.19	2610.45	1434.44	23349.1	18549	10244.5	9668.22	6935.04	7598.85	9.33505	3.22266	0.00184646	14.8031	3.88783	9.95858e-05	2.07035	1.04988	0.241754	0.630615	-0.665168	0.457149	4.50892	2.17278	0.00456047	7.15003	2.83795	2.9597e-05	7.52431	2.91156	0.00196463	3.98052	1.99296	0.0488089	1.04194	0.0592742	0.884807	1.89028	0.918602	0.140175
Contig17	18300.4	26655.6	47604	35767.4	104472	22214.5	17078.1	5259.47	11010.7	10059.9	19532.7	25818.7	11598.1	30020.9	25223.5	30933.1	25800.8	23942.7	28476.8	1.46232	0.548255	0.743339	3.38499	1.75915	0.293674	1.06143	0.0860037	1	0.432	-1.2109	0.486123	1.37769	0.462251	0.65333	3.1891	1.67315	0.135408	1.41159	0.49732	0.613613	1.39113	0.476256	0.663064	0.468315	-1.09445	0.167907	1.01471	0.0210641	0.961352
Contig18	191.855	196.546	271.474	291.532	295.022	230.704	345.35	177.329	296.777	307.087	246.875	195.473	272.787	296.877	233.659	269.246	371.432	239.712	298.669	1.0285	0.0405469	0.971386	1.4816	0.56716	0.53634	1.48169	0.567244	0.529113	0.694182	-0.526613	0.578439	0.694142	-0.526697	0.571248	0.999942	-8.38506e-05	0.956373	1.11449	0.156379	0.835019	1.29064	0.368085	0.719967	1.10843	0.148524	0.782328	0.863515	-0.211706	0.789171
Contig19	10512.5	26038.2	129964	64933.7	58825.1	8181.51	8367.25	23458.8	11013.6	10796.7	9409.33	3054.36	9819.67	15200.8	12688.9	10392.7	14901.2	16280.3	14726.9	2.48667	1.31421	0.444449	8.03325	3.00598	0.0889301	0.777616	-0.362871	0.71554	0.309546	-1.69177	0.33331	3.19781	1.67708	0.183748	10.3306	3.36886	0.00634141	1.84463	0.883332	0.218574	2.36473	1.24168	0.123254	2.33497	1.2234	0.148055	0.780058	-0.358346	0.564468
Contig20	9222.76	9272.65	10566.8	8447.87	15671.8	41674.6	13032.5	4530.88	4640.17	9664.82	24461.3	3350.68	2756.2	21733.2	28636.1	16355.4	22542.1	29596.1	23311.7	1.00939	0.0134789	0.991262	1.24344	0.314332	0.951199	2.93859	1.55513	0.403128	0.811772	-0.300853	0.961734	0.343493	-1.54165	0.404751	0.42314	-1.24079	0.242714	7.45112	2.89746	0.00214384	8.20973	3.03733	0.00163481	2.05362	1.03817	0.21763	0.907597	-0.139876	0.761238
Contig21	78.9993	127.815	79.481	85.2732	86.1569	57.9258	39.4197	88.6645	64.769	43.0671	78.3495	72.4261	110.037	120.111	117.998	85.7151	49.4023	59.3347	82.1617	1.62433	0.699847	0.507955	1.05222	0.0734379	1	0.609355	-0.714644	0.364488	1.54372	0.626409	0.391695	2.66566	1.41449	0.0843134	1.72678	0.788082	0.238386	1.09881	0.135937	0.845922	0.694789	-0.525353	0.641634	0.715465	-0.483047	0.533622	1.5815	0.66129	0.373781
Contig22	1790.38	2644.33	1916.83	2083.73	1942.45	1240.41	1563.07	416.338	813.963	962.456	821.931	1701.23	3664.83	1512.71	1132.08	808.747	863.626	988.516	1028.13	1.48281	0.568333	0.554304	1.10009	0.137628	0.919899	0.773067	-0.371336	0.61214	1.34789	0.430705	0.512466	1.91809	0.939669	0.218571	1.42303	0.508963	0.427184	0.396935	-1.33303	0.0955341	0.356176	-1.48934	0.0917085	0.271347	-1.88179	0.0285878	1.11443	0.156312	0.841782
Contig23	18705.9	12620	6341.97	14487.7	9586.04	11423.4	17802.3	68.1046	927.067	233.124	118.263	735.164	1717.77	203.961	197.442	74.6225	148.207	299.047	229.831	0.677321	-0.562089	0.560175	0.538116	-0.894011	0.222805	0.770917	-0.375352	0.618655	1.25869	0.331922	0.644433	0.878591	-0.186737	0.850198	0.698021	-0.518658	0.404466	0.120673	-3.05083	0.00596952	0.183061	-2.44961	0.0595633	0.331404	-1.59334	0.234115	0.659195	-0.601222	0.454526
Contig24	426.435	79123.8	107230	97745.7	110162	762.023	452.469	14.1349	3.86681	6.55369	8.86976	8.56652	8.56578	5.6656	8.17807	459.836	406.197	2015.01	123.243	186.281	7.54134	1.4947e-09	244.881	7.93594	1.23917e-10	1.40887	0.494541	0.621406	0.760701	-0.3946	0.684577	132.22	7.0468	1.53854e-15	173.814	7.4414	3.43861e-18	14.0769	3.81526	0.41954	98.4562	6.62141	0.192871	0.954172	-0.0676783	0.860123	0.142977	-2.80615	0.285683
Contig25	4016.87	12040	8519.95	12545.4	12214.3	19919.5	42986.3	162501	44035.2	59242.5	419004	2080.11	10382.4	439282	475916	661975	857474	640012	520189	3.00921	1.58938	0.223066	2.74126	1.45484	0.217275	7.72106	2.9488	0.0208828	1.09775	0.134547	0.819582	0.38974	-1.35942	0.259565	0.355036	-1.49396	0.0499498	79.741	6.31725	1.13112e-09	107.32	6.74578	7.91282e-10	14.162	3.82395	5.80207e-05	0.74302	-0.428527	0.578882
Contig26	270.049	1723.1	8590.14	7562.35	9005.57	449.424	651.281	160.624	78.3028	334.238	137.481	171.33	693.169	49.8572	33.8806	95.7992	20.1269	32.0407	26.647	6.40594	2.67941	0.00844641	30.8665	4.94797	3.36136e-06	2.01156	1.00832	0.251549	0.207537	-2.26856	0.0135294	3.18456	1.67109	0.0307735	15.3446	3.93966	5.69551e-08	0.182543	-2.4537	0.061786	0.0604274	-4.04865	0.00948235	0.440742	-1.18199	0.457707	3.02086	1.59496	0.228387
Contig27	232.161	11294.8	22099.9	22150.6	42653.7	1917.54	69.4129	15.4199	14.5005	0	7.39146	3.50449	19.7672	96.3151	63.0879	251.095	821.542	831.872	350.853	48.8431	5.61008	0.000976251	123.587	6.94938	7.28338e-05	4.24916	2.08718	0.161887	0.395213	-1.3393	0.333968	11.4948	3.5229	0.00154133	29.085	4.8622	8.38725e-06	8.94497	3.16108	0.0041063	57.0547	5.83427	3.16344e-05	0.851386	-0.232115	0.896519	0.156779	-2.6732	0.00333854
Contig28	133.815	35958.3	44425.8	38194.4	67497.4	199.744	142.254	3.85498	0.966702	0	0	1.94694	0.658906	0	1.1683	2.01683	14.6377	513.838	4.44117	269.78	8.07564	3.08523e-10	370.862	8.53474	2.10246e-11	1.2637	0.337656	0.75702	0.72744	-0.4591	0.630266	213.484	7.73798	2.41706e-17	293.473	8.19708	3.58593e-20	0.611686	-0.709137	0.748469	135.704	7.08432	0.522866	1.23302	0.302201	0.868334	0.00450749	-7.79346	0.147976
Contig29	2670.66	84899.6	5469.74	4784.04	17208.7	253.675	40.2766	0	0	0	0	0	0.658906	1.13312	2.33659	1.00841	3.65943	1.18669	0	31.9155	4.99619	7.61025e-06	3.38439	1.7589	0.0477804	0.0545866	-4.19531	9.46113e-08	9.43021	3.23729	2.42066e-06	584.677	9.1915	5.79452e-22	62.0004	5.95421	6.0874e-14	3.37988	1.75697	0.627572	4.86998	2.28392	0.657979	0	#NAME?	1	0.694023	-0.526946	1
Contig30	1245.45	301.452	169.284	72.1542	255.86	55.9283	281.936	107.939	66.7024	429.735	172.96	512.823	548.21	132.575	109.82	70.5889	69.5292	42.721	69.9485	0.243	-2.04097	0.0431503	0.131936	-2.92209	1.67335e-05	0.133531	-2.90475	0.00030834	1.8418	0.881117	0.190217	1.8198	0.863781	0.299074	0.988056	-0.0173354	0.795777	0.228384	-2.13047	0.00357238	0.11414	-3.13113	0.000204408	0.379584	-1.39751	0.106112	2.00091	1.00066	0.157754
Contig31	0	659.576	1347.05	1345.42	1098.28	4.9936	3.4278	0	0	0	0	0	0	0	1.1683	0	0	9.49355	0	Inf	Inf	1.35476e-10	Inf	Inf	1.8464e-12	Inf	Inf	0.0955691	0.526509	-0.92547	0.298497	159.011	7.31298	3.00103e-14	302.01	8.23845	2.04511e-18	Inf	Inf	1	Inf	Inf	0.648806	NA	NA	NA	0.0927341	-3.43076	0.458847
Contig32	78.9993	17182.7	99017.9	56180.4	151803	363.534	233.09	7.70996	0	0	0	7.00897	1.97672	0	8.17807	1.00841	20.1269	1706.47	26.647	218.365	7.7706	0.00123408	1284.19	10.3266	7.67141e-05	3.73528	1.90121	0.323141	0.170041	-2.55605	0.183274	58.4603	5.86939	0.000185274	343.802	8.42543	5.16208e-07	0.511326	-0.967683	0.672331	129.497	7.01677	0.538039	0.572733	-0.804065	0.731378	0.00394857	-7.98446	0.139338
Contig33	1980.62	9681.42	11791.1	9575.38	9370.21	1203.46	847.522	1409.64	1763.26	1283.59	3753.38	2140.07	1555.68	6933.56	4289.98	7597.38	4402.3	4672.01	5046.28	4.9074	2.29496	0.021705	5.14947	2.36442	0.0102897	0.512034	-0.965689	0.188118	0.952991	-0.0694656	1	9.58413	3.26065	2.77393e-05	10.0569	3.33011	1.79059e-06	3.04969	1.60866	0.0620805	2.54022	1.34495	0.147841	0.801859	-0.318579	0.651595	1.20056	0.263712	0.663329
Contig34	1359.92	1696.57	946.547	1212.77	2160.88	1178.49	1476.52	456.172	816.863	1580.37	1006.72	2558.28	1812.65	1078.73	994.219	919.672	761.162	965.969	1243.53	1.25249	0.324799	0.7348	1.04815	0.0678518	0.981331	0.963885	-0.0530667	0.912877	1.19495	0.256947	0.681552	1.29942	0.377866	0.604888	1.08743	0.120919	0.859828	0.45674	-1.13056	0.120451	0.451913	-1.14588	0.188007	0.434674	-1.20199	0.152913	1.01068	0.0153273	0.93066
Contig35	31897.2	21728.6	22685.1	22547.8	62903.2	28576.4	10477.1	984.304	5258.86	3158.88	3329.11	29640.2	20657.4	4150.62	1769.97	2066.24	1299.1	2894.35	5346.06	0.683904	-0.548135	0.724756	1.11682	0.159391	1	0.606351	-0.721776	0.471584	0.61237	-0.707526	0.672552	1.1279	0.173641	0.787207	1.84186	0.881166	0.354216	0.112278	-3.15485	1.59039e-05	0.126144	-2.98686	0.000569254	0.124176	-3.00954	0.000257069	0.89008	-0.167994	0.593648
Contig36	0	51.8497	37.16	116.613	21.7568	4.9936	8.56949	32.1248	11.6004	100.178	25.131	0.778775	0	77.0521	51.405	58.4879	31.1052	17.8004	16.6544	Inf	Inf	0.076703	Inf	Inf	0.0697479	Inf	Inf	0.310808	0.893106	-0.163096	1	7.78011	2.95979	0.169413	8.71129	3.12289	0.125958	136.36	7.09128	4.40722e-05	56.1466	5.81113	0.00176741	123.614	6.9497	6.20268e-05	2.42865	1.28015	0.135285
Contig37	726.31	200.164	514.046	606.387	767.579	1047.66	455.897	168.334	231.042	25.2785	100.524	33.0979	15.1548	24.9286	36.2172	47.3954	31.1052	49.8411	28.8676	0.27668	-1.85371	0.0642523	0.859699	-0.218096	0.721777	1.02483	0.0353812	0.936357	0.321834	-1.63561	0.0690646	0.269978	-1.88909	0.0468552	0.838872	-0.253477	0.73057	2.16396	1.11367	0.572561	1.51325	0.597655	0.731859	5.84805	2.54796	0.103538	1.43	0.516016	0.714986
Contig38	6914.05	5522.59	16372.1	10298.4	18610.8	174981	94973.1	145.204	24.1675	27.151	104.959	85.2759	458.599	107.646	117.998	63.53	76.8481	26.1073	3.33088	0.801909	-0.318489	0.843665	2.16852	1.11671	0.495439	19.319	4.27194	0.0136391	0.369795	-1.4352	0.368816	0.0415089	-4.59043	0.0090509	0.112249	-3.15523	0.001248	0.360593	-1.47156	0.289143	0.129547	-2.94845	0.0368118	0.239972	-2.05906	0.133596	2.78348	1.47689	0.172216
Contig39	2568.28	4166.06	3058.47	2678.45	2191.34	4263.54	3218.7	3876.82	2845.97	2147.74	4099.31	1145.97	2538.11	5482.03	5613.66	7310.99	7007.81	6029.59	6364.2	1.62854	0.703576	0.464379	1.02487	0.035444	1	1.44029	0.526356	0.580818	1.58901	0.668132	0.315689	1.1307	0.17722	0.764776	0.711575	-0.490912	0.399404	3.04441	1.60616	0.0418117	3.49485	1.80523	0.0410325	1.59883	0.677014	0.411378	0.871113	-0.199069	0.799976
Contig40	70189.2	33327.3	18408.6	36679.1	37826.3	39262.7	60804	413.768	3032.54	942.795	297.137	4870.46	5005.05	530.3	589.989	168.405	440.961	1005.13	747.227	0.476699	-1.06885	0.269706	0.437335	-1.19319	0.0939046	0.703474	-0.50743	0.505181	1.09001	0.124339	0.838927	0.677635	-0.56142	0.525916	0.621679	-0.685759	0.252783	0.0800924	-3.64219	9.80252e-07	0.147484	-2.76137	0.0012653	0.294696	-1.7627	0.0376887	0.543057	-0.880824	0.121779
Contig41	20.959	18.0871	22.7089	30.6109	53.9568	33.9565	31.7071	57.8247	39.6348	29.0235	25.131	27.2571	19.1083	18.1299	11.683	23.1935	23.7863	21.3605	23.3162	0.866389	-0.206913	0.916961	1.6885	0.755742	0.496993	1.54799	0.630396	0.605575	0.513112	-0.962655	0.40981	0.559687	-0.837308	0.501194	1.09077	0.125347	0.877749	0.841287	-0.24933	0.703233	0.981836	-0.0264459	0.941661	1.81504	0.860004	0.456072	0.856851	-0.222884	0.761236
Contig42	44.3363	115.757	617.268	223.751	415.99	32.9578	46.2752	16.7049	7.73361	12.1711	20.6961	11.6816	7.24796	15.8637	19.861	23.1935	16.4674	33.2274	21.0956	2.62122	1.39024	0.436484	9.41782	3.23539	0.0766103	0.882036	-0.18109	0.83973	0.278326	-1.84515	0.303139	2.97178	1.57133	0.229609	10.6774	3.41648	0.00719072	2.10028	1.07058	0.331941	2.48532	1.31343	0.213514	1.28823	0.365388	0.874946	0.845075	-0.242848	0.694917
Contig43	1587.24	1032.17	1794	1242.66	4150.32	1434.16	299.075	350.803	10028.6	1803.2	9749.34	14746.1	7034.48	5237.28	1161.29	9907.65	19245	20207	31111.5	0.652865	-0.615144	0.736467	1.4926	0.577829	0.815339	0.54135	-0.885365	0.436414	0.437401	-1.19297	0.532737	1.20599	0.270221	0.735004	2.75718	1.46319	0.200572	0.597618	-0.742705	0.269771	2.15602	1.10837	0.229329	0.370961	-1.43066	0.088782	0.277185	-1.85108	0.00255234
Contig44	137.04	3.61742	104.254	24.0514	140.984	31082.2	2948.76	6518.77	14878.5	9456.03	2.95659	363.688	9.88359	7.93183	4.67318	3.02524	1.82972	5.93347	3.33088	0.0265013	-5.23779	0.562997	0.64963	-0.62231	0.583585	123.223	6.94513	0.53486	0.0407945	-4.61548	0.796035	0.000215068	-12.1829	0.284701	0.00527199	-7.56744	0.0732848	0.0249011	-5.32765	3.8772e-06	0.0197808	-5.65975	3.54146e-05	55.0427	5.78248	0.00028837	1.25885	0.332108	0.931863
Contig45	2.41835	1.20581	1.03222	0	0	0	3.4278	0	0.966702	0.936241	0	0.778775	3.29453	0	1.1683	1.00841	3.65943	1.18669	0	0.500581	-0.998326	0.981239	0.143607	-2.7998	0.299613	0.69644	-0.521928	0.862085	3.48576	1.80147	0.659053	0.71877	-0.476398	1	0.206202	-2.27787	0.387618	0.266301	-1.90887	0.496956	0.788847	-0.342183	0.880215	0.309665	-1.69122	0.61038	0.337582	-1.56669	0.721261
Contig46	138.652	440.119	310.699	296.634	226.271	194.75	184.244	100.229	86.0365	279.936	285.31	101.63	79.7276	353.533	330.628	502.189	605.636	543.506	406.367	3.18684	1.67212	0.0976987	1.99584	0.996994	0.270285	1.35053	0.433531	0.66175	1.59674	0.67513	0.326312	2.35968	1.23859	0.11089	1.47781	0.563464	0.38629	4.05116	2.01834	0.0232194	5.70066	2.51113	0.0118944	1.71273	0.776297	0.350083	0.710648	-0.492792	0.501237
Contig47	547.352	12.0581	66.0621	68.5101	126.189	36746.9	7506.87	7.70996	11.6004	5.61745	2.95659	6.61959	3.29453	12.4643	8.17807	5.04206	34.7646	42.721	32.1985	0.022117	-5.4987	0.38015	0.157305	-2.66836	0.271371	40.083	5.32492	0.453616	0.140599	-2.83034	0.789966	0.000551779	-10.8236	0.154299	0.00392449	-7.99328	0.0162134	1.44284	0.528907	0.719204	7.35777	2.87927	0.0128273	1.67204	0.741606	0.594373	0.196097	-2.35036	0.00268051
Contig48	2296.62	806.684	6477.19	6607.58	5975.28	1057.64	3062.74	34.6948	18.3673	27.151	668.188	28.8147	32.9453	84.9839	25.7025	159.329	3242.26	1982.97	879.352	0.352638	-1.50374	0.124933	2.75176	1.46035	0.0956298	0.883978	-0.177918	0.836014	0.12815	-2.96409	0.00184778	0.398922	-1.32582	0.130542	3.11293	1.63827	0.013764	7.57214	2.9207	0.15466	65.6519	6.03676	0.00524715	0.864093	-0.210742	0.836202	0.115338	-3.11606	0.0101996
Contig49	1555.8	130.227	305.537	75.0695	666.628	565.276	1763.6	286.553	348.979	179.758	214.352	380.821	619.372	382.994	241.837	545.551	622.103	1731.39	214.287	0.0840353	-3.57286	0.0494498	0.221792	-2.17272	0.0433835	0.737429	-0.439425	0.705702	0.378893	-1.40014	0.421648	0.113957	-3.13344	0.0671525	0.300763	-1.7333	0.0600595	0.690365	-0.53457	0.699409	1.70142	0.766739	0.5502	0.541092	-0.886054	0.472046	0.405758	-1.30131	0.180335
Contig50	29.8263	20783.3	37295.2	18566.2	61763.2	82.8938	75.4115	1.28499	5.80021	0	0	1.16816	0	0	0	0	25.616	304.98	8.88235	699.568	9.45032	0.00056079	1302.41	10.347	0.000222376	2.62265	1.39103	0.517938	0.537132	-0.896651	0.721046	266.741	8.05929	9.60674e-06	496.602	8.95594	1.02057e-06	0	#NAME?	0.647461	193.245	7.59429	0.415011	4.03097	2.01113	0.966007	0	#NAME?	0.0573223
Contig51	8.06115	9.64645	6.19333	10.9325	3.48109	58.9245	36.8488	8.99495	8.70032	12.1711	5.91317	12.071	7.90687	4.53248	3.50489	8.0673	3.65943	7.12016	4.44117	1.20139	0.264708	0.940882	0.849239	-0.235757	0.860062	5.87652	2.55496	0.0471461	1.41467	0.500465	0.683587	0.20444	-2.29025	0.0813941	0.144514	-2.79072	0.000688581	0.550369	-0.86153	0.39307	0.506286	-0.981975	0.432339	0.995263	-0.00685034	0.977696	1.08707	0.120445	1
Contig52	0.806115	7.23484	6.19333	3.64415	6.0919	5.99232	8.56949	2.56999	0.966702	1.87248	4.43488	2.72571	0.658906	0	0	0	1.82972	1.18669	4.44117	9.01045	3.1716	0.25065	6.5488	2.71123	0.322239	8.91533	3.15629	0.208648	1.37589	0.460368	0.709149	1.01067	0.0153103	1	0.734555	-0.445058	0.670449	0.654313	-0.611946	0.557217	1.4687	0.554543	0.911831	1.06624	0.0925297	1	0.445504	-1.16649	0.377285
Contig53	640.055	934.5	1126.15	878.241	1276.69	1630.91	586.153	2672.78	1548.66	2565.3	294.18	394.839	259.609	453.248	580.643	581.854	848.988	875.78	575.132	1.46581	0.551694	0.569262	1.69758	0.763478	0.401767	1.71552	0.778644	0.430298	0.863469	-0.211784	0.872822	0.854439	-0.226951	0.878102	0.989543	-0.0151662	0.990302	1.45743	0.543424	0.530629	2.3361	1.2241	0.223923	6.90659	2.78797	0.00363674	0.623873	-0.680676	0.324789
Contig54	8.86727	622.196	12018.1	5603.25	14962.6	12.9834	5.99864	0	0	0	0	1.16816	1.31781	1.13312	1.1683	0	3.65943	112.736	0	70.4453	6.13843	0.0065855	1215.84	10.2477	7.60427e-05	1.05961	0.0835334	1	0.0579396	-4.10931	0.0395844	66.4823	6.0549	0.000130387	1147.44	10.1642	1.21394e-08	0.461626	-1.1152	0.713029	31.0065	4.9545	0.654276	0	#NAME?	0.619881	0.0148881	-6.0697	0.22457
Contig55	2016.09	2352.53	3804.77	3428.42	4145.97	2221.15	4000.24	254.429	1056.61	3184.16	684.449	640.153	507.358	759.19	560.782	584.879	633.082	943.422	870.47	1.17149	0.228345	0.810629	1.86965	0.902769	0.305381	1.52209	0.606055	0.47809	0.626582	-0.674424	0.455381	0.769658	-0.37771	0.671781	1.22834	0.296714	0.694655	1.12608	0.171313	0.983621	1.41717	0.503013	0.7177	2.6095	1.38378	0.280497	0.7946	-0.3317	0.671871
Contig56	426.435	940.529	1303.7	1190.18	1643.07	315.596	507.314	52.6847	18.3673	51.4933	1292.03	143.295	309.686	2566.51	2819.1	1386.57	1780.31	1987.71	1271.29	2.21429	1.14684	0.24075	3.21088	1.68297	0.059848	0.952111	-0.070799	0.91192	0.689619	-0.536128	0.564814	2.32566	1.21764	0.11828	3.37239	1.75377	0.00815988	8.86957	3.14886	0.000433167	7.37966	2.88356	0.00200897	0.179923	-2.47455	0.00259422	1.20189	0.265308	0.659116
Contig57	1079.39	2013.7	2074.76	1999.91	3120.79	1374.24	1234.01	1673.06	1653.06	2035.39	1297.94	1313.01	1840.32	1177.31	1398.45	1191.94	1357.65	1403.86	972.617	1.87297	0.905329	0.349395	2.20414	1.14022	0.192167	1.19407	0.255889	0.809834	0.84975	-0.23489	0.834844	1.56856	0.64944	0.37823	1.84591	0.88433	0.15878	0.800972	-0.320176	0.680128	0.786159	-0.347106	0.671024	1.13023	0.176613	0.799367	1.01884	0.0269305	0.959676
Contig58	73.3565	73.5542	114.577	104.952	93.9893	86.8886	125.115	96.3744	100.537	107.668	96.089	93.453	91.5879	62.3216	72.4343	96.8076	106.124	97.3089	74.3897	1.00666	0.00957925	1	1.41794	0.503798	0.623931	1.42631	0.512293	0.596755	0.709946	-0.494219	0.641713	0.705778	-0.502713	0.618284	0.994129	-0.00849478	0.935785	0.88351	-0.178681	0.783664	0.997511	-0.00359577	0.936549	1.09463	0.130444	0.898709	0.885715	-0.175086	0.816032
Contig59	1122.11	3314.76	6551.51	5070.47	8406.82	2035.39	1556.22	204.314	687.325	193.802	762.799	459.477	218.757	1074.2	912.439	843.033	947.793	935.115	1265.73	2.96572	1.56838	0.109371	5.90637	2.56227	0.00595311	1.58234	0.662056	0.476721	0.502123	-0.993887	0.264716	1.87427	0.906328	0.221803	3.73269	1.90022	0.00352625	2.64586	1.40373	0.134342	3.08924	1.62725	0.0895163	1.06294	0.0880588	0.947621	0.856475	-0.223517	0.690424
Contig60	26089.9	15089.5	9902.1	10361.1	10573.8	12379.1	15644.5	300.688	1849.3	534.594	233.57	1640.88	5041.29	393.192	280.391	182.523	272.628	588.6	569.58	0.580652	-0.784255	0.416692	0.391597	-1.35256	0.0479639	0.530288	-0.915151	0.2276	1.48278	0.568304	0.395976	1.09497	0.130896	0.832577	0.73846	-0.437407	0.435768	0.0811928	-3.6225	0.00586789	0.141976	-2.81628	0.0690585	0.265918	-1.91095	0.212236	0.571875	-0.806228	0.39827
Contig61	47.5608	69.9368	119.738	104.952	158.389	49.936	66.842	35.9798	3.86681	7.48993	4.43488	0.778775	0.658906	2.26624	2.33659	11.0925	20.1269	0	0	1.47629	0.561974	0.607029	2.66501	1.41414	0.140904	1.21201	0.277403	0.804482	0.553953	-0.852165	0.387631	1.21805	0.284571	0.724056	2.19883	1.13674	0.104295	6.99248	2.80581	0.385559	9.3156	3.21965	0.50776	21.9338	4.45508	0.182722	0.750621	-0.413844	1
Contig62	0	4.82322	2.06444	3.64415	4.35136	0	0	0	0.966702	0.936241	7.39146	1.55755	5.93015	835.109	633.216	0	0	0	0	Inf	Inf	0.319386	Inf	Inf	0.392894	NA	NA	NA	1.45747	0.543469	0.740545	Inf	Inf	0.10219	Inf	Inf	0.115755	98.0828	6.61593	0.209887	0	#NAME?	0.353122	0.168477	-2.56937	0.54609	Inf	Inf	0.0177755
Contig63	74.9687	72.3484	210.573	299.549	207.125	268.656	204.811	98.9444	156.606	15.9161	93.1324	3.89387	25.6973	6.79871	9.34636	27.2271	29.2755	30.854	18.875	0.968866	-0.0456317	0.982267	3.17151	1.66517	0.0659542	3.12218	1.64255	0.0854952	0.305491	-1.7108	0.0651229	0.310317	-1.68819	0.0808467	1.0158	0.0226131	0.936573	2.29426	1.19803	0.527786	1.76875	0.822729	0.601908	6.07065	2.60185	0.109512	1.29711	0.375302	0.874463
Contig64	2.41835	8709.54	12068.7	14069.3	23490.4	53.9309	37.7058	1.28499	0	0	0	0	0	0	0	0	0	0	0	3615.69	11.8201	1.29707e-09	6776.35	12.7263	9.49812e-11	18.7369	4.22781	0.00635075	0.533575	-0.906236	0.442595	192.971	7.59224	5.27239e-11	361.657	8.49848	1.40979e-13	NA	NA	NA	NA	NA	NA	Inf	Inf	1	NA	NA	NA
Contig65	48.3669	8160.9	10641.2	13477.5	18180.8	88.8861	54.8447	64.2496	29.9678	27.151	34.0007	14.0179	28.9919	40.7923	32.7123	38.3197	31.1052	48.6544	41.0809	169.396	7.40426	3.00602e-09	289.034	8.1751	6.28429e-11	1.4699	0.555722	0.593858	0.586078	-0.770836	0.375471	115.243	6.84854	8.1925e-15	196.635	7.61937	1.2436e-18	1.68945	0.756557	0.359006	1.86397	0.898378	0.281414	1.87492	0.906827	0.35614	0.906375	-0.141821	0.79382
Contig66	54.0097	59.0845	46.4499	53.9335	50.4757	35.9539	43.7044	55.2547	37.7014	36.5134	44.3488	43.6114	41.5111	37.3929	44.3952	64.5384	43.9132	52.2145	61.0661	1.09829	0.135257	0.917965	0.925383	-0.111878	0.846581	0.728224	-0.457545	0.589044	1.18685	0.247135	0.725414	1.50817	0.592802	0.494799	1.27074	0.345668	0.64761	1.11791	0.160802	0.870891	1.2272	0.295371	0.730054	1.01169	0.0167702	0.942329	0.910942	-0.134569	0.818657
Contig67	11.2856	502.821	584.237	642.829	848.515	2.99616	5.14169	2.56999	2.90011	3.74496	1.47829	10.9028	5.93015	4.53248	4.67318	4.03365	3.65943	15.427	5.55147	44.7304	5.48319	4.83012e-06	60.83	5.92671	3.77261e-07	0.355714	-1.49121	0.168141	0.735335	-0.443526	0.639506	125.748	6.9744	4.93555e-13	171.008	7.41792	8.96616e-16	0.436752	-1.19511	0.286109	0.972198	-0.0406777	1	0.364503	-1.456	0.215734	0.449242	-1.15444	0.225008
Contig68	617.484	68.731	304.505	344.008	799.779	3016.13	433.616	1069.11	286.144	121.711	23804.9	516.328	631.232	21383.1	22745.5	19320.2	27290.2	17088.4	23167.4	0.111748	-3.16167	0.395654	0.773068	-0.371333	0.684437	2.77105	1.47043	0.780237	0.144552	-2.79034	0.511974	0.0403272	-4.6321	0.259079	0.278981	-1.84176	0.330055	37.9174	5.24479	2.94149e-07	39.1102	5.28947	5.69968e-07	0.856017	-0.224288	0.563813	0.969501	-0.0446851	0.961447
Contig69	83.0299	72.3484	85.6743	83.8155	123.579	104.866	70.2698	73.2446	56.0687	54.302	75.3929	135.896	108.719	45.3248	42.0586	43.3617	42.0835	51.0278	37.75	0.874801	-0.192973	0.869334	1.16737	0.223261	0.867144	1.04312	0.0609085	1	0.749378	-0.416234	0.704752	0.838637	-0.253882	0.857721	1.11911	0.162352	0.803327	0.420506	-1.2498	0.0875124	0.355495	-1.4921	0.0843322	0.499401	-1.00173	0.198108	1.18287	0.242296	0.802482
Contig70	2081.39	209.81	10.3222	26.9667	53.0866	2795.42	1924.71	627.076	174.006	96.4328	10.348	148.357	166.044	23.7955	14.0195	5.04206	3.65943	3.56008	0	0.101202	-3.30469	0.00158081	0.0142832	-6.12953	1.27646e-16	1.12141	0.165316	0.912027	7.08535	2.82484	9.99132e-05	0.090245	-3.47001	0.000561	0.0127368	-6.29485	5.73832e-19	0.0843767	-3.56701	0.0543793	0.0152391	-6.03608	0.0099229	1.89903	0.92526	0.826851	5.53687	2.46907	0.208398
Contig71	0	0	6.19333	3.64415	6.0919	172.779	72.8407	0	0	0.936241	0	0	0	0	0	0	0	0	0	NA	NA	NA	Inf	Inf	0.323427	Inf	Inf	0.0256495	0	#NAME?	0.432091	0	#NAME?	0.0360144	0.0434122	-4.52576	0.00595235	NA	NA	NA	NA	NA	NA	Inf	Inf	1	NA	NA	NA
Contig72	468.353	506.439	355.084	428.552	490.833	536.313	534.736	606.517	494.951	468.12	588.36	260.5	293.213	746.725	967.348	694.796	686.143	460.437	576.242	1.0856	0.118488	0.903387	0.900367	-0.151415	0.792188	1.12973	0.175973	0.882192	1.20573	0.269903	0.671174	0.960938	-0.0574852	0.998321	0.796978	-0.327388	0.587454	2.70013	1.43303	0.0949052	2.06754	1.04791	0.275909	1.88466	0.914305	0.30887	1.30597	0.385117	0.515798
Contig73	181.376	35122.7	14804.1	13095.6	26713	478.387	91.6935	0	2.90011	0.936241	0	0.389387	0	0	0	1.00841	14.6377	36.7875	47.7426	194.412	7.60297	1.34272e-09	99.4376	6.63572	1.17233e-08	1.55838	0.640051	0.553948	1.95512	0.967255	0.156468	124.752	6.96292	2.24097e-15	63.8082	5.99567	4.91466e-14	1.29908	0.377494	1	169.819	7.40785	0.00104744	6.5536	2.71229	0.424229	0.00764982	-7.03036	1.05234e-05
Contig74	53.2036	26.5277	101.158	43.7298	83.5461	155.8	88.2657	12.8499	12.5671	9.36241	1.47829	4.28326	5.93015	6.79871	1.1683	8.0673	0	2.37339	1.11029	0.500581	-0.998326	0.379852	1.42441	0.510365	0.678836	2.26959	1.18243	0.243082	0.35143	-1.50869	0.150443	0.22056	-2.18076	0.0388316	0.627607	-0.672066	0.264124	0.855314	-0.225475	0.994798	0.226155	-2.14462	0.231497	2.26235	1.17782	0.336205	3.78199	1.91914	0.181224
Contig75	1774.26	3467.9	5092.98	4536.24	4546.3	1181.49	2066.96	316.108	75.4027	161.033	5237.59	540.08	1170.22	8943.71	10278.7	5371.81	6978.54	7344.45	5051.83	1.96229	0.972541	0.314333	2.64949	1.40572	0.111212	0.903138	-0.146982	0.840511	0.74063	-0.433174	0.652478	2.17275	1.11952	0.149158	2.93365	1.5527	0.0184289	8.69023	3.11939	0.000477188	7.51523	2.90982	0.00183624	0.214836	-2.21869	0.00453122	1.15635	0.209577	0.722311
Contig76	336.15	359.33	333.407	341.093	621.374	370.525	491.032	552.547	374.114	323.939	260.18	270.235	202.943	182.432	281.559	296.473	314.711	225.472	233.162	1.07319	0.101901	0.918212	1.27307	0.348316	0.72281	1.26519	0.339358	0.716704	0.842989	-0.246414	0.826505	0.848239	-0.237457	0.816858	1.00623	0.00895736	0.972445	1.07684	0.106798	0.96372	1.08667	0.119914	1	1.75856	0.814398	0.428876	0.99095	-0.0131154	0.972878
Contig77	1012.48	21.7045	4.12888	5.10181	6.0919	8179.52	2276.91	2.56999	3.86681	0	34.0007	17.5224	6.58906	33.9936	82.949	17.143	20.1269	3.56008	24.4265	0.0215218	-5.53806	0.219876	0.00500564	-7.64223	0.0029282	5.1174	2.35541	0.64204	4.29951	2.10417	0.305876	0.00420561	-7.89347	0.11668	0.00097816	-9.99764	0.000308485	3.48326	1.80044	0.282873	1.32976	0.411164	0.908828	0.177356	-2.49528	0.0754167	2.61947	1.38927	0.213052
Contig78	203.947	273.718	1093.12	528.402	849.385	214.725	67.699	59.1097	64.769	16.8523	50.2619	136.675	72.4796	99.7145	67.7611	78.6562	67.6995	99.6823	46.6323	1.34741	0.430191	0.710155	4.02084	2.0075	0.0716167	0.686015	-0.543688	0.476826	0.335107	-1.57731	0.153593	1.96411	0.973879	0.248248	5.86116	2.55119	0.00135226	0.707798	-0.49859	0.501947	0.680159	-0.556056	0.481762	0.447331	-1.16058	0.123301	1.04064	0.0574664	0.919287
Contig79	453.037	470.264	447.984	585.251	484.741	568.272	697.556	625.791	608.055	611.365	524.794	394.839	428.948	370.53	516.386	601.014	558.063	448.57	386.382	1.04213	0.0595405	0.951668	1.11017	0.150779	0.892986	1.37955	0.464193	0.611956	0.938717	-0.0912384	0.964269	0.755418	-0.404652	0.669205	0.804735	-0.313414	0.59685	1.21894	0.285632	0.747414	1.12341	0.167885	0.920669	1.48926	0.5746	0.510259	1.08504	0.117747	0.811948
Contig80	10805.2	16617.2	5792.82	8228.5	9128.28	3327.74	8566.06	628.361	1733.3	2807.79	7274.68	4646.95	5836.59	14051.8	14134	5324.42	5276.9	6232.52	5753.54	1.54398	0.626654	0.513215	0.708487	-0.497187	0.471512	0.542489	-0.882334	0.266091	2.17926	1.12384	0.109139	2.8461	1.50899	0.0541944	1.30599	0.385148	0.572564	1.93976	0.955881	0.257648	1.09355	0.129026	0.849264	0.327875	-1.60878	0.0629696	1.77381	0.826855	0.220658
Contig81	377.262	282.159	239.475	215.734	148.816	322.587	209.096	393.208	624.489	381.05	526.272	667.41	870.415	410.189	339.974	399.331	494.023	474.678	482.978	0.750871	-0.413363	0.679764	0.531908	-0.910752	0.184989	0.697015	-0.520739	0.463261	1.41166	0.497388	0.456664	1.07727	0.107376	0.830821	0.763123	-0.390013	0.524939	0.543337	-0.88008	0.238591	0.626951	-0.673576	0.43521	0.603977	-0.727434	0.395157	0.866635	-0.206504	0.71082
Contig82	275.691	259.248	421.146	849.816	321.13	76.9014	44.5613	26.9848	38.6681	28.0872	69.4798	162.375	108.719	39.6592	15.1878	30.2524	53.0618	59.3347	16.6544	0.944077	-0.0830231	0.964031	1.91644	0.938428	0.532696	0.21796	-2.19787	0.0670589	0.492621	-1.02145	0.512232	4.33143	2.11484	0.0802471	8.79263	3.13629	0.00456134	0.284561	-1.81319	0.013151	0.316289	-1.66069	0.0422735	0.229949	-2.12062	0.0108057	0.899686	-0.152506	0.817776
Contig83	1949.99	1331.21	1.03222	334.533	516.071	1604.94	513.312	1170.63	309.345	349.218	257.223	2142.8	13.837	83.8508	96.9685	472.945	49.4023	1.18669	194.301	0.685375	-0.545034	0.652432	0.143387	-2.80201	0.00120052	0.538125	-0.893987	0.29045	4.77988	2.25698	0.0100574	1.27364	0.348953	0.632519	0.266458	-1.90802	0.0167071	0.211605	-2.24055	0.220867	0.0758576	-3.72056	0.103737	0.566514	-0.819816	0.546295	2.78951	1.48001	0.457409
Contig84	1389.74	740.365	205.412	113.698	273.265	2231.14	8386.96	420.193	561.654	4485.53	181.83	1321.97	1220.29	117.844	150.71	61.5132	98.8047	109.176	162.103	0.534843	-0.902813	0.790923	0.140985	-2.82639	0.124968	3.76259	1.91173	0.614896	3.79361	1.92357	0.267611	0.142147	-2.81454	0.44989	0.0374702	-4.73811	0.0136874	0.100436	-3.31565	0.110229	0.0967649	-3.36937	0.18741	1.43386	0.519907	0.872923	1.03794	0.0537266	0.927483
Contig85	1510.66	5194.61	6047.78	5948.71	5963.97	2177.21	2971.04	453.602	441.783	2234.81	9892.73	1045.89	1159.02	11779.9	13249.6	7072	10797.2	11569.1	8541.49	3.45224	1.78753	0.069526	3.94066	1.97844	0.0275195	1.68215	0.75031	0.391329	0.876058	-0.190902	0.877558	2.05227	1.03722	0.175991	2.34262	1.22813	0.0567024	9.49891	3.24776	0.00053158	9.31016	3.21881	0.000941525	0.945774	-0.0804333	0.96421	1.02027	0.0289569	0.977331
Contig86	831.911	1102.11	3341.3	2994.04	982.536	2553.73	4618.95	314.823	3152.41	5086.6	1303.85	1636.99	863.826	5172.69	3219.82	897.487	805.075	4925.97	1498.9	1.33003	0.41146	0.74034	2.93046	1.55113	0.189096	4.25269	2.08838	0.0797421	0.453865	-1.13967	0.340559	0.31275	-1.67692	0.157415	0.689082	-0.537251	0.423344	2.115	1.08066	0.480995	1.91988	0.941016	0.465359	2.27741	1.18739	0.352664	1.10163	0.13964	0.995922
Contig87	2353.05	2373.03	2320.43	2352.67	4943.14	3286.79	3498.07	2393.94	3024.81	3186.03	3094.07	3122.89	2148.69	1555.77	2224.43	2466.58	2656.75	2297.44	1938.57	1.01248	0.0178926	0.983518	1.34847	0.431319	0.639988	1.4242	0.510149	0.576238	0.750838	-0.413427	0.662103	0.710912	-0.492256	0.595403	0.946826	-0.0788294	0.872003	0.884601	-0.176901	0.707335	0.869318	-0.202043	0.720304	1.08605	0.119089	0.919391	1.01758	0.0251421	0.971114
Contig88	7.25504	16.8813	16.5155	29.1532	31.3298	9.9872	6.85559	3.85498	1.9334	0.936241	84.2627	2.72571	2.63562	26.0617	12.8512	15.1262	82.3372	52.2145	66.6176	2.33604	1.22407	0.424176	3.5071	1.81028	0.150868	1.148	0.199126	1	0.666089	-0.586213	0.679555	2.03488	1.02494	0.356466	3.05496	1.61115	0.0636392	12.8614	3.68498	0.0103503	24.9412	4.64046	0.00121355	0.834086	-0.261732	0.848251	0.515669	-0.955482	0.203864
Contig89	856.9	1064.73	978.546	994.125	1023.44	841.921	747.259	487.012	691.192	831.382	1110.2	792.404	679.332	1485.52	1601.73	1401.69	1211.27	1198.56	1185.79	1.24745	0.31898	0.740466	1.15854	0.212309	0.851573	0.916465	-0.125848	0.821389	1.07674	0.106671	0.820456	1.36115	0.444829	0.534962	1.26414	0.338158	0.589326	1.89869	0.925004	0.287004	1.62377	0.699345	0.458069	0.908275	-0.138799	0.881434	1.16931	0.225659	0.720931
Contig90	435.302	573.964	490.305	459.163	481.26	172.779	247.658	188.894	173.04	149.799	440.531	333.705	539.644	943.888	1033.94	704.88	569.042	776.098	705.036	1.32376	0.404639	0.678392	1.0894	0.123536	0.951376	0.47668	-1.06891	0.170783	1.21512	0.281102	0.645079	2.77704	1.47355	0.0603966	2.2854	1.19244	0.0705827	1.78279	0.834134	0.27442	1.55818	0.639864	0.405409	0.389259	-1.3612	0.0951063	1.14414	0.19427	0.786359
Contig91	16.1223	7.23484	29.9344	17.4919	9.57299	23.9693	24.8515	79.6695	41.5682	25.2785	16.2612	27.6465	44.8056	9.06495	19.861	27.2271	16.4674	39.1609	16.6544	0.450522	-1.15033	0.469557	1.17825	0.236647	0.982697	1.49578	0.580903	0.676003	0.382365	-1.38698	0.346399	0.301195	-1.73123	0.213409	0.787714	-0.344256	0.60346	0.498421	-1.00456	0.274073	0.661664	-0.595828	0.613996	1.34368	0.426191	0.725634	0.753283	-0.408736	0.553866
Contig92	17434.7	9047.16	2393.72	2754.25	5471.4	15014.8	12890.2	5752.91	11446.7	7880.34	323.746	17294.3	13145.2	324.072	178.749	785.553	1068.55	1056.16	510.735	0.520971	-0.940724	0.33084	0.20093	-2.31524	0.000683588	0.791007	-0.338238	0.618755	2.5928	1.37451	0.0474989	0.658618	-0.602486	0.515649	0.254018	-1.977	0.000942675	0.026449	-5.24064	1.35956e-11	0.0575314	-4.11951	8.03497e-07	0.547638	-0.868705	0.286934	0.459731	-1.12114	0.109972
Contig93	7364.67	6200.26	1827.03	2170.46	2120.85	1848.63	2072.96	2853.97	3327.39	2210.46	298.615	9597.62	9971.22	256.085	136.691	613.115	713.589	731.003	359.735	0.845223	-0.242596	0.802688	0.275141	-1.86176	0.0067048	0.262972	-1.92702	0.0115124	3.07196	1.61916	0.0198387	3.21412	1.68442	0.0278887	1.04628	0.065263	0.926813	0.0332705	-4.90961	1.82923e-10	0.0612338	-4.02953	1.47781e-06	0.284973	-1.8111	0.0223726	0.543337	-0.880082	0.21305
Contig94	149.131	1954.61	3407.36	3118.67	3213.91	149.808	70.2698	20.5599	91.8367	35.5772	60.61	47.5053	16.4726	376.196	253.52	640.342	316.541	377.369	317.544	13.1585	3.71792	0.000470356	21.6521	4.43644	1.91295e-05	0.730442	-0.453158	0.50308	0.607723	-0.718515	0.424593	18.0144	4.17108	1.90248e-07	29.6425	4.8896	1.11124e-10	10.4012	3.37868	0.004882	10.5207	3.39515	0.00946758	1.53718	0.620285	0.611466	0.988645	-0.0164749	0.945828
Contig95	131.397	347.272	517.143	395.026	850.255	222.715	568.157	299.403	162.406	204.101	34.0007	58.7975	124.533	171.101	146.037	79.6646	171.993	169.697	260.919	2.65338	1.40783	0.234471	4.43149	2.14779	0.0536677	2.96641	1.56872	0.142855	0.598756	-0.739959	0.517276	0.894475	-0.160887	0.900393	1.49389	0.579073	0.50503	1.17084	0.227546	0.669208	2.18197	1.12563	0.163745	2.41369	1.27124	0.143387	0.536599	-0.898084	0.15984
Contig96	407.088	491.969	546.045	369.517	577.86	816.953	936.645	449.747	412.782	604.812	597.23	455.973	954.755	679.871	790.936	820.848	1081.36	721.51	830.499	1.21329	0.278922	0.774587	1.21529	0.281295	0.818181	2.12724	1.08898	0.22462	0.998357	-0.00237276	0.908673	0.570359	-0.810057	0.3725	0.571298	-0.807685	0.150795	1.02051	0.0292943	0.885412	1.23906	0.309244	0.729069	0.691129	-0.532973	0.582545	0.82362	-0.27995	0.722555
Contig97	9.67338	1.20581	0	0	0	1.99744	0	43233.6	10778.7	19125.5	1293.51	36913.9	34151.8	130.309	70.0977	23.1935	21.9566	39.1609	34.4191	0.125145	-2.99833	0.440441	0	#NAME?	0.00787593	0.102556	-3.28551	0.142687	Inf	Inf	0.411295	1.22026	0.287185	1	0	#NAME?	0.392414	0.0106402	-6.55433	9.81622e-12	0.00089309	-10.1289	7.87951e-15	0.685275	-0.545245	0.466703	11.9139	3.57457	0.000414639
Contig98	3014.87	277.335	354.052	917.598	68.7514	2108.3	505.6	1371.09	1680.13	585.151	2035.61	918.176	10036.5	1090.06	1427.66	714.964	117.102	429.583	259.809	0.0923531	-3.4367	0.047255	0.147923	-2.75708	0.0132992	0.42972	-1.21853	0.268168	0.624331	-0.679616	0.669903	0.214914	-2.21817	0.176621	0.344231	-1.53855	0.146449	0.239143	-2.06406	0.252505	0.0487297	-4.35906	0.0540271	0.219808	-2.18568	0.292686	4.90754	2.295	0.243498
Contig99	1184.18	507.644	812.358	561.928	1886.75	1016.7	1276	35.9798	83.1364	229.379	93.1324	137.454	301.12	247.02	142.532	252.103	239.693	183.938	501.853	0.430383	-1.21631	0.315112	0.907748	-0.139636	0.782353	0.955864	-0.0651226	0.899586	0.474122	-1.07667	0.346203	0.450256	-1.15118	0.309932	0.949662	-0.0745137	0.860494	0.834946	-0.260245	0.899386	1.40137	0.48684	0.457735	0.528344	-0.920452	0.388533	0.595806	-0.747085	0.237887
Contig100	349.048	3549.89	668.879	634.083	1033.01	289.629	837.239	6753.92	1045	1583.18	196.613	285.032	282.671	686.67	681.116	1787.92	989.876	182.751	370.838	10.2105	3.35198	0.00135338	2.21241	1.14562	0.193118	1.59068	0.669645	0.42121	4.61508	2.20636	0.00138153	6.41892	2.68233	0.000703084	1.39086	0.475974	0.515369	2.94846	1.55996	0.50423	1.80809	0.854466	0.87923	11.004	3.45996	0.210402	1.6307	0.705494	0.570373
Contig101	175.733	65.1135	50.5788	57.5776	111.395	111.857	154.251	68.1046	88.9366	370.751	446.444	246.093	88.9523	173.367	172.908	64.5384	245.182	15.427	57.7353	0.371991	-1.42666	0.175724	0.412222	-1.27851	0.0795769	0.747419	-0.420011	0.594292	0.902405	-0.148153	0.942082	0.497701	-1.00665	0.299212	0.551527	-0.858497	0.162561	1.27782	0.35369	1	0.633092	-0.659514	0.385194	1.05118	0.0720093	1	2.01839	1.0132	0.275855
Contig102	470.771	557.082	714.297	651.575	613.541	426.453	260.512	711.886	473.684	390.412	415.4	426.769	527.784	572.225	585.316	596.98	631.252	481.798	683.941	1.18802	0.248561	0.798308	1.39462	0.479877	0.612721	0.721811	-0.470306	0.495466	0.851858	-0.231316	0.84709	1.64589	0.718867	0.326176	1.93212	0.950183	0.12815	1.13383	0.1812	0.797951	1.2508	0.322853	0.7141	1.09754	0.134271	0.943116	0.90648	-0.141654	0.8429
Contig103	6.44892	0	3.09666	0.728831	1.74054	14.9808	3.4278	0	3.86681	3.74496	10.348	3.89387	1.97672	10.1981	58.4148	2.01683	10.9783	9.49355	4.44117	0	#NAME?	0.320505	0.287056	-1.8006	0.27187	1.41492	0.500725	1	0	#NAME?	0.815616	0	#NAME?	0.24879	0.202877	-2.30132	0.143159	6.88981	2.78446	0.448372	2.822	1.49672	0.763061	0.862332	-0.213684	0.941492	2.44146	1.28774	0.563382
Contig104	1035.86	1217.86	991.964	784.222	1792.76	3001.15	1686.48	442.037	279.377	323.003	1297.94	272.571	155.502	1722.34	1859.93	808.747	2153.58	1864.3	2151.75	1.18036	0.239223	0.806335	1.13768	0.186092	0.897402	2.23894	1.16282	0.218216	1.03751	0.0531312	0.863228	0.527195	-0.923592	0.330899	0.508132	-0.976724	0.108753	6.63539	2.73018	0.00432148	9.58719	3.26111	0.00115389	1.62466	0.700134	0.522294	0.69211	-0.530926	0.383603
Contig105	204.753	307.481	315.86	279.871	370.736	347.555	287.078	178.614	175.94	319.258	351.834	234.801	249.066	550.696	760.56	1193.96	927.666	443.823	429.684	1.50765	0.592305	0.54982	1.56288	0.64421	0.4876	1.53196	0.615381	0.519638	0.964662	-0.0519052	1	0.984133	-0.0230754	1	1.02018	0.0288298	0.983467	2.9471	1.5593	0.0551584	2.47386	1.30676	0.228911	0.926605	-0.109974	0.925742	1.1913	0.252534	0.509327
Contig106	76.5809	95.2587	85.6743	86.002	66.1406	56.927	65.9851	75.8146	77.3361	82.3892	63.5666	73.2048	77.092	75.919	94.6319	66.5552	76.8481	78.3218	71.0588	1.24882	0.320562	0.76907	1.03059	0.0434752	1	0.792565	-0.335398	0.670329	1.21175	0.277087	0.676245	1.57566	0.65596	0.426796	1.30033	0.378873	0.602763	0.99799	-0.00290247	1	0.99997	-4.26843e-05	1	1.04207	0.059452	0.961238	0.99802	-0.00285979	1
Contig107	1.61223	56.6729	12.3867	15.3054	41.773	0.99872	0	0	0.966702	0	0	0	0	0	0	0	0	1.18669	0	35.2909	5.14123	0.00872736	14.1827	3.82606	0.0384075	0.307669	-1.70055	0.628243	2.4883	1.31516	0.204093	114.704	6.84177	2.76953e-05	46.0974	5.52661	0.000291046	NA	NA	NA	Inf	Inf	1	Inf	Inf	1	0	#NAME?	0.82164
Contig108	2572.31	3080.83	2846.87	2594.64	3569.85	2239.13	2056.68	2933.64	1686.89	1737.66	1401.42	3080.44	4131.34	2965.37	2177.7	1429.93	1935.84	1997.21	2107.34	1.20243	0.265951	0.780347	1.15951	0.21352	0.857031	0.82519	-0.277202	0.678815	1.03701	0.0524307	0.868845	1.45715	0.543153	0.455513	1.40515	0.490722	0.43834	0.551294	-0.859107	0.278444	0.55625	-0.846195	0.333765	0.586176	-0.770595	0.303713	0.99109	-0.0129114	0.969364
Contig109	173.315	259.248	79.481	113.698	109.654	54.9296	167.962	33.4098	58.0021	145.117	223.222	139.011	237.206	244.754	160.056	286.389	177.482	135.283	151	1.50174	0.586637	0.561868	0.578234	-0.790274	0.281911	0.633583	-0.658394	0.439001	2.59712	1.37691	0.0612919	2.37024	1.24503	0.133075	0.912642	-0.131879	0.777927	1.21159	0.276907	0.685551	0.818455	-0.289024	0.740333	0.418145	-1.25793	0.176677	1.48034	0.565931	0.365941
Contig110	15.3162	243.573	522.304	313.397	1891.97	64.9168	29.1363	813.4	438.883	1426.83	16.2612	200.924	56.6659	50.9904	115.661	12.101	14.6377	18.9871	6.66176	15.9659	3.99692	0.392019	58.5393	5.87133	0.273224	3.0398	1.60398	0.834744	0.272738	-1.87441	0.810039	5.25228	2.39294	0.341258	19.2576	4.26736	0.148803	0.378443	-1.40185	0.250649	0.104046	-3.2647	0.0265746	6.94074	2.79509	0.114451	3.63725	1.86285	0.132427
Contig111	299.875	196.546	120.77	134.834	73.1028	188.758	188.529	300.688	228.142	162.906	75.3929	140.958	276.74	98.5814	72.4343	64.5384	56.7212	87.8153	79.9411	0.658021	-0.603794	0.550496	0.364161	-1.45735	0.040815	0.621537	-0.686089	0.369528	1.80695	0.853558	0.236429	1.0587	0.0822946	0.876446	0.585904	-0.771264	0.209469	0.370917	-1.43083	0.0726798	0.356589	-1.48767	0.107646	1.09978	0.137214	0.87605	1.04018	0.0568335	1
Contig112	1182.57	1302.27	1335.69	1023.28	1611.74	1124.56	865.518	1408.35	943.501	770.526	648.97	1508.1	1587.96	928.025	814.302	627.233	799.586	994.449	1122.51	1.10558	0.144799	0.879428	1.11149	0.15249	0.933976	0.831919	-0.265486	0.680454	0.994683	-0.00769056	0.921098	1.32895	0.410285	0.557184	1.33605	0.417975	0.514748	0.486324	-1.04001	0.170759	0.625874	-0.676057	0.462981	0.670598	-0.57648	0.415315	0.777032	-0.363954	0.514648
Contig113	68.5198	48.2322	111.48	161.8	119.227	250.679	230.519	84.8095	74.436	66.4731	70.958	32.7085	52.0536	38.526	60.7514	64.5384	56.7212	46.2811	38.8603	0.706702	-0.500826	0.648065	1.89818	0.924618	0.30241	3.47008	1.79497	0.0620179	0.372305	-1.42544	0.129863	0.203656	-2.2958	0.0215155	0.547014	-0.870351	0.170585	1.38083	0.465536	0.596247	1.11113	0.152028	0.909527	1.76925	0.823136	0.349086	1.24273	0.313508	0.637563
Contig114	2285.34	649.93	2956.28	423.451	2928.46	4421.33	4941.17	55.2547	417.615	220.953	159.656	209.49	127.169	122.377	36.2172	152.27	60.3806	141.217	1001.48	0.285516	-1.80836	0.0701037	0.914519	-0.128916	0.687044	2.02323	1.01666	0.257587	0.312204	-1.67944	0.0752271	0.141119	-2.82502	0.00363893	0.452009	-1.14558	0.0339131	0.697852	-0.519006	0.668797	2.3799	1.2509	0.51367	1.36891	0.453026	0.84545	0.293228	-1.76991	0.161468
Contig115	9536.34	11359.9	6646.47	6719.82	5259.92	4212.6	7373.19	84.8095	168.206	46.812	1852.3	6791.31	4896.99	5038.98	2543.38	445.718	320.2	715.576	478.536	1.19593	0.258139	0.785918	0.648119	-0.625669	0.348633	0.599292	-0.738668	0.340578	1.84524	0.883807	0.196422	1.99558	0.996807	0.197983	1.08147	0.112999	0.91531	0.421744	-1.24556	0.134438	0.08608	-3.53818	0.000353228	0.0170339	-5.87545	8.00146e-09	4.89944	2.29262	0.00617025
Contig116	361.14	523.32	199.219	488.316	400.325	340.564	1133.74	123.359	137.272	68.3456	23.6527	100.462	69.1851	31.7273	23.3659	50.4206	84.1669	46.2811	71.0588	1.45481	0.540833	0.724734	0.995641	-0.00630311	1	2.01088	1.00783	0.481002	1.46118	0.547136	0.577645	0.723471	-0.466993	0.769825	0.495127	-1.01413	0.257767	0.380231	-1.39505	0.0856999	0.790127	-0.339844	0.609528	1.28925	0.366535	0.767142	0.481228	-1.05521	0.150701
Contig117	385.323	1770.12	688.491	1015.26	1313.24	1501.08	1093.47	2210.19	1784.53	3076.49	1167.85	265.952	235.229	903.096	764.065	1440.01	1081.36	445.01	607.33	4.61204	2.20541	0.0279095	2.58658	1.37105	0.112061	3.32918	1.73517	0.0606327	1.78307	0.834359	0.236109	1.38534	0.47024	0.505226	0.776943	-0.364119	0.578573	4.25715	2.08989	0.0198012	2.83084	1.50123	0.161127	9.39116	3.2313	0.000605534	1.50385	0.588656	0.285292
Contig118	1055.2	2657.6	8510.66	7137.44	7330.3	1029.68	1341.13	975.309	895.166	266.829	285.31	684.543	905.996	896.297	986.041	2233.63	1800.44	2226.24	1621.03	2.52852	1.3383	0.169587	7.22278	2.85255	0.00255322	1.10914	0.149438	0.888296	0.350076	-1.51426	0.089557	2.27972	1.18886	0.121227	6.51207	2.70312	7.48973e-05	1.3809	0.465612	0.428519	2.35743	1.23722	0.161323	0.892223	-0.164524	0.772834	0.585766	-0.771604	0.27922
Contig119	4005.59	9404.08	18977.4	18134.8	35143.3	2833.37	5085.13	675.906	2251.45	1150.64	2625.45	3977.2	2107.84	2720.62	2133.31	4054.83	5247.62	6269.3	5490.4	2.35703	1.23697	0.319272	5.95676	2.57453	0.0318154	0.97509	-0.0363924	0.937254	0.39569	-1.33756	0.249805	2.41724	1.27336	0.187652	6.10893	2.61092	0.00258965	0.946905	-0.0787082	0.862151	1.85882	0.894386	0.355883	0.445374	-1.16691	0.150813	0.509412	-0.973095	0.123653
Contig120	66.9076	85.6122	47.4822	47.374	85.2866	45.9411	45.4183	96.3744	67.6691	51.4933	70.958	76.3199	86.9756	67.9871	64.2562	63.53	51.232	43.9077	53.2941	1.28462	0.361344	0.745027	0.889303	-0.169253	0.778372	0.674567	-0.567966	0.487611	1.44453	0.530597	0.471886	1.90437	0.92931	0.270756	1.31833	0.398713	0.582917	0.814692	-0.295674	0.692156	0.603951	-0.727496	0.413357	0.877464	-0.188588	0.757052	1.34894	0.431822	0.549869
Contig121	232.967	173.636	113.544	137.749	422.082	154.802	249.372	213.309	161.439	191.929	94.6107	265.173	116.626	47.591	74.7709	41.3449	31.1052	29.6673	42.1911	0.748273	-0.418364	0.783977	0.95089	-0.0726493	0.857734	0.855971	-0.224366	0.803882	0.786918	-0.345715	0.873715	0.87418	-0.193998	0.942449	1.11089	0.151717	0.916559	0.337934	-1.56518	0.02634	0.179486	-2.47806	0.00381352	0.988672	-0.0164354	0.853746	1.88279	0.912875	0.240108
Contig122	66309.4	19208.5	17793.4	25400.5	25715.6	34569.7	50440.9	670.766	3028.68	1012.08	406.53	2374.1	2549.31	721.797	824.816	255.128	473.896	791.525	941.529	0.290826	-1.78177	0.0698259	0.34382	-1.54027	0.026599	0.632695	-0.660418	0.38605	0.845865	-0.2415	0.804653	0.459662	-1.12135	0.205087	0.543422	-0.879855	0.132923	0.223697	-2.16038	0.0040202	0.297799	-1.74759	0.0498416	0.634704	-0.655844	0.487274	0.751169	-0.412791	0.425261
Contig123	61.2647	151.932	126.963	66.3236	102.692	47.9386	36.8488	33.4098	31.9012	23.406	69.4798	64.2489	40.8522	162.036	100.473	89.7487	76.8481	105.616	66.6176	2.48973	1.31599	0.213079	1.60296	0.680735	0.527659	0.684164	-0.547586	0.486762	1.55321	0.635254	0.349447	3.63908	1.86358	0.0238827	2.34294	1.22832	0.085211	2.00334	1.00241	0.280519	1.57521	0.655547	0.521809	0.561568	-0.832468	0.281423	1.27179	0.346859	0.608821
Contig124	4642.42	2956.64	42.3211	77.256	83.5461	14490.4	18963.4	188.894	19.334	39.3221	13.3046	1471.11	15688.5	7.93183	7.00977	20.1683	23.7863	11.8669	3.33088	0.639394	-0.645223	0.504351	0.0144561	-6.11218	6.73948e-17	3.55732	1.83079	0.0427945	44.2302	5.46696	5.04352e-14	0.179741	-2.47601	0.00840346	0.00406375	-7.94297	1.24773e-26	0.00140394	-9.47631	0.0219498	0.00150494	-9.37608	0.0570935	0.0095794	-6.70585	0.124485	0.932887	-0.100226	1
Contig125	665.045	255.631	327.214	217.92	517.811	997.721	828.67	24.4149	9.66702	5.61745	10.348	11.2922	3.29453	6.79871	2.33659	12.101	5.48915	13.0536	9.99264	0.385902	-1.37369	0.165768	0.528126	-0.921045	0.168336	1.35735	0.440796	0.651396	0.7307	-0.452648	0.65497	0.284305	-1.81449	0.052071	0.389085	-1.36184	0.0204621	1.08251	0.11438	0.984993	1.30168	0.380372	0.795619	1.81385	0.859057	0.671086	0.831627	-0.265992	0.713435
Contig126	927.032	700.573	971.32	926.344	1365.46	1936.52	1234.01	818.54	1069.17	1465.22	4337.31	416.255	420.382	5326.79	5200.08	10180.9	22262.2	13482	17217.3	0.758706	-0.398387	0.683331	1.16431	0.219475	0.848455	1.69156	0.758356	0.41968	0.651636	-0.617862	0.497814	0.448524	-1.15674	0.209578	0.688304	-0.538881	0.37522	14.9408	3.90118	3.47478e-05	42.0751	5.3949	4.74762e-07	2.66562	1.41447	0.0940829	0.355098	-1.49371	0.0269858
Contig127	65.2953	132.639	203.348	424.908	125.319	160.794	141.397	141.349	137.272	79.5805	42.8705	90.7273	201.625	53.2566	25.7025	46.387	43.9132	56.9613	39.9706	2.0394	1.02815	0.526409	3.83258	1.93832	0.195341	2.28709	1.19351	0.456748	0.532123	-0.910169	0.560027	0.891703	-0.165364	0.990881	1.67575	0.744805	0.433955	0.286661	-1.80258	0.026212	0.319562	-1.64583	0.0683416	0.813181	-0.298352	0.754034	0.897046	-0.156747	0.811381
Contig128	29.8263	36.1742	27.87	35.7127	27.8487	21.9718	28.2793	20.5599	29.0011	34.6409	39.9139	25.3102	30.3097	43.0585	43.2269	39.3281	53.0618	28.4807	31.0882	1.21763	0.284074	0.835095	1.01607	0.023	1	0.831739	-0.265797	0.768514	1.19837	0.261074	0.738966	1.46395	0.549871	0.560352	1.22162	0.288797	0.730515	1.48426	0.569742	0.541225	1.34549	0.428134	0.773874	1.0064	0.00920653	0.9615	1.10313	0.141608	0.772236
Contig129	82.2237	59.0845	86.7066	72.8831	71.3623	53.9309	62.5573	84.8095	56.0687	61.7919	104.959	75.9306	83.0221	80.4515	85.2856	74.6225	113.442	92.5621	76.6102	0.721425	-0.471079	0.672483	0.931862	-0.101812	0.82225	0.699592	-0.515414	0.526226	0.774176	-0.369267	0.764834	1.03121	0.0443353	0.931645	1.33201	0.413603	0.585092	1.08355	0.115764	0.963715	1.18115	0.240195	0.86603	0.848014	-0.23784	0.726661	0.917365	-0.124432	0.867532
Contig130	602.974	485.94	443.855	489.774	425.563	1461.13	952.07	452.317	460.15	459.694	382.878	266.341	432.901	315.007	346.984	394.289	384.24	357.195	331.978	0.809093	-0.305622	0.756755	0.747273	-0.420293	0.525813	1.97934	0.985022	0.288236	1.08273	0.114671	0.819494	0.408769	-1.29064	0.162886	0.377536	-1.40532	0.0205326	1.02601	0.0370445	0.944458	1.01912	0.0273214	0.965107	1.30376	0.382682	0.613502	1.00676	0.00972309	0.987224
Contig131	62.0709	56.6729	36.1277	44.4587	39.1622	128.835	286.221	30.8398	116.971	259.339	78.3495	77.0987	110.696	31.7273	42.0586	49.4122	36.5943	41.5343	33.3088	0.916647	-0.125561	0.949729	0.63918	-0.645707	0.504416	3.29658	1.72097	0.227704	1.4341	0.520146	0.582393	0.27806	-1.84653	0.206866	0.193891	-2.36668	0.00838033	0.53504	-0.90228	0.366408	0.393952	-1.34391	0.27073	1.44199	0.528065	0.564055	1.35814	0.441628	0.700792
Contig132	153.968	59.0845	106.319	81.629	139.243	74.904	77.9824	150.344	95.7035	114.221	62.0883	238.305	191.083	104.247	74.7709	51.429	89.6561	91.3754	59.9558	0.385264	-1.37608	0.193885	0.703098	-0.508202	0.448785	0.490484	-1.02772	0.199953	0.547951	-0.86788	0.383491	0.785476	-0.34836	0.761096	1.43348	0.51952	0.465254	0.339962	-1.55655	0.0401437	0.372953	-1.42293	0.0831453	0.558394	-0.840643	0.260706	0.911542	-0.133619	0.867447
Contig133	1771.84	22.9103	11.3544	9.4748	11.3135	40383.2	41700	5.13997	4.83351	1.87248	0	0	0	1.13312	0	2.01683	1.82972	0	0	0.0129814	-6.26741	2.1382e-07	0.00601213	-7.37791	1.41174e-21	22.8837	4.51625	1.62114e-05	2.1592	1.1105	0.179916	0.000567277	-10.7837	1.83198e-14	0.000262726	-11.8942	3.38696e-43	Inf	Inf	0.376856	Inf	Inf	0.86902	Inf	Inf	0.0458227	1.29223	0.369866	0.972783
Contig134	989.909	1227.51	1065.25	714.983	1703.12	1181.49	837.239	1892.79	808.163	813.593	478.967	1240.98	1151.77	649.277	570.128	532.442	700.781	761.857	864.919	1.24493	0.316064	0.742306	1.16266	0.217434	0.873477	1.00836	0.012006	0.941559	1.07076	0.0986294	0.808075	1.23461	0.304058	0.646331	1.15303	0.205428	0.760424	0.465194	-1.10409	0.145135	0.646473	-0.629339	0.471399	0.977399	-0.0329809	0.812597	0.719588	-0.474756	0.429764
Contig135	5.64281	2.41161	4.12888	3.64415	3.48109	6.99104	3.4278	14.1349	6.76691	3.74496	4.43488	3.50449	7.24796	2.26624	3.50489	2.01683	5.48915	8.30686	4.44117	0.429069	-1.22072	0.720338	0.66159	-0.59599	0.655361	0.913813	-0.130029	0.911358	0.648542	-0.624728	1	0.469537	-1.09069	0.809702	0.723989	-0.465961	0.762617	0.566296	-0.820371	0.51047	1.12487	0.169763	0.907915	1.52249	0.606437	0.699924	0.503431	-0.990134	0.328469
Contig136	20.1529	991.173	1230.41	629.71	1220.12	132.83	55.7017	172.189	1734.26	29.0235	0	2.72571	0	0	0	0	0	162.577	1.11029	49.3773	5.62577	2.96185e-06	50.6489	5.66246	1.09989e-06	4.63166	2.21153	0.0317746	0.974893	-0.0366843	0.925631	10.6608	3.41425	2.08262e-05	10.9354	3.45093	1.98227e-06	0	#NAME?	0.467549	39.9157	5.31889	0.527873	471.667	8.88162	0.282698	0	#NAME?	0.0629499
Contig137	34.6629	19.2929	41.2888	34.255	51.346	40.9475	28.2793	2.56999	16.4339	15.9161	22.1744	36.6024	28.333	26.0617	19.861	9.07571	31.1052	24.9206	22.2059	0.558788	-0.839628	0.507305	1.21162	0.276935	0.864614	0.987576	-0.0180362	0.932442	0.461191	-1.11656	0.329532	0.565817	-0.821592	0.506915	1.22686	0.294971	0.70551	0.592969	-0.753971	0.320891	0.800881	-0.32034	0.6685	0.357475	-1.48409	0.129151	0.740396	-0.433631	0.561679
Contig138	1155.16	659.576	1063.19	875.325	1469.02	725.071	193.67	276.273	9440.81	1428.7	7678.25	15077.1	6790.68	5956.81	894.914	7395.7	14259	17375.6	23128.5	0.57324	-0.802789	0.410565	0.975709	-0.0354771	0.87928	0.394126	-1.34327	0.0626375	0.587511	-0.767312	0.397651	1.45446	0.540483	0.421063	2.47563	1.30779	0.0333625	0.500873	-0.997483	0.150639	1.66647	0.736795	0.419646	0.337997	-1.56492	0.0608513	0.300559	-1.73428	0.00442872
Contig139	4.83669	288.188	667.847	552.454	1562.14	56.927	5.14169	15.4199	74.436	4.6812	0	38.9387	18.4494	9.06495	7.00977	63.53	91.4858	78.3218	37.75	59.8194	5.90254	0.0357215	189.661	7.56728	0.0102979	6.36804	2.67085	0.32943	0.315401	-1.66474	0.513198	9.39368	3.23169	0.0549861	29.7833	4.89643	0.00437089	0.693909	-0.527182	0.751181	2.40539	1.26627	0.461542	1.09265	0.127833	0.963839	0.288481	-1.79345	0.0975574
Contig140	637.637	991.173	909.387	918.326	809.352	541.306	596.436	494.722	582.921	679.711	767.234	469.212	599.604	908.762	878.558	893.454	971.579	863.913	999.264	1.5606	0.642097	0.507673	1.37152	0.455778	0.623513	0.881233	-0.182405	0.780916	1.13786	0.186319	0.739804	1.77092	0.824502	0.278	1.55637	0.638182	0.318221	1.60883	0.686012	0.399887	1.76177	0.817024	0.354642	1.09297	0.128251	0.839634	0.913191	-0.131011	0.837706
Contig141	35.4691	3388.32	5338.65	2964.88	5824.73	2111.29	2480.87	16.7049	54.1353	168.523	1.47829	3.1151	5.27125	1.13312	1.1683	3205.74	859.966	412.969	155.441	95.9067	6.58356	5.43207e-08	131.919	7.04351	4.23323e-09	63.9312	5.99845	1.57766e-07	0.72701	-0.459952	0.650441	1.50016	0.585112	0.432885	2.06346	1.04506	0.115101	191.118	7.57832	0.25128	113.065	6.82101	0.331584	18.9889	4.24709	0.498538	1.69033	0.757308	0.814503
Contig142	99.1522	137.462	66.0621	66.3236	149.687	124.84	520.168	15.4199	52.2019	86.1342	94.6107	35.4343	15.1548	115.578	88.7904	37.3113	51.232	60.5214	49.9632	1.39186	0.477012	0.839838	0.93833	-0.0918328	0.811259	3.20302	1.67943	0.475754	1.48334	0.568845	0.603511	0.434545	-1.20242	0.632327	0.292951	-1.77127	0.158806	3.31991	1.73114	0.0955792	2.12663	1.08857	0.306789	2.02461	1.01765	0.253304	1.56111	0.642577	0.395027
Contig143	701.32	881.444	1788.84	1671.94	2870.16	2214.16	960.64	537.127	638.99	494.335	566.186	566.169	415.111	235.689	255.857	286.389	190.29	179.191	124.353	1.26181	0.335493	0.733094	2.98351	1.57701	0.0821014	2.24108	1.16419	0.22603	0.422928	-1.24152	0.170938	0.563036	-0.8287	0.395354	1.33128	0.412817	0.480215	0.683593	-0.54879	0.362618	0.334502	-1.57991	0.0489164	1.13211	0.179018	0.886024	2.04362	1.03112	0.133641
Contig144	174.927	33.7626	59.8688	44.4587	124.449	17.977	33.421	17.9899	81.203	34.6409	63.5666	197.809	59.9604	45.3248	49.0684	33.2776	54.8915	98.4956	177.647	0.193773	-2.36756	0.0333209	0.43144	-1.21277	0.0947249	0.144917	-2.7867	0.00112683	0.449131	-1.15479	0.259653	1.33713	0.419142	0.655064	2.97716	1.57393	0.0336726	0.370752	-1.43147	0.0705848	0.855225	-0.225624	0.872656	0.345175	-1.5346	0.098609	0.433514	-1.20585	0.0629183
Contig145	294.232	68.731	169.284	129.003	224.53	143.816	149.109	51.3997	217.508	224.698	153.742	467.654	112.014	118.978	113.325	195.632	192.12	306.167	460.772	0.234519	-2.09223	0.0451766	0.587853	-0.766473	0.260224	0.491765	-1.02396	0.189013	0.398941	-1.32575	0.161907	0.476892	-1.06827	0.266779	1.19539	0.257486	0.731223	0.501812	-0.994782	0.155987	1.10195	0.140061	0.868596	0.567151	-0.818194	0.314178	0.455384	-1.13484	0.0557845
Contig146	9.67338	15.6755	15.4833	24.7802	8.70271	12.9834	14.5681	32.1248	23.2008	22.4698	10.348	20.6375	28.333	16.9968	15.1878	18.1514	20.1269	15.427	24.4265	1.62689	0.702114	0.670529	1.68176	0.749972	0.584676	1.40658	0.492196	0.780538	0.967372	-0.047858	1	1.15662	0.209918	0.85116	1.19563	0.257775	0.782924	0.617995	-0.694333	0.480545	0.81371	-0.297414	0.800427	1.05596	0.0785543	0.980969	0.759478	-0.396919	0.628155
Contig147	649.729	526.937	532.626	537.148	411.638	462.407	574.156	470.307	799.462	575.788	753.929	559.55	629.914	806.781	582.979	591.938	660.527	956.475	833.83	0.81422	-0.29651	0.764139	0.75667	-0.402264	0.534716	0.787671	-0.344335	0.638505	1.07606	0.105754	0.822061	1.03371	0.0478246	0.914823	0.960642	-0.0579292	0.88663	1.147	0.19787	0.853875	1.36844	0.452534	0.561903	1.03074	0.0436801	0.924525	0.838183	-0.254664	0.616501
Contig148	852.064	700.573	563.593	429.281	379.438	1049.65	1296.56	272.418	540.386	1614.08	399.139	731.659	404.568	210.76	220.808	671.603	311.052	461.624	383.051	0.825461	-0.276729	0.778416	0.534893	-0.902677	0.174923	1.35951	0.443091	0.626657	1.54323	0.625949	0.342122	0.607173	-0.71982	0.425718	0.393444	-1.34577	0.0192866	0.6606	-0.598151	0.532465	0.676346	-0.564166	0.616833	1.42371	0.509658	0.637603	0.976719	-0.033985	0.942064
Contig149	5185.74	4147.97	4590.29	4696.58	6272.92	5012.58	5297.66	4547.59	4432.33	4423.74	3608.51	4025.88	4319.13	3150.07	3529.42	4107.26	3719.81	3401.06	3890.47	0.803045	-0.316447	0.743879	0.992709	-0.0105574	0.921888	0.982035	-0.0261541	0.928306	0.808943	-0.305889	0.761646	0.817736	-0.290292	0.770741	1.01087	0.0155967	1	0.860589	-0.216604	0.76736	0.876751	-0.189761	0.818997	1.06793	0.0948147	0.927359	0.981566	-0.0268431	0.957183
Contig150	577.178	406.357	228.121	209.903	178.406	292.625	197.098	115.649	498.818	166.651	588.36	694.667	857.237	611.884	286.232	430.592	404.367	602.84	615.103	0.706825	-0.500574	0.613415	0.354417	-1.49648	0.0306078	0.419595	-1.25293	0.0967563	1.99433	0.995907	0.154077	1.68454	0.752356	0.312991	0.844664	-0.243551	0.692576	0.615931	-0.699159	0.344821	0.694247	-0.526479	0.608736	0.333759	-1.58312	0.0639813	0.887193	-0.17268	0.685794
Contig151	636.025	458.206	888.742	809.002	602.228	916.825	1098.61	1035.7	950.268	761.164	1017.07	314.625	311.662	730.862	983.705	1005.39	1494.88	1102.44	1109.18	0.723272	-0.467389	0.633728	1.20087	0.264078	0.812277	1.56465	0.645839	0.471087	0.602291	-0.731468	0.421419	0.462258	-1.11323	0.217506	0.7675	-0.381761	0.486455	2.97716	1.57394	0.0767228	3.93291	1.9756	0.0424637	2.91625	1.54412	0.0885766	0.756987	-0.40166	0.55552
Contig152	353.885	325.568	336.504	309.024	390.752	368.528	293.077	313.538	459.183	330.493	379.921	328.643	357.786	398.858	405.398	392.272	567.212	562.493	572.911	0.923622	-0.114625	0.912435	0.969666	-0.0444395	0.879192	0.924139	-0.113819	0.828845	0.952516	-0.0701855	1	0.999441	-0.000806018	0.942287	1.04927	0.0693795	0.924222	1.14562	0.196123	0.834822	1.64788	0.720607	0.423136	1.06784	0.0946971	0.898029	0.695208	-0.524484	0.400309
Contig153	786.768	57271	11990.3	9488.64	21396.5	246.684	179.102	1.28499	0.966702	4.6812	0	1.55755	0	0	3.50489	0	0	22.5472	1.11029	73.0807	6.19142	1.4567e-07	17.996	4.16961	4.19424e-05	0.267577	-1.90197	0.0118708	4.06094	2.02181	0.00308804	273.12	8.09339	1.54808e-18	67.2553	6.07158	4.43271e-14	1.12704	0.172542	0.915171	10.0979	3.33598	0.578726	2.97634	1.57354	0.90255	0.111612	-3.16343	0.26358
Contig154	3441.31	5838.51	4123.72	4277.51	5372.19	4068.79	4493.84	1538.14	1827.07	3497.8	4001.74	1961.73	2288.38	4761.37	4465.22	3273.31	4797.51	3617.04	3697.28	1.70331	0.768341	0.424433	1.32456	0.405516	0.661919	1.22886	0.297317	0.757914	1.28594	0.362825	0.569753	1.38609	0.471025	0.519231	1.07788	0.1082	0.883044	1.9363	0.953302	0.270512	1.89325	0.920864	0.337069	1.07432	0.103423	0.834898	1.02274	0.0324379	0.936022
Contig155	163.641	122.992	89.8032	135.562	166.222	213.726	113.117	336.668	175.94	547.701	130.09	536.965	346.585	99.7145	112.156	138.153	122.591	126.976	58.8455	0.75457	-0.406274	0.696404	0.79068	-0.338834	0.633359	0.988325	-0.0169424	0.901094	0.95433	-0.0674397	0.993558	0.763483	-0.389332	0.734711	0.80002	-0.321892	0.667425	0.271329	-1.88188	0.0113596	0.232	-2.1078	0.00897236	0.799821	-0.322251	0.650677	1.16952	0.225917	0.691156
Contig156	1492.12	2253.65	0	38.628	3.48109	1952.5	0	1.28499	0.966702	0	0	0	0.658906	2.26624	0	0	0	1.18669	1.11029	1.51635	0.600598	0.789386	0.00934955	-6.74089	4.51028e-05	0.649912	-0.621685	0.583205	162.184	7.34149	1.43691e-05	2.33316	1.22228	0.38363	0.0143859	-6.1192	0.000111876	1.7082	0.77248	1	2.30655	1.20574	0.846629	2.26142	1.17723	0.96173	0.740589	-0.433256	1
Contig157	88.6727	119.375	108.383	114.426	147.076	107.862	141.397	87.3795	122.771	162.906	186.265	117.595	123.215	196.03	193.937	141.178	173.823	126.976	160.993	1.35157	0.434633	0.678022	1.38018	0.464856	0.638692	1.38765	0.472639	0.626013	0.979269	-0.0302224	1	0.974	-0.038006	1	0.994619	-0.00778353	0.958111	1.48599	0.571425	0.542519	1.27443	0.349848	0.739871	1.03027	0.0430164	0.920862	1.16601	0.221577	0.742634
Contig158	2.41835	9.64645	14.4511	5.10181	5.22163	6.99104	8.56949	12.8499	6.76691	9.36241	14.7829	3.89387	5.93015	10.1981	9.34636	10.0841	14.6377	9.49355	13.3235	4.00464	2.00167	0.34256	3.41443	1.77165	0.401828	3.17689	1.66762	0.40788	1.17286	0.230029	0.778305	1.26055	0.334059	0.817869	1.07477	0.10403	1	2.25341	1.17211	0.306934	2.53234	1.34047	0.263945	1.96145	0.971919	0.417573	0.889853	-0.16836	0.859945
Contig159	11.2856	466.647	2148.05	1482.44	4639.42	31.959	23.1376	0	0	0	0	0	0	0	0	0	0	1.18669	0	41.5124	5.37547	0.0684867	241.659	7.91683	0.0141551	2.41384	1.27133	0.694223	0.171781	-2.54135	0.354954	17.1977	4.10414	0.0316561	100.114	6.6455	0.00114466	NA	NA	NA	Inf	Inf	1	NA	NA	NA	0	#NAME?	0.827425
Contig160	57.2342	2336.85	108.383	312.668	277.617	188.758	19.7098	165212	70549.9	68622.7	79.8278	129.666	129.804	107.646	108.651	623.199	587.339	501.971	410.809	40.9912	5.35724	3.47251e-06	4.03114	2.01119	0.0244752	1.80722	0.853771	0.431787	10.1686	3.34606	2.53228e-06	22.6819	4.50347	2.38949e-08	2.23057	1.15742	0.0418204	1.76958	0.82341	0.602689	3.84125	1.94158	0.347695	780.484	9.60822	0.000126969	0.460679	-1.11817	0.426313
Contig161	203.947	244.779	209.541	234.683	211.476	218.72	205.668	232.584	160.473	185.376	245.397	169.384	223.369	200.562	220.808	222.859	210.417	226.659	209.845	1.20495	0.268979	0.788824	1.06554	0.0915902	0.971838	1.02814	0.0400309	1	1.13084	0.177389	0.761964	1.17198	0.228948	0.736057	1.03638	0.0515593	0.942387	1.12951	0.175691	0.850925	1.09382	0.129374	0.866207	0.97922	-0.0302947	0.943872	1.03263	0.0463165	0.978627
Contig162	10.4795	13.2639	17.5478	16.7631	21.7568	13.9821	19.7098	12.8499	16.4339	7.48993	32.5224	14.0179	13.837	9.06495	10.5147	6.05048	18.2972	53.4012	13.3235	1.2707	0.345628	0.868944	1.77102	0.824583	0.555257	1.58679	0.666116	0.644659	0.717497	-0.478955	0.798529	0.800799	-0.320487	0.888682	1.1161	0.158468	0.924595	1.04096	0.0579101	0.852532	2.02517	1.01805	0.394285	0.876968	-0.189403	0.849649	0.514008	-0.960136	0.190643
Contig163	557.026	17917.1	10145.7	7061.64	23846.3	395.493	110.546	1.28499	0	0	0	0	0	0	0	0	0	75.9484	0	32.2929	5.01314	0.0206517	24.2927	4.60245	0.0266889	0.450151	-1.15152	0.355565	1.32932	0.410693	0.643829	71.7378	6.16466	0.000108064	53.9656	5.75397	0.00011541	NA	NA	NA	Inf	Inf	0.530757	Inf	Inf	1	0	#NAME?	0.193589
Contig164	1.61223	4.82322	4.12888	0.728831	0.870271	4.9936	1.7139	6.42496	1.9334	1.87248	2.95659	4.67265	0.658906	1.13312	0	2.01683	3.65943	2.37339	0	3.00348	1.58664	0.675522	1.18763	0.248084	1	2.06068	1.04312	0.90036	2.52897	1.33855	0.42232	1.45752	0.543519	0.77816	0.57633	-0.795033	0.618759	0.572861	-0.803742	0.516928	0.753432	-0.408452	0.691033	1.28043	0.356626	1	0.760336	-0.39529	1
Contig165	1317.19	1188.92	1.03222	155.241	758.877	2009.42	591.295	1106.38	526.852	499.953	178.873	1640.1	7.90687	24.9286	36.2172	335.801	104.294	0	85.4926	0.906192	-0.142112	0.938077	0.227218	-2.13785	0.0664102	0.978255	-0.0317176	0.858687	3.98821	1.99574	0.0881491	0.926335	-0.110394	1	0.232269	-2.10613	0.0520468	0.175055	-2.51412	0.111627	0.0769108	-3.70067	0.0396017	0.864155	-0.210638	0.72843	2.27608	1.18655	0.38725
Contig166	286.977	56.6729	302.441	249.26	571.768	188.758	53.1308	100.229	40.6015	31.8322	190.7	561.886	143.641	310.475	170.571	23.1935	40.2537	28.4807	84.3823	0.198264	-2.33451	0.0933526	1.29238	0.37003	0.824663	0.41765	-1.25963	0.185134	0.15341	-2.70454	0.0408339	0.474712	-1.07487	0.441748	3.09441	1.62966	0.0559111	0.492144	-1.02285	0.310094	0.14463	-2.78956	0.041392	0.163151	-2.61572	0.0306885	3.40279	1.76672	0.139321
Contig167	1027.8	977.909	2331.79	1849.04	2687.4	2352.98	1173.16	2212.76	2265.95	1193.71	730.277	760.474	855.26	467.978	497.694	549.585	1063.06	848.486	623.985	0.955225	-0.0660869	0.948653	2.21273	1.14583	0.196533	1.69789	0.763741	0.425087	0.431695	-1.21192	0.17405	0.562596	-0.829828	0.379016	1.30323	0.382087	0.522813	0.693175	-0.528708	0.452407	1.0424	0.0599067	1	2.33238	1.22181	0.174145	0.664981	-0.588615	0.372705
Contig168	29366.8	11923	9176.45	21358.4	17554.2	18473.3	29526.2	283.983	1005.37	460.631	94.6107	1310.29	1855.48	287.812	261.698	109.917	239.693	358.382	297.559	0.40761	-1.29474	0.182968	0.541333	-0.885412	0.225653	0.806445	-0.310351	0.679038	0.752974	-0.409327	0.624277	0.50544	-0.984389	0.263019	0.671258	-0.575061	0.348917	0.118743	-3.07409	4.85957e-05	0.18781	-2.41266	0.00475115	0.366667	-1.44746	0.0941307	0.632249	-0.661435	0.277687
Contig169	169.284	327.979	398.437	288.617	422.952	268.656	407.051	700.321	376.047	458.758	214.352	250.376	268.834	215.293	216.135	347.902	351.305	301.42	224.279	1.94511	0.959854	0.333738	2.17218	1.11915	0.220846	1.96968	0.977962	0.273579	0.895465	-0.159291	0.934579	0.987527	-0.0181078	1	1.10281	0.141183	0.904695	0.954939	-0.0665201	0.957326	1.12206	0.166146	0.927833	1.96694	0.975954	0.304993	0.85106	-0.232667	0.795196
Contig170	174.121	258.043	529.529	392.84	750.174	344.558	252.8	119.504	53.1686	120.775	29.5659	160.817	100.813	7.93183	10.5147	24.2019	18.2972	48.6544	38.8603	1.48784	0.573216	0.562903	3.17649	1.66743	0.067523	1.6962	0.762306	0.421298	0.46839	-1.09422	0.229457	0.877159	-0.18909	0.889852	1.87271	0.905128	0.157966	0.137826	-2.85908	0.000205461	0.268803	-1.89538	0.0381454	0.74736	-0.420126	0.530547	0.512741	-0.963699	0.114566
Contig171	2304.68	3499.25	2367.92	2736.76	3338.36	2040.39	2039.54	1948.05	1713	1316.35	1532.99	3584.7	6630.57	2405.61	1791	1404.72	1602.83	1520.15	2179.51	1.52433	0.608173	0.526651	1.21195	0.277331	0.77489	0.87453	-0.19342	0.762538	1.25775	0.330843	0.605842	1.74302	0.801593	0.284699	1.38583	0.47075	0.445534	0.348015	-1.52278	0.0502641	0.344629	-1.53688	0.0793311	0.323593	-1.62775	0.0434413	1.00982	0.0141035	0.97072
Contig172	188.631	136.256	167.22	169.089	162.741	161.793	154.251	92.5195	161.439	196.611	214.352	244.146	210.85	211.893	203.283	185.548	190.29	255.139	250.926	0.7252	-0.463549	0.652288	0.876965	-0.189408	0.744726	0.827796	-0.272653	0.697451	0.826943	-0.274141	0.813599	0.876061	-0.190896	0.884961	1.0594	0.0832445	0.916059	0.893904	-0.161809	0.775494	1.01706	0.0244031	0.95458	0.65866	-0.602395	0.495257	0.878911	-0.186212	0.70463
Contig173	1.61223	226.692	282.829	255.091	162.741	14.9808	1.7139	0	0	14.0436	0	0.389387	1.31781	1.13312	2.33659	5.04206	1.82972	9.49355	0	141.164	7.14123	8.14097e-07	144.429	7.17421	2.61931e-07	5.13737	2.36103	0.154656	0.977394	-0.0329886	1	27.4778	4.7802	6.74389e-08	28.1134	4.81318	3.23615e-09	2.48531	1.31343	0.743136	4.38738	2.13336	0.5588	5.47899	2.45391	0.434484	0.566469	-0.819932	0.72874
Contig174	1018.93	1349.3	1331.57	1271.08	1671.79	1737.77	2443.16	868.655	1436.52	2327.5	1024.46	1249.93	1128.05	943.888	1022.26	987.236	1267.99	1085.82	954.852	1.32947	0.41085	0.669095	1.38853	0.473558	0.60932	2.0252	1.01806	0.246098	0.957465	-0.0627083	1	0.656463	-0.607214	0.497572	0.685626	-0.544506	0.327648	0.834709	-0.260656	0.692143	0.924652	-0.113018	0.82534	1.29628	0.374374	0.605294	0.902728	-0.147637	0.838378
Contig175	203.947	225.486	153.801	204.073	84.4163	155.8	118.259	272.418	251.342	203.164	239.483	216.11	268.834	304.809	203.283	233.952	203.098	295.487	222.059	1.10998	0.150537	0.883264	0.720659	-0.472612	0.509031	0.664326	-0.590038	0.427152	1.54023	0.62315	0.388994	1.67084	0.740575	0.333416	1.0848	0.117426	0.824496	1.0093	0.0133598	0.99775	0.986656	-0.0193806	0.972834	0.996195	-0.00549995	1	1.02295	0.0327404	1
Contig176	142.682	24.1161	5.16111	13.8478	30.4595	359.539	141.397	53.9697	32.8679	34.6409	196.613	19.8588	9.22468	150.705	143.7	319.667	419.005	84.2553	52.1838	0.169688	-2.55904	0.238053	0.113976	-3.1332	0.0202281	1.73845	0.797805	0.759183	1.48881	0.574162	0.627664	0.0976088	-3.35685	0.126337	0.0655615	-3.93101	0.0022727	13.9292	3.80004	0.0201242	12.7138	3.66832	0.0626552	2.7821	1.47618	0.404177	1.0956	0.131719	0.687772
Contig177	3.22446	2.41161	1.03222	4.37298	3.48109	4.9936	3.4278	3.85498	0.966702	4.6812	1.47829	8.17714	5.27125	3.39936	3.50489	7.05889	1.82972	1.18669	7.77205	0.750871	-0.413363	1	0.909657	-0.136606	0.959661	1.2915	0.369051	1	0.825444	-0.276758	1	0.581393	-0.782415	0.961181	0.704339	-0.505657	0.816702	0.573627	-0.801814	0.539506	0.534157	-0.904664	0.593239	0.471152	-1.08574	0.366204	1.07389	0.10285	1
Contig178	16.1223	24.1161	13.4189	13.1189	41.773	7.98976	8.56949	0	7.73361	14.9799	47.3054	7.78775	9.22468	22.6624	25.7025	16.1346	7.31886	2.37339	7.77205	1.50174	0.586637	0.75045	1.39482	0.480079	0.838633	0.5073	-0.979088	0.445681	1.07666	0.106557	0.851982	2.96026	1.56572	0.230206	2.74949	1.45917	0.196283	3.27654	1.71217	0.123623	0.682559	-0.550975	0.630713	0.887987	-0.17139	1	4.80038	2.26315	0.0107764
Contig179	7657.29	9610.28	7629.15	6917.33	16529.1	11239.6	3809.99	359.798	341.246	107.668	192.178	84.1077	16.4726	13.5974	18.6927	55.4627	148.207	289.553	119.912	1.26001	0.333441	0.787908	1.33876	0.420893	0.763536	0.973502	-0.0387438	0.858975	0.941184	-0.0874519	1	1.29431	0.372184	0.626865	1.3752	0.459636	0.534562	1.39114	0.476266	1	3.68946	1.88341	0.128762	5.35406	2.42063	0.0559219	0.377057	-1.40714	0.0385542
Contig180	2005.61	3309.94	3352.65	2654.4	3079.89	2161.23	2059.25	3181.64	1720.73	1402.49	1340.81	1999.12	3264.88	2104.2	1653.14	1200.01	1816.91	2355.59	2042.94	1.65687	0.728456	0.449215	1.50222	0.587098	0.52776	1.03969	0.0561552	0.997933	1.10294	0.141358	0.767629	1.59361	0.672301	0.363902	1.44487	0.530943	0.414516	0.596323	-0.745834	0.353603	0.783713	-0.351603	0.744852	0.795954	-0.329244	0.625412	0.760895	-0.394231	0.497482
Contig181	98.346	95.2587	199.219	163.258	425.563	189.757	142.254	172.189	76.3694	160.097	34.0007	64.2489	46.7823	28.328	74.7709	48.4038	45.7429	71.2016	82.1617	0.972439	-0.04032	0.987783	2.64321	1.40229	0.272033	1.66903	0.739006	0.592953	0.3679	-1.44261	0.264609	0.582639	-0.779326	0.574303	1.58369	0.663288	0.44726	0.834207	-0.261523	0.716379	1.19215	0.253562	0.7414	2.45162	1.29374	0.188948	0.699752	-0.515085	0.38925
Contig182	174.121	149.52	156.898	134.834	156.649	160.794	180.816	50.1147	158.539	168.523	134.525	211.827	252.361	189.231	151.878	140.169	168.334	212.418	193.191	0.862111	-0.214055	0.840042	0.853423	-0.228667	0.693846	0.968894	-0.0455888	0.917995	1.01018	0.0146122	0.909422	0.889788	-0.168466	0.897506	0.880822	-0.183078	0.727815	0.661613	-0.59594	0.451772	0.821169	-0.284248	0.781693	0.539913	-0.889201	0.344637	0.805696	-0.311692	0.598248
Contig183	3517.89	5856.6	18852.5	9234.28	15255	4553.16	1248.57	576.962	987.003	486.845	1145.68	2597.99	1479.9	2097.4	1532.8	1656.82	1469.26	2155.04	1255.74	1.67139	0.741051	0.501458	4.08786	2.03134	0.0573204	0.817223	-0.291198	0.638985	0.408868	-1.29029	0.22305	2.04521	1.03225	0.201295	5.00213	2.32254	0.0020909	0.787788	-0.34412	0.617068	0.795489	-0.330085	0.659683	0.334325	-1.58068	0.0434347	0.990319	-0.0140345	1
Contig184	1584.02	2533.4	2071.67	1800.21	2368.88	1344.28	1253.72	1282.42	1174.54	956.838	1043.67	2076.21	3372.28	1964.83	1671.83	1051.77	1262.5	1491.67	1428.95	1.60568	0.683183	0.478116	1.3047	0.383716	0.696586	0.810389	-0.303313	0.656348	1.23069	0.299467	0.61942	1.98137	0.986497	0.190342	1.60997	0.68703	0.279887	0.524369	-0.931347	0.246818	0.509656	-0.972403	0.279169	0.416212	-1.26461	0.117837	1.02887	0.0410565	0.979291
Contig185	2683.56	1586.84	1341.89	1473.7	2200.92	3444.59	6930.15	2560.99	4623.73	5862.74	1757.69	1662.3	662.859	847.573	2100.59	1140.51	1105.15	869.847	1537.76	0.593659	-0.752293	0.500392	0.617849	-0.694673	0.360602	1.90639	0.930847	0.351562	0.960848	-0.05762	1	0.311404	-1.68314	0.106276	0.324093	-1.62552	0.0137953	1.25633	0.329211	0.87652	1.00584	0.00839925	0.94745	3.73728	1.90199	0.0366631	1.24903	0.320811	0.692911
Contig186	127.366	132.639	193.025	180.021	127.93	121.844	128.542	84.8095	107.304	129.201	172.96	140.569	144.959	172.234	203.283	205.716	221.396	255.139	199.853	1.04552	0.0642155	0.956164	1.30633	0.385515	0.712076	0.971018	-0.0424302	0.919083	0.800349	-0.3213	0.776799	1.07672	0.106646	0.859786	1.34532	0.427945	0.532628	1.31786	0.398193	0.65005	1.57357	0.654039	0.477861	0.748345	-0.418224	0.637912	0.837496	-0.255846	0.689863
Contig187	314.385	75.9658	29.9344	24.7802	38.2919	223.713	109.689	50.1147	6.76691	12.1711	25.131	153.029	59.3015	15.8637	4.67318	4.03365	5.48915	0	2.22059	0.242589	-2.04341	0.0522463	0.0978998	-3.35255	3.20742e-06	0.524857	-0.930005	0.214324	2.47793	1.30914	0.0817891	0.462201	-1.11341	0.265539	0.186527	-2.42255	0.000183087	0.116876	-3.09695	0.0102801	0.0241987	-5.36893	0.000499704	0.216902	-2.20489	0.0712182	4.82985	2.27198	0.0934955
Contig188	650.535	315.921	111.48	51.747	128.8	89.8848	868.946	11.5649	24.1675	176.013	8.86976	46.7265	45.4645	4.53248	40.8903	11.0925	7.31886	29.6673	53.2941	0.487554	-1.03637	0.666019	0.148604	-2.75046	0.0558989	0.724936	-0.464074	0.741705	3.2809	1.71409	0.214972	0.672548	-0.572291	0.856547	0.204989	-2.28638	0.0709118	0.35396	-1.49834	0.365492	0.650878	-0.619542	0.827005	1.53111	0.614581	0.753798	0.543819	-0.878802	0.465556
Contig189	25.7957	1854.53	1760.97	1161.76	1132.22	13.9821	58.2725	0	0.966702	0.936241	0	2.72571	3.95344	2.26624	3.50489	0	12.808	1.18669	0	72.1775	6.17348	2.67617e-07	52.2214	5.70657	4.7851e-07	1.37916	0.463792	0.606723	1.38214	0.466907	0.452778	52.3343	5.70968	4.51663e-11	37.8646	5.24278	4.61034e-11	0.430721	-1.21517	0.598878	1.3924	0.477574	1	0.189141	-2.40246	0.427904	0.309337	-1.69275	0.560295
Contig190	31.4385	7.23484	73.2877	57.5776	232.362	26.9654	1.7139	12.8499	5.80021	9.36241	3747.47	7.78775	48.759	6066.72	8374.34	6671.66	14238.8	6605.14	11017.4	0.231037	-2.1138	0.5562	3.80184	1.9267	0.634361	0.45279	-1.14309	0.510861	0.0607699	-4.0405	0.291512	0.510253	-0.970716	0.925646	8.39647	3.06978	0.149666	218.816	7.77357	3.24149e-12	373.635	8.54549	5.94047e-13	0.328865	-1.60443	0.089704	0.58564	-0.771914	0.277401
Contig191	467.547	760.864	390.18	474.469	304.595	687.119	191.957	102.799	29.0011	265.892	238.005	35.4343	30.9686	288.945	149.542	477.988	153.696	248.019	43.3014	1.63379	0.708224	0.471875	0.829877	-0.26903	0.679157	0.931646	-0.102146	0.784316	1.96871	0.977254	0.169321	1.75366	0.81037	0.257549	0.890765	-0.166884	0.876207	8.67881	3.1175	0.0052783	4.44867	2.15337	0.0717697	3.99329	1.99758	0.0643345	1.95088	0.964123	0.198867
Contig192	122.529	130.227	203.348	200.428	90.5082	138.822	114.831	294.263	182.707	383.859	177.395	156.534	183.835	162.036	156.552	126.052	107.953	111.549	93.2646	1.06703	0.0935965	0.933223	1.34191	0.424288	0.673839	1.02319	0.0330686	1	0.795155	-0.330691	0.765334	1.04285	0.0605279	0.89165	1.3115	0.391219	0.550966	0.911371	-0.13389	0.818834	0.61031	-0.712385	0.404625	1.68307	0.751098	0.382581	1.49329	0.578495	0.403938
Contig193	1388.13	1650.75	1337.76	1496.29	1153.98	668.144	782.394	203.029	609.989	704.053	1382.2	965.292	926.422	2038.48	1828.38	1256.48	933.155	1352.83	1204.67	1.19389	0.255674	0.789503	0.952921	-0.0695713	0.868862	0.515998	-0.954562	0.209027	1.25288	0.325245	0.610824	2.31375	1.21024	0.114512	1.84675	0.884991	0.161809	1.71565	0.778755	0.377064	1.22587	0.29381	0.700861	0.533163	-0.907352	0.312783	1.39953	0.484945	0.501999
Contig194	0.806115	1619.4	1887.93	2177.02	1830.18	6.99104	2.57085	0	0	0	0	0	0	0	0	0	3.65943	14.2403	1.11029	2016.84	10.9779	8.72841e-12	2424.23	11.2433	1.04914e-12	5.87436	2.55443	0.230808	0.831949	-0.265433	0.795307	343.329	8.42345	8.85854e-18	412.68	8.68888	4.14245e-20	NA	NA	NA	Inf	Inf	0.300364	NA	NA	NA	0	#NAME?	0.0931617
Contig195	91.091	53.0555	50.5788	48.1028	88.7677	78.8989	28.2793	1.28499	0	0	2.95659	1.94694	1.31781	0	1.1683	1.00841	0	0	0	0.584749	-0.774111	0.482519	0.679758	-0.556908	0.439711	0.582731	-0.779098	0.308272	0.860231	-0.217203	0.89654	1.00346	0.00498671	0.920489	1.1665	0.22219	0.709562	0.784764	-0.349669	0.808309	0	#NAME?	0.336135	0.262382	-1.93026	0.457229	Inf	Inf	0.414957
Contig196	0	3606.57	5787.66	6186.31	9323.22	23.9693	17.9959	0	0	0	0	0	0	0	2.33659	0	0	64.0815	1.11029	Inf	Inf	2.44211e-14	Inf	Inf	2.71249e-16	Inf	Inf	0.000523654	0.514352	-0.959173	0.273408	174.523	7.44727	3.524e-16	339.307	8.40645	1.54634e-20	Inf	Inf	1	Inf	Inf	0.506833	NA	NA	NA	0.0270063	-5.21056	0.293815
Contig197	864.155	686.104	621.397	548.081	991.239	1024.69	1081.47	1435.34	1175.51	1186.22	496.706	1517.44	1589.94	457.78	401.894	724.04	790.437	617.081	731.683	0.7971	-0.327168	0.738654	0.826365	-0.275148	0.643836	1.20384	0.267645	0.790438	0.964585	-0.0520196	1	0.66213	-0.594813	0.519146	0.68644	-0.542794	0.341898	0.334062	-1.58181	0.0395197	0.45748	-1.12822	0.167889	0.812586	-0.299407	0.675287	0.730221	-0.453594	0.505544
Contig198	1452.62	135.05	218.831	369.517	435.136	1372.24	612.718	227.444	144.039	155.416	125.655	169.773	115.309	56.656	40.8903	100.841	139.058	89.002	87.7132	0.093338	-3.42139	0.00313749	0.232752	-2.10313	0.00570958	0.676438	-0.563971	0.442951	0.401019	-1.31826	0.17779	0.137985	-2.85742	0.00845435	0.344085	-1.53916	0.0247642	0.567456	-0.817419	0.240691	0.736615	-0.441017	0.500017	1.23029	0.298993	0.851085	0.770357	-0.376402	0.597724
Contig199	1.61223	586.022	2044.83	1325.74	1372.42	9.9872	2.57085	41.1198	102.47	14.9799	0	0.389387	0	0	0	0	14.6377	439.077	16.6544	364.923	8.51145	5.4173e-09	977.103	9.93237	1.68682e-11	3.86019	1.94867	0.270624	0.373475	-1.42092	0.119794	94.5351	6.56278	1.19673e-12	253.123	7.9837	4.5185e-18	0	#NAME?	0.936088	803.142	9.64951	0.179529	271.028	8.0823	0.262122	0	#NAME?	0.0148762
Contig200	311.967	640.283	753.521	587.437	745.823	452.42	372.773	765.856	789.795	1124.43	468.619	435.335	380.189	541.631	717.333	1169.76	759.332	309.727	388.603	2.06053	1.04301	0.2878	2.2169	1.14854	0.201383	1.3074	0.386695	0.700816	0.929464	-0.105529	0.982121	1.57606	0.65632	0.375585	1.69566	0.761849	0.236009	1.77371	0.826772	0.298982	1.18848	0.249117	0.979221	2.18673	1.12878	0.193539	1.49242	0.577655	0.257749
Contig201	49.173	59.0845	48.5144	80.1714	48.7352	57.9258	45.4183	124.644	95.7035	132.946	28.0876	87.6122	136.394	41.9254	32.7123	73.6141	80.5075	45.0944	63.2867	1.20632	0.270609	0.819336	1.19601	0.258235	0.808094	1.0389	0.055062	1	1.00861	0.0123736	1	1.16114	0.215547	0.767939	1.15123	0.203173	0.731286	0.392602	-1.34886	0.119035	0.560086	-0.836281	0.316267	1.04849	0.0683104	0.918711	0.700967	-0.512581	0.546909
Contig202	13.704	15.6755	18.58	21.1361	13.9243	18.9757	32.5641	20.5599	16.4339	11.2349	8.86976	14.7967	14.4959	24.9286	28.0391	14.1178	20.1269	20.1738	14.4338	1.14839	0.199613	0.937384	1.29917	0.377586	0.822956	1.85529	0.891647	0.471387	0.883944	-0.177973	0.995189	0.618981	-0.692034	0.611277	0.700249	-0.514061	0.487175	1.29371	0.371511	0.714109	1.24132	0.311877	0.835562	1.0946	0.130409	0.996405	1.0422	0.0596341	0.92665
Contig203	56.4281	42.2032	111.48	39.3568	45.2541	207.734	641.855	44.9747	103.437	176.013	20.6961	47.5053	32.2864	35.1267	31.544	27.2271	29.2755	30.854	28.8676	0.750871	-0.413363	0.888466	1.15759	0.211122	1	7.41737	2.89091	0.29605	0.648651	-0.624485	0.970679	0.101231	-3.30427	0.244806	0.156065	-2.67979	0.0583295	0.717006	-0.479943	0.572328	0.741559	-0.431366	0.645483	2.70676	1.43657	0.144759	0.96689	-0.0485767	0.966594
Contig204	955.246	1162.4	1533.88	1462.76	1584.76	1127.55	1051.48	2232.03	1982.71	2085.94	1083.59	999.558	1958.93	1051.53	1076	1094.13	1180.17	949.355	920.433	1.22167	0.288855	0.763627	1.58923	0.668324	0.454617	1.1271	0.172619	0.886966	0.76872	-0.379469	0.698964	1.0839	0.116236	0.834069	1.41001	0.495705	0.433453	0.725186	-0.463578	0.592987	0.68425	-0.547404	0.52243	1.41471	0.500509	0.50886	1.05983	0.0838268	0.870219
Contig205	4.03058	9.64645	34.0633	33.5262	14.7946	2.99616	5.99864	7.70996	0.966702	0.936241	1.47829	1.55755	1.97672	0	0	0	0	2.37339	1.11029	2.40279	1.26471	0.490164	6.7999	2.76551	0.0485818	1.10047	0.138114	1	0.353356	-1.50081	0.27501	2.18343	1.12659	0.409103	6.17912	2.6274	0.00812265	0.208328	-2.26307	0.333158	0.653646	-0.613418	0.98258	1.81016	0.856116	0.900001	0.318716	-1.64966	0.485471
Contig206	12.0917	8.44064	15.4833	17.4919	7.83244	12.9834	9.42644	16.7049	21.2674	9.36241	14.7829	14.0179	17.7905	16.9968	17.5244	14.1178	10.9783	14.2403	22.2059	0.700813	-0.512899	0.808771	1.12197	0.166029	1	0.916335	-0.126052	0.889626	0.624629	-0.678928	0.720959	0.764799	-0.386847	0.917096	1.22441	0.292081	0.780698	0.994291	-0.00826013	1	0.990505	-0.0137632	0.948475	0.988055	-0.0173362	1	1.00382	0.00550305	0.944699
Contig207	5.64281	12.0581	31.9989	39.3568	61.7893	2.99616	3.4278	2.56999	7.73361	6.55369	5.91317	7.78775	6.58906	12.4643	16.3561	12.101	18.2972	7.12016	7.77205	2.14535	1.10121	0.496983	7.79229	2.96205	0.0186693	0.562191	-0.830868	0.56828	0.275316	-1.86084	0.125624	3.81604	1.93208	0.121002	13.8606	3.79292	9.27311e-05	1.62604	0.701362	0.532317	1.53503	0.618263	0.800147	0.779285	-0.359778	0.815841	1.05929	0.0830993	0.812424
Contig208	16.1223	14.4697	3.09666	3.64415	13.9243	8.98848	8.56949	2.56999	29.9678	8.42617	48.7837	75.9306	28.333	40.7923	26.8708	28.2356	21.9566	40.3476	41.0809	0.901045	-0.150329	0.974589	0.42122	-1.24735	0.239007	0.538067	-0.894141	0.443013	2.13913	1.09702	0.327421	1.67459	0.743812	0.546295	0.78284	-0.353211	0.744843	0.69325	-0.528552	0.396447	0.659795	-0.599909	0.532731	0.260867	-1.93861	0.0305732	1.0507	0.0713569	0.95225
Contig209	0	1360.15	4243.46	1874.55	2511.6	43.9437	14.5681	28.2698	17.4006	0	0	0.778775	5.27125	0	1.1683	3.02524	1178.34	399.916	408.588	Inf	Inf	6.31355e-06	Inf	Inf	1.19222e-06	Inf	Inf	0.00839439	0.476032	-1.07087	0.53555	47.1141	5.55809	4.05287e-05	98.9725	6.62896	9.6841e-07	0.345401	-1.53366	0.606413	217.733	7.76642	0.00917237	5.00176	2.32244	0.366155	0.00158635	-9.30007	1.48336e-05
Contig210	1046.34	637.871	610.043	432.197	720.585	461.409	419.905	1458.47	573.254	613.238	365.138	1309.9	1066.11	405.657	420.586	508.24	477.556	477.051	495.191	0.612035	-0.708314	0.468773	0.557747	-0.842316	0.203964	0.4162	-1.26465	0.0950099	1.09733	0.134002	0.773099	1.47053	0.556335	0.450284	1.34009	0.422333	0.529903	0.357061	-1.48576	0.0500233	0.405594	-1.30189	0.116039	0.740989	-0.432475	0.455457	0.880341	-0.183865	0.778113
Contig211	104.795	185.694	105.287	120.257	235.844	105.864	131.97	110.509	107.304	132.01	112.35	110.975	80.3865	150.705	154.215	110.925	118.932	98.4956	105.478	1.77899	0.831055	0.415663	1.45255	0.53859	0.568549	1.1205	0.16414	0.89284	1.22473	0.292465	0.656192	1.58767	0.666915	0.400746	1.29635	0.37445	0.582704	1.37778	0.46235	0.648647	1.12197	0.166029	0.933428	1.21661	0.282866	0.791819	1.22801	0.296321	0.64641
Contig212	27.4079	27.7335	18.58	21.8649	20.8865	18.9757	26.5654	24.4149	30.9345	20.5973	25.131	29.9828	36.2398	66.854	74.7709	31.2608	54.8915	40.3476	29.9779	1.01588	0.0227357	1	0.741231	-0.432005	0.605515	0.820108	-0.286114	0.763277	1.37054	0.454741	0.600528	1.23872	0.30885	0.753685	0.903821	-0.145891	0.840251	1.49121	0.576485	0.504964	1.2559	0.328725	0.829368	0.761851	-0.392419	0.669513	1.18736	0.24776	0.65091
Contig213	14.5101	31.351	54.7077	43.7298	36.5514	6.99104	19.7098	11.5649	3.86681	8.42617	13.3046	15.9649	23.0617	15.8637	22.1976	16.1346	29.2755	17.8004	7.77205	2.16918	1.11715	0.381616	3.08976	1.62749	0.148752	0.90672	-0.14127	0.929608	0.702056	-0.510342	0.701771	2.39234	1.25842	0.2154	3.40762	1.76876	0.0343395	0.862421	-0.213536	0.852184	0.933083	-0.0999219	0.795195	0.406759	-1.29775	0.167638	0.92427	-0.113614	1
Contig214	0	144.697	286.957	320.685	458.633	0.99872	2.57085	1.28499	0	0.936241	0	0	0	0	0	0	0	0	0	Inf	Inf	3.05799e-07	Inf	Inf	1.59879e-09	Inf	Inf	0.412905	0.412132	-1.27882	0.162361	82.5764	6.36766	9.68915e-10	200.364	7.64648	1.27892e-14	NA	NA	NA	NA	NA	NA	Inf	Inf	0.837585	NA	NA	NA
Contig215	1895.18	2669.65	2792.16	2405.87	2817.94	2153.24	1792.74	3005.6	2562.73	2034.45	1639.43	1484.73	2182.96	1877.58	1814.36	1678	2199.32	2610.73	2797.94	1.41423	0.500017	0.602275	1.40168	0.487158	0.604692	1.02909	0.0413655	1	1.00895	0.0128597	0.905376	1.37426	0.458652	0.518747	1.36206	0.445792	0.482112	0.952801	-0.0697533	1	1.37734	0.46188	0.538776	1.37727	0.461807	0.593526	0.691771	-0.531633	0.366264
Contig216	3.22446	0	2.06444	0	2.61081	0.99872	2.57085	0	2.90011	0	0	3.1151	0.658906	0	0	0	0	2.37339	1.11029	0	#NAME?	0.576052	0.479417	-1.06065	0.550935	0.545582	-0.874131	0.73272	0	#NAME?	0.939324	0	#NAME?	0.828112	0.878726	-0.186515	0.93306	0	#NAME?	0.136172	0.613804	-0.70415	0.885548	0.509399	-0.973131	0.714363	0	#NAME?	0.231746
Contig217	735.983	1371	981.642	1187.26	2690.88	1887.58	1152.6	2055.99	1307.95	866.959	331.138	363.299	216.78	298.01	317.776	308.574	365.943	479.424	329.757	1.87019	0.903182	0.459275	2.17608	1.12173	0.318139	2.04329	1.03089	0.389739	0.85943	-0.218548	0.904302	0.915282	-0.127712	0.983223	1.06499	0.0908366	0.887839	1.08076	0.112051	1	1.34674	0.429475	0.678916	4.85409	2.2792	0.0209867	0.802501	-0.317424	0.591055
Contig218	37.0813	45.8206	38.1922	58.3064	28.719	78.8989	45.4183	35.9798	46.4017	44.0033	10.348	40.4963	24.3795	12.4643	9.34636	24.2019	20.1269	22.5472	15.5441	1.24057	0.311002	0.800683	1.12073	0.164441	0.906746	1.65859	0.729959	0.516464	1.10693	0.146562	0.839704	0.747965	-0.418957	0.747495	0.675712	-0.565519	0.45442	0.433986	-1.20428	0.167463	0.596611	-0.745138	0.394779	1.29627	0.374365	0.740815	0.727419	-0.459142	0.608808
Contig219	18.5406	2.41161	12.3867	10.2036	17.4054	455.416	67.699	0	0.966702	0	0	0	0	1.13312	0	5.04206	0	0	0	0.130586	-2.93693	0.672377	0.713456	-0.487103	0.638054	13.9938	3.80672	0.633983	0.183033	-2.44982	0.916368	0.00933169	-6.74365	0.389306	0.0509836	-4.29382	0.146061	Inf	Inf	0.562882	NA	NA	NA	Inf	Inf	1	Inf	Inf	0.502976
Contig220	1270.44	1003.23	1470.92	1358.54	2669.99	3806.12	2208.36	1444.33	909.666	1301.37	1442.81	468.433	450.692	1286.09	1535.14	1433.96	891.072	1657.81	902.668	0.792798	-0.334976	0.730973	1.42958	0.515587	0.573597	2.34207	1.22778	0.183241	0.554568	-0.850563	0.338667	0.338503	-1.56276	0.0909322	0.61039	-0.712196	0.240374	3.09319	1.6291	0.0667816	2.49356	1.31821	0.134494	2.64645	1.40406	0.123733	1.24047	0.310888	0.68671
Contig221	6593.22	1469.88	959.966	1263.79	1022.57	2609.66	7517.16	3731.62	1921.8	8048.86	935.759	3096.02	8069.62	725.196	323.618	408.407	931.325	325.154	445.228	0.22382	-2.15959	0.142235	0.163151	-2.61572	0.00737885	0.756787	-0.402041	0.703238	1.37186	0.456135	0.597477	0.29575	-1.75755	0.195746	0.215583	-2.21368	0.00889304	0.10671	-3.22824	0.00378575	0.101163	-3.30525	0.00746738	0.816234	-0.292946	0.880832	1.05483	0.077014	0.897097
Contig222	221.682	293.011	263.216	247.074	247.157	328.579	431.902	250.574	663.157	714.352	410.965	277.633	243.136	618.683	421.755	329.751	382.411	462.811	376.389	1.32699	0.408161	0.680616	1.13279	0.17988	0.897697	1.69346	0.759972	0.399307	1.17144	0.228282	0.699408	0.7836	-0.351811	0.717034	0.668921	-0.580092	0.309612	1.70643	0.770984	0.399729	1.55867	0.640314	0.485563	2.07862	1.05563	0.190136	1.0948	0.13067	0.874083
Contig223	352.272	314.715	333.407	349.11	254.119	260.666	713.838	20.5599	96.6702	69.2818	100.524	214.553	200.966	205.095	127.344	135.127	212.247	259.886	273.132	0.896921	-0.156947	0.891705	0.882434	-0.18044	0.762714	1.36317	0.446964	0.641544	1.01642	0.0234926	0.903331	0.657968	-0.60391	0.54648	0.647341	-0.627403	0.300376	0.682139	-0.551862	0.487643	1.19184	0.253185	0.753679	0.298132	-1.74598	0.0430135	0.572344	-0.805047	0.199265
Contig224	537.679	830.8	2094.38	1644.24	2273.15	509.347	615.289	650.206	149.839	324.876	57.6534	430.663	276.74	12.4643	26.8708	48.4038	75.0183	134.096	111.029	1.55127	0.633454	0.512919	3.70359	1.88893	0.0370449	1.03277	0.0465151	0.994208	0.418856	-1.25547	0.160212	1.50206	0.586939	0.435646	3.58609	1.84241	0.00536322	0.10263	-3.28448	0.000356747	0.300828	-1.73299	0.106287	1.05969	0.0836437	0.877691	0.341158	-1.55149	0.0402715
Contig225	533.648	1633.87	1169.51	256.548	1542.12	122.843	2097.81	1245.16	150.805	1176.85	85.741	1979.65	509.993	72.5196	59.5831	753.284	364.113	176.817	102.147	3.07381	1.62003	0.452017	1.83907	0.878979	0.771556	2.04585	1.0327	0.618526	1.67139	0.741047	0.487371	1.50246	0.587327	0.673863	0.89893	-0.15372	0.746796	0.195269	-2.35647	0.0763682	0.172006	-2.53947	0.0528294	0.690138	-0.535044	0.572354	1.13524	0.183	0.687885
Contig226	52.3975	24.1161	40.2566	31.3397	22.6271	89.8848	125.971	350.803	262.943	218.144	79.8278	63.4702	86.3167	47.591	66.5928	82.6898	60.3806	39.1609	62.1764	0.462074	-1.1138	0.338588	0.597733	-0.742427	0.314976	2.03328	1.02381	0.300154	0.773045	-0.371376	0.809369	0.227256	-2.13761	0.0446629	0.293975	-1.76623	0.00601705	0.92123	-0.118366	0.88306	0.717309	-0.479333	0.587248	3.69106	1.88403	0.0398696	1.28429	0.360967	0.599301
Contig227	3211.56	15.6755	0	0.728831	1.74054	98.8733	201.383	2.56999	6.76691	14.0436	2.95659	102.409	2.63562	4.53248	11.683	11.0925	12.808	20.1738	32.1985	0.00490026	-7.67293	3.29531e-09	0.000252003	-11.9543	2.73727e-34	0.0461009	-4.43906	6.0651e-08	19.4453	4.28135	0.000190161	0.106294	-3.23387	0.00210849	0.00546632	-7.51521	1.94946e-17	0.144307	-2.79279	0.136524	0.413795	-1.27301	0.56034	0.148623	-2.75027	0.185392	0.34874	-1.51978	0.333462
Contig228	157.192	78.3774	89.8032	105.68	77.4542	211.729	222.807	123.359	61.8689	77.708	75.3929	117.984	90.2701	38.526	37.3854	52.4375	56.7212	43.9077	42.1911	0.500581	-0.998326	0.336403	0.575922	-0.796055	0.270754	1.36542	0.449349	0.648084	0.869182	-0.202271	0.881613	0.366612	-1.44767	0.132441	0.42179	-1.2454	0.0445252	0.488274	-1.03424	0.154133	0.455928	-1.13312	0.166392	0.840494	-0.250691	0.650743	1.07094	0.0988842	0.907676
Contig229	37.8874	48.2322	28.9022	43.001	55.6974	49.936	45.4183	42.4048	67.6691	51.4933	59.1317	33.8767	46.7823	87.2502	67.7611	50.4206	67.6995	32.0407	53.2941	1.27808	0.353976	0.770717	1.11254	0.153855	0.927222	1.24363	0.314553	0.811775	1.14879	0.200121	0.783788	1.0277	0.0394231	0.928553	0.894592	-0.160698	0.842883	1.63523	0.709496	0.417578	1.26065	0.334168	0.792999	1.33035	0.41181	0.599038	1.29714	0.375329	0.544109
Contig230	1746.05	2278.97	2246.11	1959.1	1930.26	2262.1	2583.7	2334.83	2154.78	3464.09	1759.17	1033.05	1392.93	2574.45	2303.88	2063.21	2115.15	1892.78	2193.94	1.31038	0.38999	0.683971	1.16552	0.220976	0.855665	1.37053	0.454734	0.618535	1.12429	0.169013	0.745889	0.956115	-0.064744	0.98218	0.850417	-0.233757	0.652162	1.78836	0.838635	0.299379	1.69798	0.763816	0.379057	2.18033	1.12455	0.171067	1.05323	0.0748186	0.905515
Contig231	123.336	15.6755	12.3867	0.728831	5.22163	422.459	485.89	25.6999	14.5005	23.406	7.39146	8.95591	7.24796	6.79871	2.33659	3.02524	1.82972	5.93347	0	0.127599	-2.97031	0.00898219	0.0495547	-4.33483	7.79171e-09	3.63692	1.86272	0.0491033	2.57491	1.36452	0.104262	0.0350843	-4.83303	2.53983e-05	0.0136255	-6.19755	2.3571e-17	0.601927	-0.732339	0.423213	0.317748	-1.65404	0.199634	2.61334	1.38589	0.234091	1.89435	0.921704	0.511703
Contig232	54.8158	34.9684	71.2233	77.256	56.5676	42.945	62.5573	7.70996	12.5671	0	1.47829	21.4163	12.5192	6.79871	100.473	55.4627	75.0183	118.669	101.037	0.640449	-0.642845	0.579189	1.24122	0.311763	0.792426	0.949848	-0.0742314	0.916764	0.515982	-0.954609	0.355549	0.674264	-0.568614	0.603846	1.30676	0.385995	0.611581	2.41834	1.27402	0.250252	5.7743	2.52965	0.0392408	0.396639	-1.3341	0.197276	0.418811	-1.25563	0.125316
Contig233	69.3259	84.4064	48.5144	62.6794	63.5298	66.9142	86.5518	3.85498	89.9033	84.2617	138.96	114.48	112.014	152.971	94.6319	86.7235	96.9749	130.536	124.353	1.22235	0.289655	0.794996	0.834209	-0.261519	0.711048	1.09283	0.128064	0.934294	1.46528	0.551174	0.46617	1.11852	0.161591	0.826757	0.76335	-0.389583	0.543739	1.04228	0.0597411	1	1.03213	0.0456193	0.930061	0.522144	-0.937481	0.344635	1.00984	0.0141217	0.932307
Contig234	22.5712	20.4987	31.9989	29.1532	13.9243	25.9667	23.9946	17.9899	17.4006	14.0436	28.0876	26.4783	21.085	28.328	24.5342	20.1683	21.9566	17.8004	33.3088	0.911772	-0.133256	0.961294	1.10665	0.146194	0.997015	1.09372	0.129238	0.990971	0.823905	-0.27945	0.907334	0.833646	-0.262494	0.905627	1.01182	0.0169559	1	1.06091	0.0852981	1	1.02165	0.0308946	0.991768	0.691238	-0.532745	0.52307	1.03843	0.0544035	1
Contig235	3413.9	49.4381	930.031	537.148	1435.95	35676.3	3647.17	30.8398	31.9012	20.5973	5774.21	7.78775	606.852	9909.13	8241.15	1502.53	1624.79	2794.66	2602.53	0.0145387	-6.10396	0.384832	0.281005	-1.83133	0.401712	5.71527	2.51482	0.836258	0.0517382	-4.27263	0.6632	0.00254384	-8.61878	0.297601	0.0491674	-4.34615	0.164182	20.5587	4.36168	0.00170016	7.56289	2.91894	0.0200805	0.0898035	-3.47708	0.00591162	2.71837	1.44274	0.17722
Contig236	85.4482	32.5568	89.8032	74.3407	48.7352	148.809	83.124	2.56999	0	0.936241	99.0456	1.16816	1.31781	160.903	231.322	98.8244	318.371	145.963	213.176	0.382519	-1.3864	0.208424	0.828208	-0.271934	0.658634	1.34294	0.425393	0.715686	0.461863	-1.11446	0.276571	0.284837	-1.81179	0.0812942	0.616714	-0.697327	0.27838	118.396	6.88748	1.04065e-08	181.137	7.50094	3.49534e-09	0.939808	-0.0895618	1	0.653627	-0.61346	0.409724
Contig237	129.785	337.626	461.403	502.893	518.682	141.818	103.691	114.364	185.607	116.094	152.264	188.464	315.616	137.107	202.115	179.497	373.262	386.862	288.676	2.61172	1.385	0.167012	3.78477	1.92021	0.0352909	0.93528	-0.0965304	0.845849	0.690061	-0.535203	0.565415	2.79245	1.48153	0.0557146	4.04667	2.01674	0.00230018	0.66358	-0.591658	0.485805	1.38094	0.46565	0.589341	0.547862	-0.868117	0.328263	0.480528	-1.05731	0.10387
Contig238	611.841	517.291	404.631	470.825	583.082	249.68	303.36	132.354	190.44	209.718	830.8	504.257	407.204	1333.68	1484.9	688.746	821.542	843.739	681.72	0.84881	-0.236486	0.812063	0.788542	-0.342741	0.600969	0.446297	-1.16392	0.131348	1.07643	0.106255	0.830805	1.9019	0.927438	0.230479	1.76685	0.821183	0.198956	2.37516	1.24802	0.166214	1.71133	0.77512	0.427959	0.388615	-1.36358	0.0941861	1.3879	0.472902	0.464868
Contig239	1349.44	8459.94	23991.9	19042.9	30357.7	3211.88	3666.03	753.006	1335.98	1147.83	422.792	873.396	1361.3	963.151	709.155	2322.37	2023.67	2348.47	2036.28	6.29404	2.65399	0.00874611	17.9989	4.16983	4.21411e-05	2.517	1.3317	0.135177	0.349691	-1.51585	0.0889577	2.50061	1.32228	0.0830039	7.15092	2.83813	3.38666e-05	0.986153	-0.0201167	0.831277	1.90365	0.928767	0.270188	0.961886	-0.0560625	0.965741	0.518033	-0.948884	0.168478
Contig240	270.855	71.1426	78.4488	94.748	119.227	352.548	279.365	259.569	138.238	218.144	121.22	262.058	268.834	156.37	226.649	254.12	563.552	295.487	411.919	0.263699	-1.92304	0.0640577	0.357032	-1.48588	0.0377415	1.15326	0.205713	0.873056	0.738586	-0.437162	0.666947	0.228656	-2.12875	0.0296364	0.309586	-1.69159	0.00651296	0.712869	-0.48829	0.57246	1.59132	0.670224	0.541599	0.772098	-0.373144	0.593341	0.447974	-1.15851	0.0969041
Contig241	5.64281	2.41161	9.28999	2.18649	2.61081	3.99488	5.99864	16.7049	19.334	19.6611	81.3061	5.45142	5.27125	56.656	49.0684	41.3449	131.74	43.9077	71.0588	0.429069	-1.22072	0.714139	0.83333	-0.26304	0.750919	0.873952	-0.194374	0.9155	0.514885	-0.957678	0.909033	0.490952	-1.02634	0.8063	0.953519	-0.0686667	0.888586	10.6235	3.40919	0.00114612	15.2983	3.9353	0.000521783	3.45417	1.78834	0.0762338	0.694425	-0.52611	0.499744
Contig242	20.1529	61.4961	209.541	129.003	78.3244	45.9411	17.9959	1.28499	0	0	0	0	0	0	0	0	0	17.8004	0	3.06355	1.61521	0.331795	6.88924	2.78434	0.0855391	1.57098	0.651665	0.75669	0.444687	-1.16914	0.479806	1.95009	0.963541	0.391594	4.38531	2.13268	0.0460925	NA	NA	NA	Inf	Inf	0.618562	Inf	Inf	1	0	#NAME?	0.278473
Contig243	243.447	13174.6	4814.28	3969.94	4852.63	85.8899	31.7071	8.99495	28.0344	10.2987	1.47829	33.4873	7.90687	3.39936	8.17807	5.04206	3.65943	28.4807	7.77205	54.3312	5.76371	6.45173e-07	18.5631	4.21436	3.82645e-05	0.239223	-2.06357	0.00646186	2.92685	1.54935	0.0234377	227.115	7.82728	1.06099e-17	77.5973	6.27794	1.24884e-14	0.21869	-2.19304	0.0673084	0.640909	-0.641808	0.672712	0.760371	-0.395224	0.703926	0.341218	-1.55124	0.126842
Contig244	533.648	144.697	162.059	111.511	155.779	3999.87	1929.85	8.99495	32.8679	17.7886	22.1744	44.3902	59.3015	9.06495	9.34636	10.0841	7.31886	5.93347	11.1029	0.272219	-1.87716	0.350868	0.266681	-1.90681	0.117971	5.49957	2.45932	0.223489	1.02077	0.0296536	0.840764	0.0494982	-4.33648	0.0437715	0.0484912	-4.36613	0.000390583	0.243599	-2.03742	0.0127903	0.156067	-2.67977	0.006799	0.381713	-1.38944	0.151344	1.56086	0.642346	0.556845
Contig245	62.0709	36.1742	90.8355	76.5272	81.8055	93.8797	43.7044	38.5498	1227.71	2071.9	38.4356	37.7706	17.1316	12.4643	12.8512	18.1514	3.65943	11.8669	6.66176	0.585094	-0.773259	0.492976	1.33113	0.412653	0.717053	1.09715	0.133762	0.987373	0.439546	-1.18591	0.243919	0.533285	-0.907022	0.407387	1.21326	0.278891	0.668506	0.745058	-0.424576	0.698683	0.268642	-1.89624	0.529287	40.4952	5.33968	0.16466	2.77342	1.47167	0.636674
Contig246	614.26	466.647	176.51	145.766	40.0325	438.438	791.821	1268.29	1314.71	1560.71	239.483	770.208	1944.43	256.085	205.62	136.136	85.9966	112.736	128.794	0.762696	-0.390821	0.692651	0.196661	-2.34622	0.000614014	0.987883	-0.0175881	1	3.87823	1.9554	0.00500712	0.772051	-0.373233	0.682704	0.199073	-2.32863	8.86621e-05	0.153608	-2.70267	0.0003312	0.0800445	-3.64305	2.65306e-05	1.01365	0.019557	0.874722	1.91904	0.940382	0.198291
Contig247	465.128	909.178	1500.85	1861.43	1461.19	1520.05	659.851	248.004	76.3694	122.648	1450.21	102.02	106.084	1181.84	1309.66	726.057	603.806	389.236	259.809	1.96241	0.97263	0.317571	3.43768	1.78143	0.043927	2.32017	1.21423	0.196475	0.570855	-0.808804	0.354843	0.845806	-0.241602	0.85637	1.48165	0.567202	0.315707	11.1869	3.48373	0.000312877	3.99986	1.99995	0.0516279	1.42981	0.51582	0.67985	2.79681	1.48378	0.0222852
Contig248	4.03058	660.782	2068.57	2625.98	3870.1	40.9475	11.9973	0	4.83351	0	0	0	0	0	0	1.00841	38.424	15.427	89.9338	164.591	7.36274	3.12768e-06	701.902	9.45513	9.98942e-09	6.5083	2.70228	0.0549211	0.234493	-2.09239	0.0599445	25.2894	4.66046	2.27891e-06	107.847	6.75285	1.81782e-11	Inf	Inf	1	Inf	Inf	0.0246694	Inf	Inf	0.341109	0.00526921	-7.5682	0.00275082
Contig249	58.8464	53.0555	44.3855	52.4758	59.1785	97.8746	160.249	64.2496	67.6691	114.221	75.3929	32.7085	31.6275	98.5814	78.2758	92.774	69.5292	67.6415	83.272	0.905159	-0.143756	0.914229	0.877523	-0.188491	0.773872	2.16409	1.11376	0.243644	1.03149	0.0447349	0.911535	0.418262	-1.25752	0.202044	0.405492	-1.30226	0.0383795	2.67579	1.41996	0.115007	2.27718	1.18725	0.208046	2.54584	1.34814	0.128618	1.17504	0.232713	0.751773
Contig250	122.529	102.494	158.962	166.902	56.5676	103.867	115.688	178.614	84.1031	69.2818	84.2627	63.0808	82.3632	83.8508	92.2953	78.6562	75.0183	66.4549	75.4999	0.83979	-0.2519	0.816706	1.03894	0.055108	1	0.884933	-0.17636	0.798614	0.808316	-0.307008	0.788063	0.948987	-0.0755398	0.98913	1.17403	0.231468	0.746627	1.16249	0.217217	0.812454	0.990889	-0.0132046	1	1.5177	0.601887	0.584874	1.17318	0.230422	0.751148
Contig251	333.732	629.431	194.058	249.26	378.568	422.459	271.653	485.727	345.113	457.822	208.439	189.632	139.029	303.676	295.579	348.911	391.559	358.382	368.617	1.8935	0.921056	0.349065	0.813297	-0.298145	0.651712	1.02866	0.0407716	1	2.32818	1.2192	0.0860539	1.84074	0.880284	0.238305	0.790635	-0.338917	0.610813	1.75698	0.813098	0.34883	2.26273	1.17807	0.225405	2.61003	1.38407	0.139907	0.776485	-0.364969	0.59968
Contig252	131.397	270.101	165.155	177.835	192.33	166.786	212.523	118.219	145.972	331.429	165.569	139.011	156.161	261.751	232.491	175.464	245.182	142.403	208.735	2.06374	1.04526	0.2997	1.34918	0.432081	0.654926	1.42515	0.511114	0.586202	1.52963	0.613182	0.381127	1.44809	0.53415	0.490672	0.946692	-0.0790325	0.86918	1.41141	0.497138	0.559065	1.34266	0.425089	0.696593	1.34291	0.425358	0.550561	1.05121	0.0720482	0.867145
Contig253	80.6115	37.38	29.9344	46.6452	33.9406	13.9821	10.2834	116.934	7.73361	2.80872	14.7829	92.2848	48.1001	29.4611	19.861	23.1935	10.9783	16.6137	17.7647	0.46554	-1.10302	0.342793	0.454197	-1.13861	0.16039	0.148827	-2.74829	0.00258524	1.02497	0.0355858	1	3.12806	1.64527	0.0823217	3.05185	1.60968	0.0359504	0.310603	-1.68685	0.215411	0.214896	-2.21829	0.168636	0.605354	-0.72415	0.42627	1.44536	0.531432	0.730223
Contig254	596.525	525.731	575.979	505.808	512.59	503.355	513.312	244.149	577.121	402.584	705.146	802.528	867.779	647.011	636.721	543.534	505.002	676.415	549.595	0.88481	-0.176561	0.859947	0.886358	-0.174038	0.74077	0.841901	-0.248278	0.714911	0.998253	-0.00252258	0.923263	1.05097	0.0717177	0.882763	1.05281	0.0742403	0.942328	0.756219	-0.403125	0.564289	0.688317	-0.538854	0.551571	0.486664	-1.039	0.226773	1.09865	0.135729	0.897571
Contig255	2.41835	2186.13	2432.95	3983.06	3498.49	10.9859	5.99864	1.28499	4.83351	0	0	0	0	0	0	1.00841	5.48915	0	0	907.552	9.82584	1.6975e-11	1356.6	10.4058	6.25464e-13	3.47501	1.79702	0.22554	0.668988	-0.579947	0.500437	261.165	8.02882	2.75388e-17	390.388	8.60877	1.2731e-20	Inf	Inf	1	Inf	Inf	0.56472	Inf	Inf	0.354166	0.138038	-2.85686	0.575532
Contig256	239.416	109.728	121.802	173.462	200.162	248.681	336.781	222.304	174.973	197.547	156.699	112.922	133.758	62.3216	160.056	187.565	155.526	110.363	157.662	0.46013	-1.11989	0.270449	0.684141	-0.547635	0.443965	1.20705	0.27149	0.78134	0.672565	-0.572253	0.53906	0.3812	-1.39138	0.136756	0.566786	-0.819125	0.177229	1.14597	0.196573	0.82655	1.14092	0.190204	0.853494	1.60339	0.681126	0.447237	1.00442	0.00636963	0.990664
Contig257	44.3363	2277.77	1165.38	1351.25	1640.46	690.116	884.371	0	0	0	0	0	0.658906	0	2.33659	1.00841	0	4.74678	0	51.578	5.68868	1.08765e-06	31.0193	4.9551	3.96943e-06	17.5317	4.13189	7.17977e-05	1.66277	0.733588	0.287419	2.94198	1.55679	0.0436174	1.76933	0.823201	0.194578	2.52577	1.33673	0.930478	4.75421	2.24921	0.652217	0	#NAME?	1	0.531271	-0.912481	0.758357
Contig258	187.825	96.4645	50.5788	53.9335	244.546	219.718	107.119	12.8499	24.1675	59.9194	156.699	49.4522	12.5192	64.5878	86.4538	79.6646	87.8264	54.5879	48.8529	0.515619	-0.955622	0.568105	0.610394	-0.712187	0.474298	0.861226	-0.215536	0.771423	0.844732	-0.243434	0.971479	0.598704	-0.740086	0.695601	0.70875	-0.496651	0.621109	3.1248	1.64376	0.139813	2.05539	1.03941	0.441877	1.0435	0.0614348	1	1.5203	0.604354	0.369524
Contig259	141.876	330.391	190.961	162.529	332.444	234.699	402.766	104.084	156.606	337.983	372.53	120.321	182.517	423.787	394.884	319.667	521.469	314.474	341.97	2.33794	1.22524	0.221389	1.59694	0.675307	0.468982	2.21648	1.14827	0.2001	1.46401	0.54993	0.415182	1.0548	0.0769693	0.902526	0.720484	-0.472961	0.385624	2.48699	1.3144	0.12184	2.5832	1.36916	0.157315	1.31479	0.394837	0.529487	0.962756	-0.0547574	1
Contig260	193.468	170.019	271.474	324.33	180.146	164.789	264.797	20.5599	110.204	211.59	183.308	173.277	136.394	356.933	239.501	160.338	150.037	329.901	160.993	0.882273	-0.180703	0.864029	1.3319	0.413481	0.65717	1.09555	0.131649	0.901647	0.662419	-0.594184	0.521577	0.805328	-0.312352	0.749369	1.21574	0.281832	0.687624	1.51487	0.599195	0.524088	1.37459	0.459006	0.581799	0.735878	-0.442461	0.696616	1.10205	0.140189	0.902706
Contig261	124.142	100.082	103.222	107.867	139.243	326.581	358.205	289.123	120.838	228.443	184.787	152.64	140.347	58.9222	88.7904	44.3702	113.442	83.0686	73.2794	0.80938	-0.305111	0.773769	0.933753	-0.0988877	0.840075	2.72435	1.44591	0.120458	0.866804	-0.206223	0.879425	0.297091	-1.75102	0.066365	0.342743	-1.5448	0.0111029	0.641536	-0.640398	0.284814	0.611968	-0.708471	0.352608	1.4507	0.536747	0.618993	1.04832	0.068073	1
Contig262	29.8263	57.8787	73.2877	86.002	23.4973	35.9539	28.2793	64.2496	63.8023	34.6409	28.0876	28.8147	63.255	18.1299	30.3757	43.3617	45.7429	34.4141	33.3088	1.94821	0.962146	0.460843	2.04022	1.02872	0.382188	1.06457	0.0902705	1	0.9549	-0.0665782	1	1.83004	0.871875	0.364337	1.91647	0.938453	0.244226	0.649354	-0.622923	0.534017	0.817852	-0.290089	0.764006	1.17271	0.22985	0.772237	0.793975	-0.332835	0.702953
Contig263	47.5608	42.2032	22.7089	40.0857	62.6595	30.9603	60.8434	1.28499	27.0677	43.0671	85.741	31.5404	25.6973	55.5228	46.7318	39.3281	85.9966	65.2682	48.8529	0.890864	-0.166723	0.90646	0.869841	-0.201177	0.790516	0.95188	-0.0711478	0.936193	1.02417	0.0344537	1	0.935899	-0.0955757	0.972174	0.913813	-0.130029	0.835322	1.98153	0.986612	0.361303	2.32381	1.21649	0.270746	0.830137	-0.268579	0.895574	0.852705	-0.229881	0.739323
Contig264	0.806115	12.0581	420.114	286.43	144.465	0	0	0	0	0	0	0	0	0	0	0	0	1.18669	0	15.0174	3.90856	0.216733	351.663	8.45805	0.00625412	0	#NAME?	0.710662	0.042704	-4.54949	0.0671072	Inf	Inf	0.014913	Inf	Inf	8.27379e-06	NA	NA	NA	Inf	Inf	1	NA	NA	NA	0	#NAME?	0.827425
Contig265	743.238	712.631	804.1	710.61	1017.35	867.888	951.213	1191.19	945.434	1482.07	783.495	869.892	1043.71	1187.51	1003.57	1493.46	1145.4	817.632	874.911	0.962613	-0.0549721	0.95849	1.12752	0.17315	0.902289	1.2088	0.273578	0.782975	0.853746	-0.228122	0.849164	0.796336	-0.32855	0.738044	0.932756	-0.100429	0.828428	1.16477	0.220045	0.735397	0.985261	-0.0214214	0.921813	1.25788	0.330992	0.686983	1.18219	0.241467	0.628655
Contig266	87.8665	37.38	48.5144	28.4244	13.9243	44.9424	41.9905	33.4098	58.0021	33.7047	29.5659	183.012	111.355	21.5293	7.00977	5.04206	9.14858	4.74678	7.77205	0.427101	-1.22735	0.281776	0.344764	-1.53632	0.0396266	0.488848	-1.03254	0.223562	1.23882	0.308967	0.641224	0.873689	-0.194809	0.921529	0.705258	-0.503776	0.412191	0.107038	-3.2238	2.51123e-05	0.0489762	-4.35178	2.97324e-06	0.282578	-1.82328	0.0283334	2.18551	1.12797	0.201913
Contig267	1.61223	2.41161	1071.45	540.063	9.57299	25.9667	26.5654	3.85498	32.8679	230.315	1.47829	3.50449	24.3795	1.13312	3.50489	3.02524	1.82972	868.66	3.33088	1.50174	0.586637	1	336.669	8.39519	0.262856	16.0955	4.00859	0.607277	0.00446059	-7.80855	0.298235	0.0933018	-3.42195	0.68754	20.9169	4.3866	0.23988	0.163197	-2.61532	0.456641	20.7	4.37156	0.519334	6.36676	2.67056	0.695184	0.00788389	-6.98688	0.0798072
Contig268	327.283	1975.11	49.5466	55.3911	24.3676	31.959	1155.17	46.2597	24.1675	20.5973	22.1744	19.8588	78.4098	10.1981	25.7025	63.53	12.808	28.4807	26.647	6.05875	2.59902	0.216746	0.131362	-2.92838	0.0255603	1.78274	0.834096	0.667704	46.1227	5.52741	8.7058e-05	3.39856	1.76492	0.245806	0.0736852	-3.76248	0.00184977	0.616533	-0.69775	0.619289	0.458231	-1.12585	0.39724	0.614823	-0.701758	0.500573	1.34546	0.428103	0.648832
Contig269	49.9791	66.3193	72.2555	61.9506	27.8487	66.9142	74.5546	199.174	63.8023	89.8791	41.3922	38.9387	54.0303	48.7241	66.5928	66.5552	75.0183	68.8282	73.2794	1.33219	0.4138	0.71465	1.07933	0.110138	1	1.39791	0.483271	0.650144	1.23427	0.303662	0.650615	0.952987	-0.0694713	1	0.772104	-0.373133	0.536043	1.19768	0.260244	0.721888	1.55102	0.633218	0.487889	2.52476	1.33615	0.177208	0.772189	-0.372974	0.602395
Contig270	7.25504	8.44064	4.12888	2.91532	2.61081	8.98848	5.99864	10.2799	2.90011	7.48993	4.43488	3.1151	2.63562	2.26624	2.33659	6.05048	3.65943	1.18669	11.1029	1.16802	0.224066	0.981807	0.442129	-1.17746	0.358878	1.0216	0.0308237	1	2.64181	1.40153	0.300971	1.14333	0.193243	0.886086	0.432783	-1.20828	0.302024	1.30974	0.389285	0.882696	1.84606	0.884448	0.520979	2.39424	1.25957	0.419837	0.709481	-0.495163	0.617494
Contig271	20.1529	9.64645	12.3867	22.5937	13.9243	8.98848	16.282	50.1147	8.70032	12.1711	13.3046	13.2392	5.93015	15.8637	15.1878	11.0925	5.48915	7.12016	12.2132	0.480557	-1.05722	0.49755	0.804033	-0.314674	0.745205	0.618493	-0.693171	0.529234	0.597684	-0.742546	0.629943	0.776981	-0.364048	0.881269	1.29999	0.378497	0.696138	1.44492	0.530987	0.812034	0.861873	-0.214452	0.91186	2.46881	1.30382	0.500798	1.67648	0.745439	0.561036
Contig272	197.498	191.723	190.961	178.563	135.762	554.29	926.362	395.778	844.897	1735.79	193.656	424.043	361.08	244.754	237.164	290.423	424.494	389.236	351.963	0.9746	-0.0371184	0.97829	0.849412	-0.235463	0.689819	3.69858	1.88697	0.0397331	1.14738	0.198344	0.730153	0.263506	-1.92409	0.0387782	0.229659	-2.12243	0.000361498	0.614107	-0.703438	0.457439	0.986775	-0.0192068	0.931992	2.52363	1.3355	0.196384	0.622338	-0.684231	0.408396
Contig273	1007.64	716.249	1457.5	1026.19	2480.27	3040.1	1216.87	804.405	305.478	1253.63	2700.84	117.595	287.283	2438.47	4891.65	4563.07	6466.22	4472.65	3282.03	0.713628	-0.486757	0.719488	1.62711	0.702314	0.614104	2.09184	1.06477	0.436648	0.438585	-1.18907	0.361877	0.341148	-1.55153	0.24354	0.777838	-0.362458	0.660618	17.962	4.16687	8.7148e-06	23.303	4.54245	8.42013e-06	3.88303	1.95718	0.0192714	0.770799	-0.375573	0.663039
Contig274	521.556	1497.61	7028.39	4509.27	11473.7	1050.65	518.454	422.763	1244.15	632.899	170.004	313.846	204.261	1045.87	780.421	2441.37	2885.46	3887.61	3069.96	2.88279	1.52746	0.362959	14.5753	3.86545	0.0274435	1.48894	0.574288	0.783717	0.197786	-2.33799	0.158948	1.93613	0.953176	0.401584	9.78902	3.29116	0.00493911	4.2799	2.09758	0.0119064	12.6291	3.65868	0.000239132	2.94914	1.5603	0.0735973	0.338893	-1.5611	0.0200997
Contig275	719.861	1477.11	963.062	1303.15	298.503	857.901	610.148	1585.68	1375.62	835.127	832.279	264.394	674.72	780.719	779.253	556.644	120.761	1107.19	1002.59	2.06006	1.04269	0.321494	1.18592	0.246008	0.81259	1.00837	0.0120257	0.93894	1.7371	0.796678	0.289806	2.04296	1.03066	0.198116	1.17608	0.233982	0.686586	1.56391	0.645154	0.402087	1.57475	0.655126	0.244459	2.68286	1.42377	0.0888522	0.993112	-0.0099721	0.738873
Contig276	24.9896	32.5568	33.0311	38.628	27.8487	26.9654	35.1349	70.6746	34.8013	31.8322	22.1744	22.1951	31.6275	24.9286	28.0391	28.2356	20.1269	17.8004	21.0956	1.30797	0.387328	0.771339	1.32092	0.401544	0.751107	1.22676	0.294858	0.831845	0.990194	-0.0142165	1	1.06619	0.0924702	0.908979	1.07675	0.106687	0.927752	0.957751	-0.0622773	1	0.728312	-0.457371	0.662113	1.69601	0.762144	0.472826	1.31503	0.395094	0.606983
Contig277	93.5094	262.866	90.8355	112.969	111.395	245.685	281.936	116.934	121.804	159.161	116.785	109.028	99.4948	208.494	211.461	156.304	95.1452	92.5621	139.897	2.82224	1.49684	0.142829	1.11606	0.158421	0.903507	2.78638	1.47839	0.11391	2.52874	1.33842	0.0655084	1.01287	0.0184486	0.941092	0.400543	-1.31997	0.0314741	1.65846	0.729843	0.400138	1.04439	0.0626601	0.923134	1.26946	0.344218	0.698005	1.58797	0.667183	0.337543
Contig278	134.621	1818.36	77.4166	120.257	33.0703	10.9859	48.8461	2.56999	0	0	0	0.778775	1.97672	1.13312	9.34636	10.0841	31.1052	261.073	97.7058	13.5606	3.76135	0.000483468	0.56995	-0.811092	0.275147	0.218812	-2.19224	0.00830986	23.7927	4.57245	2.35716e-10	61.974	5.95359	1.58484e-11	2.60475	1.38115	0.0465805	3.72125	1.89579	0.621703	93.7231	6.55033	0.0862322	0.620363	-0.688814	0.803689	0.0397047	-4.65455	0.0368425
Contig279	339.374	267.689	452.113	526.216	325.481	443.432	358.205	566.682	555.854	495.271	357.747	493.743	749.176	305.942	248.847	231.935	236.033	309.727	242.044	0.791892	-0.336624	0.736618	1.27535	0.350897	0.709908	1.16756	0.223501	0.851382	0.62092	-0.687521	0.44605	0.678243	-0.560125	0.562435	1.09232	0.127396	0.825193	0.458961	-1.12356	0.135858	0.420721	-1.24906	0.155109	0.864783	-0.209589	0.815582	1.09089	0.125506	0.919984
Contig280	15.3162	18.0871	27.87	47.374	270.654	39.9488	72.8407	19.2749	41.5682	164.778	14.7829	13.6286	17.7905	9.06495	11.683	12.101	5.48915	1.18669	2.22059	1.18559	0.2456	0.969173	7.40023	2.88757	0.61326	3.63219	1.86084	0.762958	0.160209	-2.64197	0.665998	0.326411	-1.61524	0.820988	2.0374	1.02673	0.746808	0.75598	-0.403581	0.759992	0.188205	-2.40963	0.31112	4.78131	2.25741	0.406461	4.01679	2.00604	0.345164
Contig281	74.9687	4193.79	3090.47	1588.85	6854.26	2579.69	916.935	1.28499	0	0	0	0	0	1.13312	0	0	7.31886	28.4807	35.5294	56.1619	5.81152	0.00912612	50.712	5.66426	0.00913787	23.1001	4.52983	0.0301348	1.10747	0.147265	0.776211	2.43124	1.28169	0.317281	2.19531	1.13443	0.346132	Inf	Inf	1	Inf	Inf	0.00511	Inf	Inf	0.955452	0.0119181	-6.3907	0.000552828
Contig282	2.41835	0	3.09666	0	0	2.99616	28.2793	5.13997	8.70032	21.5335	410.965	1.94694	2.63562	254.952	351.657	111.934	29.2755	17.8004	3.33088	0	#NAME?	0.819796	0.430822	-1.21484	0.545355	6.36097	2.66925	0.799254	0	#NAME?	1	0	#NAME?	0.581627	0.067729	-3.88408	0.178474	122.857	6.94083	2.12064e-05	7.30239	2.86837	0.0875657	5.13593	2.36063	0.0832295	16.8242	4.07246	0.000142765
Contig283	283.753	182.077	219.863	241.972	324.611	393.496	389.055	299.403	427.282	283.681	229.135	478.557	268.175	167.702	135.522	273.28	393.389	294.3	419.691	0.644213	-0.63439	0.52656	0.916624	-0.125598	0.81249	1.36245	0.4462	0.643088	0.702811	-0.508792	0.591869	0.472835	-1.08059	0.244421	0.672778	-0.571798	0.340928	0.538874	-0.891981	0.218136	0.986682	-0.0193426	0.906109	0.899958	-0.15207	0.789641	0.546147	-0.872638	0.173395
Contig284	18.5406	18.0871	15.4833	24.7802	16.5352	17.977	45.4183	57.8247	28.0344	38.3859	23.6527	28.0359	23.7206	15.8637	19.861	29.244	18.2972	27.294	16.6544	0.979397	-0.0300348	1	1.01518	0.0217389	1	1.6852	0.75292	0.511869	0.96475	-0.0517737	1	0.581175	-0.782955	0.525501	0.602411	-0.731181	0.317961	0.854673	-0.226555	0.768121	0.798924	-0.32387	0.744416	1.59792	0.676198	0.562875	1.06978	0.0973152	0.945458
Contig285	516.72	249.602	437.662	417.62	697.087	407.478	470.465	475.447	609.022	682.52	252.788	800.97	533.714	376.196	334.132	621.182	795.926	613.521	525.169	0.484962	-1.04406	0.291299	0.992988	-0.0101516	0.918193	0.839029	-0.253208	0.718215	0.488386	-1.03391	0.250052	0.578004	-0.790849	0.388629	1.1835	0.243056	0.726802	0.592856	-0.754246	0.347715	0.963816	-0.0531709	0.82588	0.880975	-0.182827	0.797142	0.615113	-0.701076	0.341424
Contig286	260.375	177.254	75.3521	99.8498	147.076	198.745	172.247	71.9596	196.24	131.074	220.266	413.919	237.206	176.767	327.123	321.684	186.631	142.403	195.412	0.683455	-0.549081	0.589233	0.408775	-1.29062	0.0734929	0.704151	-0.506044	0.494153	1.67196	0.741541	0.307934	0.970609	-0.0430379	1	0.580521	-0.784579	0.2137	0.802319	-0.317752	0.635921	0.535861	-0.90007	0.25901	0.40768	-1.29449	0.115226	1.49725	0.582318	0.364437
Contig287	1410800	2276000	1890690	1632390	589916	1125790	1282860	3067920	2083000	1630070	1745450	605556	1383070	2023520	2014300	1664710	1943580	2463880	2490380	1.61965	0.695682	0.468086	0.971116	-0.0422837	0.866735	0.84312	-0.24619	0.719497	1.66782	0.737966	0.267595	1.92102	0.941872	0.213236	1.15181	0.203906	0.787754	1.86586	0.899841	0.241197	2.30135	1.20248	0.132237	2.26434	1.17909	0.163742	0.810766	-0.302643	0.580534
Contig288	345.823	511.262	340.633	302.465	430.784	423.457	308.502	296.833	311.278	398.839	620.883	337.21	312.321	943.888	724.343	631.266	574.531	488.918	643.97	1.48424	0.569723	0.560856	1.02774	0.0394725	1	1.04649	0.0655526	1	1.44418	0.530251	0.42649	1.41831	0.504171	0.484351	0.982085	-0.0260801	0.959896	2.24325	1.16559	0.184054	1.74731	0.805132	0.38161	1.0313	0.0444636	0.966211	1.28383	0.360455	0.588014
Contig289	91.8971	102.494	76.3844	94.748	93.119	95.8771	103.691	4451.21	824.597	1739.54	75.3929	108.25	68.5262	143.906	134.354	86.7235	124.421	86.6286	86.6029	1.11972	0.163137	0.88364	0.952112	-0.0707968	0.88458	1.07258	0.101089	0.963095	1.17604	0.233934	0.725756	1.04395	0.0620483	0.90476	0.887682	-0.171886	0.787967	1.24377	0.31472	1	1.11985	0.163304	1	26.4472	4.72504	0.123718	1.11066	0.151416	0.947646
Contig290	11.2856	1.20581	1.03222	0.728831	1.74054	1493.09	1219.44	0	0.966702	1.87248	0	0	0	0	0	0	0	0	0	0.107267	-3.22072	0.0878069	0.102486	-3.2865	0.00210853	118.8	6.8924	2.10323e-08	1.04666	0.0657862	1	0.000902919	-10.1131	9.71119e-11	0.000862671	-10.1789	7.30298e-30	NA	NA	NA	NA	NA	NA	Inf	Inf	0.638223	NA	NA	NA
Contig291	121.723	39.7916	178.574	61.9506	18.2757	164.789	360.775	11.5649	42.5349	133.882	10.348	113.312	37.5576	26.0617	14.0195	13.1094	10.9783	24.9206	14.4338	0.328195	-1.60737	0.377278	0.711398	-0.49127	0.537375	2.12869	1.08996	0.521629	0.461338	-1.1161	0.593166	0.154177	-2.69734	0.129162	0.334196	-1.58124	0.0866922	0.210461	-2.24838	0.0872444	0.2219	-2.17202	0.158883	0.831209	-0.266716	0.854678	0.948447	-0.0763611	0.911736
Contig292	48.3669	21.7045	9.28999	15.3054	40.0325	30.9603	35.9919	16.7049	23.2008	84.2617	23.6527	185.738	136.394	13.5974	18.6927	12.101	7.31886	8.30686	2.22059	0.450522	-1.15033	0.354937	0.439483	-1.18612	0.158243	0.683556	-0.548868	0.53824	1.02512	0.0357915	0.947168	0.659086	-0.601461	0.638407	0.642936	-0.637252	0.388438	0.105419	-3.24579	2.98497e-05	0.0368024	-4.76406	4.77668e-07	0.256878	-1.96084	0.0244346	2.86447	1.51827	0.0696237
Contig293	528.005	150.726	80.5132	80.9002	173.184	408.476	969.209	217.164	153.706	273.382	78.3495	265.562	181.199	66.854	58.4148	34.286	65.8698	67.6415	88.8235	0.286592	-1.80293	0.238211	0.209083	-2.25785	0.0245181	1.28615	0.36306	0.813358	1.37071	0.45492	0.601561	0.222829	-2.16599	0.13597	0.162565	-2.62091	0.00320954	0.265761	-1.9118	0.00885409	0.330954	-1.5953	0.0628623	0.960356	-0.0583584	0.883062	0.803014	-0.316502	0.545715
Contig294	340.987	436.502	643.074	484.672	682.293	303.611	209.952	561.542	100.537	147.926	1005.24	257.775	608.17	1985.22	1627.44	1748.59	2402.42	1700.53	1554.41	1.28518	0.361969	0.711463	1.75851	0.814357	0.374352	0.744761	-0.425151	0.54018	0.730832	-0.452388	0.651025	1.72563	0.78712	0.290925	2.36118	1.23951	0.0543451	3.66308	1.87306	0.0201054	4.33511	2.11607	0.0222079	0.621883	-0.685286	0.311454	0.84498	-0.243011	0.799708
Contig295	719.861	349.684	212.638	328.703	482.13	447.427	638.427	0	22.2341	9.36241	5.91317	50.231	54.0303	6.79871	5.84148	2.01683	7.31886	5.93347	7.77205	0.487688	-1.03597	0.293423	0.469255	-1.09156	0.124416	0.744465	-0.425723	0.574976	1.03928	0.055585	0.897224	0.655084	-0.610248	0.50227	0.630325	-0.665833	0.263854	0.0983788	-3.34551	0.000159144	0.134004	-2.89965	0.00364172	0.200938	-2.31518	0.0189674	0.734147	-0.445859	0.627942
Contig296	422.404	1172.04	2013.86	1937.23	2584.71	782.997	426.761	11.5649	14.5005	11.2349	1426.55	20.2481	55.3481	3684.9	2535.2	1868.59	3123.32	3047.43	3359.75	2.78567	1.47803	0.132504	5.1208	2.35637	0.0104053	1.41707	0.502913	0.620207	0.543992	-0.878342	0.322264	1.9658	0.975113	0.185192	3.61365	1.85346	0.00385825	62.6867	5.97009	8.10074e-09	83.6362	6.38606	3.50401e-09	0.32741	-1.61083	0.0803499	0.749516	-0.415969	0.515659
Contig297	29.8263	21.7045	13.4189	26.2379	30.4595	8.98848	26.5654	26.9848	32.8679	24.3423	26.6093	32.3192	25.6973	5.6656	5.84148	4.03365	18.2972	10.6802	13.3235	0.730577	-0.452892	0.751186	0.776206	-0.365489	0.680971	0.587305	-0.767818	0.458336	0.941216	-0.0874026	1	1.24395	0.314926	0.785688	1.32164	0.402329	0.661123	0.362356	-1.46452	0.0507412	0.484824	-1.04447	0.241459	0.964922	-0.051516	0.923679	0.747397	-0.420053	0.52449
Contig298	20.959	8.44064	4.12888	7.28831	9.57299	17.977	7.71254	2.56999	104.404	28.0872	227.657	237.526	158.137	69.1203	16.3561	108.909	131.74	233.779	220.948	0.404315	-1.30645	0.426051	0.330577	-1.59694	0.125527	0.60681	-0.720683	0.482498	1.22306	0.290494	0.824516	0.666296	-0.585765	0.811831	0.544778	-0.876259	0.397495	0.532365	-0.909513	0.157014	0.985328	-0.0213238	1	0.226375	-2.14321	0.012737	0.540292	-0.888189	0.102335
Contig299	75.7748	400.328	645.138	546.623	564.806	75.9027	77.1254	105.369	178.84	134.819	147.829	96.5681	154.184	639.079	379.696	1028.58	863.626	602.84	918.213	5.30402	2.40709	0.0197044	7.68818	2.94264	0.00247443	0.997611	-0.00345058	0.958966	0.689894	-0.535554	0.576946	5.31672	2.41054	0.00234522	7.70659	2.94609	2.79837e-05	4.36655	2.12649	0.00855043	6.31637	2.6591	0.00475356	1.10952	0.149935	0.78428	0.691306	-0.532604	0.494821
Contig300	140.264	214.633	426.307	427.095	470.817	48.9373	3.4278	43.6897	62.8356	2.80872	25.131	207.544	411.157	45.3248	21.0293	18.1514	47.5726	53.4012	52.1838	1.53626	0.619426	0.536417	3.12726	1.6449	0.0701609	0.185293	-2.43212	0.00178412	0.491249	-1.02547	0.258456	8.29102	3.05155	0.000133191	16.8774	4.07702	3.77286e-08	0.0882771	-3.50182	7.2762e-05	0.16428	-2.60577	0.00870579	0.117103	-3.09415	0.00108522	0.537357	-0.896047	0.224227
Contig301	0	167.607	4271.33	2272.49	2409.78	0.99872	2.57085	1.28499	0.966702	0	0	1.55755	0	0	0	0	0	1.18669	0	Inf	Inf	0.000416233	Inf	Inf	1.43051e-06	Inf	Inf	0.509807	0.0565278	-4.1449	0.0183629	95.651	6.57971	2.28459e-05	1692.11	10.7246	1.88628e-10	0	#NAME?	0.451115	0.506396	-0.981663	0.938927	0.963504	-0.0536374	0.961062	0	#NAME?	0.814789
Contig302	195.08	215.839	207.476	259.464	362.033	204.738	221.95	149.059	188.507	261.211	342.964	194.304	224.028	330.871	343.479	305.549	351.305	271.753	329.757	1.11079	0.151589	0.881798	1.4042	0.489752	0.590764	1.08028	0.111406	0.94353	0.791048	-0.338162	0.735415	1.02824	0.0401829	0.919216	1.29985	0.378345	0.55258	1.57718	0.657344	0.455117	1.51334	0.597737	0.526423	0.951841	-0.0712074	0.980247	1.04218	0.0596066	0.930249
Contig303	7.25504	9.64645	8.25777	2.91532	2.61081	5.99232	8.56949	12.8499	2.90011	1.87248	2.95659	0.389387	1.31781	0	2.33659	1.00841	1.82972	2.37339	7.77205	1.33488	0.416712	0.885253	0.633605	-0.658343	0.539015	0.990593	-0.0136363	1	2.1068	1.07505	0.368002	1.34756	0.430348	0.772478	0.639623	-0.644707	0.500979	1.83768	0.877888	0.856394	4.65592	2.21907	0.247834	6.85638	2.77745	0.201182	0.394698	-1.34118	0.300578
Contig304	17096.1	9783.91	4842.15	10410.6	8919.41	9599.7	14220.2	177.329	759.828	224.698	138.96	781.111	1408.08	169.968	178.749	110.925	217.736	302.607	260.919	0.574554	-0.799487	0.407869	0.467436	-1.09716	0.127692	0.687579	-0.540402	0.476759	1.22916	0.297673	0.671158	0.835618	-0.259085	0.784692	0.679828	-0.556758	0.36426	0.136263	-2.87554	0.000188913	0.236826	-2.0781	0.0186264	0.351645	-1.50781	0.0924824	0.575372	-0.797433	0.193104
Contig305	597.331	776.539	688.491	801.714	491.703	507.35	506.457	740.156	534.586	675.03	555.838	503.867	598.945	718.398	568.96	771.436	1011.83	878.153	856.036	1.30516	0.384224	0.691665	1.10149	0.139451	0.91314	0.838447	-0.254209	0.707935	1.18491	0.244773	0.692864	1.55664	0.638432	0.393403	1.31372	0.39366	0.525692	1.18259	0.241948	0.747736	1.65405	0.726002	0.436283	1.17581	0.233658	0.807389	0.714966	-0.484053	0.476156
Contig306	72.5504	95.2587	36.1277	49.5605	104.433	61.9206	108.833	20.5599	8.70032	27.151	22.1744	61.9126	42.8289	10.1981	5.84148	11.0925	5.48915	9.49355	6.66176	1.3182	0.398564	0.7133	0.863524	-0.211691	0.754882	1.16097	0.215326	0.838572	1.52653	0.610256	0.417626	1.13543	0.183239	0.817901	0.743798	-0.427017	0.484126	0.234937	-2.08965	0.00926161	0.137328	-2.8643	0.00369219	0.358919	-1.47827	0.0872668	1.71078	0.774651	0.466273
Contig307	1.61223	8.44064	112.512	65.5947	50.4757	4.9936	0	0	0	0	0	0.389387	4.61234	0	0	0	0	4.74678	0	5.2561	2.39399	0.350309	47.1863	5.5603	0.0125645	1.53835	0.62138	1	0.11139	-3.16631	0.101931	3.41672	1.77261	0.272657	30.6734	4.93892	0.000558291	0	#NAME?	0.221715	0.626645	-0.67428	0.937202	0	#NAME?	0.299077	0	#NAME?	0.254435
Contig308	20.959	12.0581	15.4833	13.8478	14.7946	225.711	251.086	41.1198	231.042	472.802	39.9139	21.8057	17.7905	28.328	73.6026	68.5721	53.0618	48.6544	72.1691	0.577593	-0.791875	0.552071	0.697913	-0.51888	0.511296	11.235	3.48992	0.00123928	0.8276	-0.272995	0.927568	0.0514103	-4.2818	0.000239133	0.0621197	-4.0088	5.30454e-09	2.65312	1.40769	0.499996	2.91987	1.54591	0.461081	12.5238	3.6466	0.0679172	0.908643	-0.138215	0.888397
Contig309	604.586	762.069	3670.58	3760.77	2506.38	2585.69	2429.45	1619.09	2515.36	690.01	932.803	1661.13	1549.75	107.646	133.186	863.201	413.516	831.872	292.007	1.26547	0.339671	0.724371	5.45812	2.4484	0.00783302	4.09856	2.03512	0.0276734	0.23185	-2.10873	0.0205212	0.308759	-1.69545	0.0643057	1.33172	0.413288	0.509117	0.316582	-1.65935	0.0234996	0.317849	-1.65359	0.0518874	0.997555	-0.00353175	0.953575	0.996013	-0.00576283	0.909971
Contig310	191.855	190.517	126.963	170.546	108.784	764.021	1805.59	150.344	719.226	1398.74	170.004	112.533	118.603	157.504	158.888	120.001	80.5075	173.257	86.6029	0.996954	-0.00440047	1	0.702451	-0.509531	0.626282	6.60203	2.72291	0.181436	1.41925	0.505131	0.624683	0.151007	-2.72731	0.186357	0.106399	-3.23244	0.00720742	1.30859	0.388011	0.917073	0.977536	-0.0327786	1	6.52913	2.70689	0.139801	1.33866	0.42079	0.821817
Contig311	74.9687	90.4355	163.091	105.68	97.4704	65.9155	155.108	125.929	58.0021	114.221	72.4363	155.755	222.051	30.5942	61.9196	114.959	58.5509	115.109	43.3014	1.21108	0.276296	0.799388	1.62354	0.699144	0.495903	1.45327	0.539303	0.55249	0.745951	-0.422847	0.717798	0.833349	-0.263006	0.793348	1.11716	0.159841	0.939	0.369551	-1.43616	0.0762348	0.380954	-1.39231	0.119781	0.525008	-0.929588	0.248409	0.970068	-0.0438427	0.941552
Contig312	731.953	763.275	626.558	608.574	926.839	756.031	851.807	684.901	827.497	1424.96	845.583	852.759	673.402	796.583	820.143	850.092	967.92	614.707	872.691	1.04692	0.0661498	0.94498	0.976725	-0.0339761	0.894318	1.08481	0.117442	0.929336	1.07187	0.100126	0.825567	0.965071	-0.0512926	0.997436	0.900365	-0.151418	0.770557	1.08329	0.115426	0.955569	1.06984	0.097396	0.997657	1.28118	0.357471	0.658182	1.01258	0.0180296	0.954519
Contig313	0	0	0	2.18649	3.48109	0	0.856949	1.28499	0.966702	0	0	0.778775	0.658906	0	0	2.01683	0	0	0	NA	NA	NA	Inf	Inf	0.784975	Inf	Inf	1	0	#NAME?	0.924728	0	#NAME?	1	4.4185	2.14356	0.654842	0.701403	-0.511685	1	0	#NAME?	0.710239	1.04043	0.057184	1	Inf	Inf	0.818595
Contig314	133.009	50.6439	410.824	755.797	93.119	1706.81	2592.27	672.051	1459.72	1607.53	94.6107	163.932	106.743	112.179	44.3952	484.038	159.185	385.675	203.184	0.382261	-1.38737	0.261968	3.15268	1.65658	0.118971	15.9495	3.99544	0.00132691	0.12125	-3.04395	0.0099363	0.023967	-5.3828	6.90956e-05	0.197667	-2.33886	0.00144815	1.35746	0.440908	0.556814	1.83609	0.876633	0.367036	9.19087	3.2002	0.0021691	0.739322	-0.435725	0.574238
Contig315	934.287	742.777	743.199	764.543	391.622	970.756	853.521	2167.78	1159.08	1062.63	184.787	495.301	1050.3	217.559	191.6	358.995	329.349	429.583	384.161	0.798165	-0.325242	0.74008	0.675803	-0.565325	0.398329	0.964927	-0.051509	0.89285	1.18106	0.240084	0.6883	0.827177	-0.273733	0.797411	0.700367	-0.513816	0.386104	0.307303	-1.70226	0.035655	0.490696	-1.0271	0.269249	1.88671	0.915874	0.295478	0.626261	-0.675165	0.291211
Contig316	3.22446	0	0	2.91532	1.74054	3.99488	5.14169	0	0.966702	0.936241	4.43488	4.28326	2.63562	0	2.33659	2.01683	3.65943	1.18669	2.22059	0	#NAME?	0.521402	0.475966	-1.07107	0.618457	1.39883	0.484225	1	0	#NAME?	0.817068	0	#NAME?	0.401892	0.340259	-1.55529	0.390459	0.634166	-0.657068	0.580596	0.679706	-0.557017	0.707394	0.182862	-2.45117	0.213528	0.933001	-0.10005	1
Contig317	605.392	860.946	934.16	792.239	765.839	601.229	413.906	693.896	744.36	555.191	648.97	690.773	711.618	1017.54	1046.79	689.754	618.444	658.615	532.941	1.42775	0.513748	0.595917	1.36581	0.449752	0.643472	0.829187	-0.270231	0.671536	1.04536	0.0639957	0.851654	1.72187	0.783979	0.288236	1.64716	0.719983	0.251117	1.21053	0.275636	0.754737	0.857381	-0.221992	0.775838	0.944797	-0.081923	0.890927	1.41189	0.497628	0.43892
Contig318	199.11	237.544	265.281	267.481	185.368	220.717	283.65	262.138	241.675	231.252	186.265	186.127	191.083	180.166	243.005	236.977	250.671	194.618	207.625	1.19775	0.260321	0.795449	1.19751	0.260038	0.814539	1.25053	0.322541	0.738658	1.0002	0.000283	0.931207	0.957789	-0.0622195	0.986151	0.957602	-0.0625025	0.88046	1.11958	0.162963	0.857288	1.15021	0.201893	0.877876	1.29574	0.373772	0.692154	0.973377	-0.0389297	1
Contig319	162.835	147.108	162.059	167.631	187.108	253.675	164.534	246.719	120.838	93.6241	82.7844	176.782	170.657	80.4515	84.1173	106.892	126.25	105.616	103.257	0.906992	-0.140838	0.89765	1.05105	0.0718313	1	1.27021	0.345072	0.760509	0.862939	-0.212669	0.869242	0.714047	-0.48591	0.641316	0.827459	-0.273241	0.675965	0.508777	-0.974894	0.213499	0.640974	-0.641661	0.423951	0.882955	-0.179588	0.690756	0.793756	-0.333232	0.646578
Contig320	158.805	144.697	140.382	166.173	118.357	178.771	190.243	203.029	172.073	157.288	150.786	129.277	139.688	125.776	137.859	187.565	162.845	175.631	172.095	0.914766	-0.128525	0.907915	0.887595	-0.172026	0.7774	1.14773	0.198784	0.865829	1.03061	0.0435016	0.901949	0.797022	-0.327309	0.757363	0.773348	-0.37081	0.546631	1.11664	0.159158	0.859965	1.26108	0.334664	0.704411	1.31605	0.396212	0.683168	0.885457	-0.175506	0.776081
Contig321	306.324	378.623	407.727	356.398	253.249	229.706	248.515	373.933	285.177	249.04	158.177	236.748	204.261	122.377	136.691	227.901	226.885	282.433	295.338	1.24091	0.311402	0.751994	1.1034	0.141951	0.942883	0.771062	-0.375081	0.608163	1.12463	0.169451	0.74922	1.60936	0.686483	0.369659	1.43101	0.517032	0.440182	0.73021	-0.453617	0.55685	1.2126	0.278107	0.737156	1.36973	0.453889	0.674374	0.602184	-0.731724	0.237998
Contig322	99.9583	112.14	177.542	180.75	265.433	127.836	140.54	183.754	120.838	244.359	175.917	250.376	169.998	107.646	143.7	159.329	146.377	130.536	156.551	1.12631	0.171599	0.873761	2.06334	1.04498	0.252416	1.32601	0.407094	0.683724	0.545865	-0.873384	0.349984	0.849394	-0.235495	0.840736	1.55605	0.63789	0.335205	0.696674	-0.521444	0.439277	0.685723	-0.544303	0.497305	0.869816	-0.201218	0.752991	1.01597	0.022859	1
Contig323	695.677	1058.7	2111.92	2093.2	991.239	195.749	61.7003	132.354	114.071	33.7047	758.364	497.637	273.446	1697.41	1132.08	374.121	261.649	269.379	559.588	1.52784	0.611497	0.58987	2.48423	1.3128	0.211537	0.18333	-2.44748	0.00523495	0.615017	-0.701301	0.522956	8.33383	3.05898	0.000669001	13.5506	3.76028	5.97382e-06	2.56514	1.35904	0.272316	0.941283	-0.0873003	0.960606	0.241606	-2.04927	0.0323181	2.72516	1.44634	0.110791
Contig324	98.346	36.1742	50.5788	38.628	36.5514	103.867	194.527	303.258	271.643	319.258	94.6107	189.242	129.804	63.4547	73.6026	71.5973	73.1886	43.9077	58.8455	0.369281	-1.43721	0.18927	0.42453	-1.23606	0.0894829	1.49643	0.581523	0.533223	0.869859	-0.201147	0.93566	0.246775	-2.01873	0.0457937	0.283695	-1.81759	0.0033399	0.474507	-1.0755	0.136561	0.366797	-1.44695	0.0728592	1.86532	0.899423	0.342744	1.29365	0.371449	0.574318
Contig325	211.202	338.832	284.893	302.465	283.708	353.547	488.461	283.983	296.777	524.295	337.051	193.136	161.432	277.614	328.291	333.785	322.03	229.032	270.912	1.61065	0.68764	0.486722	1.36697	0.45098	0.631491	1.96778	0.976568	0.275847	1.17826	0.23666	0.698201	0.81851	-0.288928	0.769406	0.694676	-0.525588	0.359738	1.7971	0.845675	0.357493	1.54121	0.624063	0.556301	2.07457	1.05281	0.22054	1.16604	0.221612	0.713499
Contig326	436.914	376.212	430.436	458.434	320.26	401.485	491.032	708.031	367.347	417.563	345.92	342.272	473.094	412.455	419.418	328.742	402.537	446.197	385.272	0.864471	-0.21011	0.834406	0.918575	-0.12253	0.811391	1.0086	0.0123544	1	0.9411	-0.0875804	0.982485	0.8571	-0.222465	0.833883	0.910743	-0.134884	0.795464	0.921244	-0.118345	0.885091	1.00488	0.00702911	0.972968	1.2175	0.283923	0.800571	0.916766	-0.125374	0.826677
Contig327	1.61223	876.621	3804.77	3991.08	7775.87	126.837	168.819	0	0.966702	0	0	0.389387	0	0	1.1683	0	0	0	0	545.883	9.09245	0.000128275	3187.9	11.6384	3.64846e-06	90.5235	6.50022	0.00263347	0.171236	-2.54594	0.122946	6.03029	2.59223	0.0418605	35.2162	5.13817	6.72969e-05	1.50272	0.58758	1	0	#NAME?	1	1.64778	0.720522	1	Inf	Inf	1
Contig328	205.559	224.28	208.509	244.158	261.081	325.583	205.668	305.828	202.041	232.188	128.611	196.251	176.587	149.572	156.552	206.725	267.138	278.873	319.764	1.09539	0.131442	0.89759	1.14947	0.200973	0.858793	1.27827	0.354196	0.750191	0.952947	-0.0695315	0.99831	0.856928	-0.222754	0.867373	0.89924	-0.153222	0.835181	0.858695	-0.219783	0.786518	1.54335	0.626066	0.485199	1.32067	0.401271	0.714254	0.556383	-0.845849	0.18615
Contig329	283.753	260.454	222.96	214.276	176.665	178.771	172.247	84.8095	131.471	137.627	292.702	188.853	135.735	498.572	517.555	237.985	289.095	259.886	209.845	0.921523	-0.117908	0.911522	0.717909	-0.478127	0.472635	0.611176	-0.71034	0.350494	1.28362	0.360219	0.579524	1.50779	0.592433	0.436201	1.17464	0.232214	0.735803	2.37855	1.25008	0.174321	1.55412	0.636099	0.560723	0.725318	-0.463315	0.575141	1.53048	0.613982	0.333816
Contig330	64.4892	65.1135	20.6444	35.7127	26.9784	18.9757	14.5681	5.13997	13.5338	3.74496	62.0883	59.5763	27.0151	142.773	121.503	76.6394	43.9132	49.8411	36.6397	1.01368	0.019596	1	0.427835	-1.22487	0.138095	0.257138	-1.95939	0.0291936	2.36931	1.24447	0.137773	3.94215	1.97898	0.030557	1.66384	0.734513	0.315196	2.32487	1.21715	0.211362	1.00164	0.00236183	0.920444	0.172003	-2.5395	0.00423015	2.32107	1.21479	0.0796437
Contig331	523.975	604.109	636.88	604.929	684.904	566.274	909.223	104.084	195.274	589.832	161.134	288.147	504.722	72.5196	110.988	135.127	161.015	159.017	176.537	1.1575	0.211007	0.827731	1.21818	0.284726	0.787331	1.38937	0.474429	0.589005	0.950186	-0.0737183	1	0.83311	-0.263422	0.782058	0.876786	-0.189703	0.693605	0.301608	-1.72925	0.0452786	0.415769	-1.26615	0.206189	0.746059	-0.422638	0.79213	0.725421	-0.463109	0.487094
Contig332	604.586	428.061	979.578	639.184	1517.75	340.564	253.657	141.349	355.746	172.268	124.177	451.3	235.888	133.708	146.037	168.405	356.795	299.047	389.713	0.710824	-0.492435	0.664154	1.71443	0.777725	0.47664	0.48592	-1.04121	0.218657	0.414614	-1.27016	0.230732	1.46284	0.548774	0.499965	3.5282	1.81893	0.016242	0.416036	-1.26522	0.0893678	1.01233	0.0176855	0.944563	0.647417	-0.627232	0.428991	0.410967	-1.28291	0.0464889
Contig333	43.5302	47.0264	46.4499	47.374	37.4217	45.9411	53.1308	119.504	72.5026	47.7483	42.8705	64.6383	63.255	52.1235	52.5733	68.5721	62.2103	58.148	44.4117	1.08459	0.117151	0.936917	1.00039	0.000557579	1	1.12389	0.1685	0.918131	1.08417	0.116594	0.839108	0.965033	-0.0513492	1	0.890111	-0.167943	0.786323	0.843344	-0.245807	0.779191	0.855945	-0.22441	0.753739	1.2466	0.317995	0.841771	0.985278	-0.0213974	0.981659
Contig334	1700.9	1689.33	1966.38	1974.4	3280.92	2118.29	2671.11	2246.17	2632.33	2517.55	1680.82	2036.5	2386.56	1263.43	1406.63	1666.91	1862.65	1445.39	1698.75	0.997128	-0.00414949	0.999441	1.40303	0.488541	0.591456	1.39016	0.47525	0.596361	0.710698	-0.492691	0.593976	0.717276	-0.4794	0.600048	1.00926	0.0132912	1	0.678623	-0.559319	0.457387	0.752082	-0.411039	0.606125	1.11143	0.152422	0.841265	0.902325	-0.14828	0.820769
Contig335	427.241	510.056	365.406	406.687	469.076	198.745	201.383	96.3744	182.707	116.094	483.402	429.494	308.368	991.479	928.795	356.978	431.813	416.53	426.353	1.19856	0.261302	0.789283	0.961551	-0.0565641	0.882733	0.462641	-1.11203	0.147137	1.24649	0.317866	0.621681	2.59069	1.37334	0.0767605	2.07839	1.05547	0.0990302	1.86731	0.900959	0.331436	1.14858	0.199846	0.871764	0.355981	-1.49013	0.0655067	1.62576	0.701113	0.290216
Contig336	9.67338	14.4697	10.3222	19.6784	9.57299	50.9347	169.676	37.2648	48.3351	47.7483	13.3046	14.4073	15.8137	9.06495	21.0293	21.1767	10.9783	8.30686	7.77205	1.50174	0.586637	0.875272	1.35661	0.440003	1	11.2336	3.48975	0.2768	1.10698	0.146634	0.805022	0.133683	-2.90312	0.371169	0.120763	-3.04975	0.0651026	1.06622	0.0925047	0.940544	0.594833	-0.749444	0.441977	2.9331	1.55242	0.103339	1.79247	0.841948	0.279517
Contig337	1913.72	2675.68	1943.67	1776.89	2656.07	1536.03	1750.75	2409.36	1474.22	1581.31	1284.64	2404.47	4564.9	2231.11	1866.94	1475.31	1899.24	1737.32	1712.07	1.40369	0.489226	0.610172	1.10231	0.140525	0.930941	0.848151	-0.237606	0.728718	1.27341	0.348701	0.576811	1.655	0.726833	0.334435	1.29966	0.378131	0.56769	0.490364	-1.02808	0.208305	0.509382	-0.973179	0.261295	0.521038	-0.940539	0.238418	0.962664	-0.0548962	0.949078
Contig338	8942.23	3493.22	3014.09	2265.93	981.666	221.716	241.66	30.8398	58.9688	73.963	3660.25	11632.2	3282.01	9331.24	9325.33	865.218	153.696	347.701	336.419	0.392188	-1.35038	0.166143	0.233268	-2.09994	0.00170978	0.0255929	-5.28811	1.91926e-10	1.68127	0.749555	0.255141	15.3241	3.93773	8.48325e-07	9.11457	3.18817	5.5616e-06	0.776728	-0.364518	0.671145	0.0373893	-4.74123	0.00367847	0.00731653	-7.09462	3.12584e-05	20.7741	4.37671	0.00297328
Contig339	508.659	864.563	2935.64	2316.22	1168.77	418.464	375.344	1613.95	1031.47	675.966	1034.8	341.493	537.008	1721.21	1358.73	1531.78	2360.33	2664.13	2351.6	1.70642	0.77097	0.567922	4.20172	2.07098	0.1135	0.771169	-0.374882	0.669817	0.406123	-1.30001	0.321494	2.21277	1.14585	0.257979	5.44851	2.44586	0.00885483	3.20435	1.68003	0.0419893	5.57367	2.47863	0.00692564	2.51189	1.32877	0.143016	0.574909	-0.798593	0.210269
Contig340	44.3363	79.5832	146.575	199.7	48.7352	113.854	124.258	35.9798	76.3694	54.302	85.741	180.676	455.304	16.9968	31.544	85.7151	47.5726	62.8948	55.5147	1.80209	0.849671	0.521406	2.96507	1.56807	0.185459	2.65248	1.40734	0.252136	0.607773	-0.718394	0.564784	0.679398	-0.557672	0.677608	1.11785	0.160723	0.844823	0.172352	-2.53657	0.0109729	0.173111	-2.53023	0.0268977	0.173818	-2.52435	0.0234292	0.995614	-0.00634213	0.93768
Contig341	7.25504	4.82322	19.6122	13.8478	42.6433	14.9808	0	0	1.9334	0.936241	8.86976	0.778775	0.658906	9.06495	9.34636	1.00841	1.82972	0	1.11029	0.667441	-0.583288	0.889756	3.45926	1.79046	0.443114	1.02556	0.0364173	0.917377	0.192943	-2.37375	0.333594	0.650804	-0.619706	0.977678	3.37303	1.75404	0.201761	9.81476	3.29495	0.0595605	1.36124	0.44492	1	1.32438	0.405318	1	7.21017	2.85003	0.0458379
Contig342	8.06115	0	0	0	0	342.561	223.664	0	0	0	0	0	0	0	0	0	0	0	0	0	#NAME?	0.101918	0	#NAME?	0.000580322	34.7389	5.11848	0.000828254	NA	NA	NA	0	#NAME?	1.28344e-05	0	#NAME?	7.22056e-16	NA	NA	NA	NA	NA	NA	NA	NA	NA	NA	NA	NA
Contig343	151.55	42.2032	25.8055	2.18649	9.57299	73.9053	168.819	2.56999	3.86681	13.1074	1.47829	2.33632	9.22468	0	1.1683	1.00841	0	0	0	0.27958	-1.83867	0.161707	0.082673	-3.59644	2.94562e-05	0.789543	-0.34091	0.723038	3.38175	1.75777	0.0436832	0.354103	-1.49776	0.215674	0.10471	-3.25553	2.18142e-05	0.157412	-2.66738	0.136782	0	#NAME?	0.04561	1.12351	0.168015	0.853567	Inf	Inf	0.526765
Contig344	556.219	496.792	435.597	401.586	429.044	220.717	242.517	163.194	171.106	228.443	709.58	479.725	292.554	1467.39	1340.03	442.693	625.763	700.149	610.661	0.896692	-0.157315	0.87609	0.75453	-0.406349	0.525703	0.411318	-1.28167	0.0960971	1.18841	0.249033	0.675303	2.18005	1.12436	0.146609	1.83442	0.875326	0.178325	2.55957	1.3559	0.146947	1.66738	0.737583	0.453876	0.485122	-1.04358	0.182967	1.53508	0.618317	0.358672
Contig345	34.6629	50.6439	47.4822	42.2722	55.6974	47.9386	59.9864	53.9697	71.5359	86.1342	99.0456	94.6212	113.991	50.9904	84.1173	88.7403	53.0618	53.4012	44.4117	1.46682	0.552689	0.636116	1.3894	0.474461	0.683697	1.53719	0.6203	0.559774	1.05572	0.0782287	0.864643	0.954217	-0.0676105	1	0.903853	-0.145839	0.792477	0.772008	-0.373311	0.614432	0.480331	-1.0579	0.223982	0.674451	-0.568215	0.538419	1.60724	0.684588	0.329783
Contig346	96.7338	49.4381	29.9344	37.1704	39.1622	68.9117	65.9851	7.70996	9.66702	12.1711	7.39146	14.0179	20.4261	19.263	23.3659	12.101	21.9566	17.8004	14.4338	0.513095	-0.962702	0.384928	0.363602	-1.45957	0.0577295	0.688982	-0.537463	0.502828	1.41114	0.496865	0.525755	0.744715	-0.425239	0.716974	0.527739	-0.922104	0.170248	0.899239	-0.153223	0.931202	1.04464	0.0630124	1	0.570166	-0.810546	0.453605	0.860809	-0.216235	0.868789
Contig347	134.621	56.6729	46.4499	37.1704	104.433	1571.99	817.529	760.716	335.446	539.275	770.19	16.3543	27.674	506.504	449.794	752.276	457.429	195.804	202.073	0.422646	-1.24248	0.505262	0.460635	-1.1183	0.315468	8.78351	3.1348	0.0952101	0.917529	-0.124175	1	0.0481181	-4.37728	0.0274308	0.0524432	-4.2531	0.000202227	28.0635	4.81062	1.62736e-06	12.9008	3.68939	0.000385612	24.7001	4.62644	4.80511e-06	2.17533	1.12124	0.0642153
Contig348	3.22446	4.82322	7.22555	16.0343	3.48109	0	5.14169	146.489	34.8013	52.4295	348.877	1.94694	2.63562	130.309	217.303	198.657	285.436	261.073	445.228	1.50174	0.586637	0.925194	2.75574	1.46244	0.586572	0.783496	-0.352003	0.928343	0.544951	-0.875802	0.827246	1.91672	0.93864	0.693661	3.51723	1.81444	0.284267	97.3896	6.6057	1.26698e-08	143.78	7.16772	1.37685e-09	33.9348	5.08469	7.48723e-06	0.677352	-0.562023	0.299112
Contig349	16.1223	9.64645	22.7089	17.4919	14.7946	221.716	128.542	163.194	92.8034	74.8993	266.093	7.39836	6.58906	199.429	160.056	297.482	212.247	61.7081	53.2941	0.600697	-0.735292	0.687663	1.13307	0.180231	1	10.7477	3.42596	0.0188912	0.530152	-0.915523	0.603912	0.0558905	-4.16125	0.00734984	0.105424	-3.24573	0.000197255	32.9336	5.04149	1.70468e-06	15.5561	3.95941	0.000564535	15.737	3.97609	0.000143606	2.11708	1.08208	0.0580274
Contig350	37.8874	44.6148	45.4177	43.7298	42.6433	41.9462	68.5559	131.069	57.0354	47.7483	36.9573	35.8236	48.1001	31.7273	29.2074	26.2187	32.9349	23.7339	26.647	1.18222	0.241501	0.850237	1.15324	0.205693	0.909932	1.43895	0.525016	0.615689	1.02513	0.0358079	0.909301	0.821587	-0.283515	0.819028	0.801446	-0.319323	0.593033	0.737314	-0.43965	0.576617	0.659426	-0.600718	0.495587	1.86858	0.901943	0.392995	1.11811	0.161068	0.838354
Contig351	0	28.9393	150.704	72.8831	54.8271	0	0	0	0	0	0	0	0	0	0	0	0	1.18669	0	Inf	Inf	0.0481942	Inf	Inf	0.0136167	NA	NA	NA	0.313209	-1.6748	0.524812	Inf	Inf	0.0029436	Inf	Inf	0.000169645	NA	NA	NA	Inf	Inf	1	NA	NA	NA	0	#NAME?	0.827425
Contig352	54.0097	42.2032	47.4822	62.6794	30.4595	59.9232	57.4156	79.6695	87.0032	57.1107	57.6534	43.222	59.9604	38.526	46.7318	72.6057	45.7429	51.0278	46.6323	0.784492	-0.35017	0.772734	0.864699	-0.20973	0.769993	1.07338	0.10216	0.980857	0.907243	-0.140439	0.955438	0.730862	-0.45233	0.703022	0.805585	-0.311891	0.661793	1.04166	0.0588894	0.935551	0.922821	-0.115878	0.936559	1.44056	0.526631	0.552134	1.12878	0.174767	0.82219
Contig353	194.274	220.663	432.501	392.84	762.358	16.9782	50.56	24.4149	19.334	10.2987	217.309	34.6555	41.5111	64.5878	148.373	8.0673	7.31886	8.30686	1.11029	1.14033	0.189447	0.87375	2.69939	1.43263	0.187996	0.171279	-2.54558	0.00784903	0.422438	-1.24319	0.25828	6.65771	2.73503	0.00460747	15.7602	3.97821	7.93426e-06	2.86849	1.52029	0.557156	0.145811	-2.77783	0.125269	0.471499	-1.08467	0.489211	19.6727	4.29812	0.0119342
Contig354	172.509	44.6148	230.185	36.4415	113.135	3300.77	14003.4	556.402	3367.99	10258.4	16.2612	282.695	24.3795	19.263	24.5342	34.286	5.48915	143.59	44.4117	0.259647	-1.94538	0.699561	0.732862	-0.448386	0.617499	49.3883	5.6261	0.334689	0.354292	-1.49699	0.963138	0.00525726	-7.57147	0.214419	0.0148388	-6.07448	0.0238307	0.153796	-2.70091	0.32086	0.419133	-1.25452	0.71119	30.8468	4.94705	0.309464	0.366939	-1.44639	0.501544
Contig355	39.4996	3.61742	25.8055	0.728831	5.22163	87.8874	616.146	51.3997	124.705	291.171	6018.13	27.2571	7.24796	3178.4	3871.73	1348.25	565.382	486.544	522.948	0.0919434	-3.44311	0.607773	0.269032	-1.89415	0.362742	8.7695	3.13249	0.70219	0.341756	-1.54896	1	0.0104845	-6.5756	0.396684	0.0306781	-5.02664	0.0850433	208.778	7.70583	3.49135e-05	30.3926	4.92565	0.00398303	9.03253	3.17513	0.0361493	6.86938	2.78018	0.0145289
Contig356	3.22446	1.20581	15.4833	13.1189	6.0919	2.99616	1.7139	1.28499	0.966702	5.61745	1.47829	1.94694	0	1.13312	1.1683	3.02524	1.82972	1.18669	1.11029	0.375435	-1.41336	0.786839	3.58143	1.84053	0.336101	0.722669	-0.468593	0.839014	0.104828	-3.2539	0.172088	0.519512	-0.94477	1	4.95583	2.30913	0.074173	1.7508	0.808015	0.922433	1.41359	0.499362	1	2.70313	1.43463	0.579337	1.23855	0.308653	0.988952
Contig357	113.662	296.628	193.025	193.14	508.238	526.325	591.295	1164.2	485.284	688.137	397.661	109.418	99.4948	228.89	207.957	408.407	490.364	307.354	522.948	2.62006	1.3896	0.166031	2.5931	1.37468	0.125651	4.85597	2.27976	0.0162702	1.0104	0.0149242	0.917315	0.539555	-0.890159	0.331702	0.534002	-0.905083	0.125211	2.96898	1.56997	0.0823459	4.20321	2.07149	0.0312448	7.44804	2.89686	0.00290946	0.706359	-0.501526	0.428769
Contig358	163.641	166.401	284.893	158.156	137.503	75.9027	93.4074	107.939	101.504	95.4966	106.437	150.304	694.487	202.828	179.917	209.75	118.932	128.163	109.919	1.02089	0.0298251	0.98138	1.18037	0.239244	0.897626	0.510836	-0.969068	0.223803	0.864885	-0.209419	0.916895	1.99847	0.998893	0.214228	2.31067	1.20831	0.0858623	0.411895	-1.27965	0.278457	0.28012	-1.83588	0.125479	0.23947	-2.06208	0.0720644	1.47043	0.556234	0.521381
Contig359	249.09	162.784	218.831	217.92	183.627	283.636	203.954	633.501	266.81	402.584	415.4	490.628	866.461	363.731	468.486	399.331	409.856	308.54	350.853	0.656101	-0.608011	0.547278	0.826203	-0.275432	0.657482	0.967866	-0.0471203	0.888024	0.794116	-0.332579	0.755896	0.677884	-0.560891	0.57457	0.853633	-0.228312	0.716185	0.604881	-0.725277	0.370311	0.523105	-0.934828	0.269731	0.63834	-0.647603	0.39679	1.15633	0.209551	0.732361
Contig360	201.529	294.217	217.799	169.818	256.73	226.709	221.95	143.919	185.607	268.701	446.444	206.375	133.758	863.437	607.514	512.274	393.389	436.703	426.353	1.4657	0.55159	0.579647	1.05855	0.0820869	1	1.09986	0.137322	0.925066	1.38463	0.469503	0.474703	1.33262	0.414268	0.574302	0.962438	-0.0552349	0.887961	3.56619	1.83438	0.0440845	2.45619	1.29642	0.172753	1.17085	0.227557	0.804032	1.45192	0.537963	0.41817
Contig361	476.414	289.393	395.341	334.533	404.676	1274.37	1794.45	645.066	2753.17	2020.41	236.527	201.703	187.129	154.104	274.549	86.7235	98.8047	179.191	54.4044	0.609844	-0.713487	0.468289	0.789122	-0.341679	0.576799	3.17924	1.66868	0.0645689	0.772813	-0.371808	0.718526	0.191821	-2.38217	0.0116384	0.248211	-2.01036	0.000627545	0.964638	-0.0519406	0.845897	0.567486	-0.817344	0.558957	9.25681	3.21051	0.0424322	1.69984	0.765403	0.54519
Contig362	84.6421	97.6703	87.7388	106.409	119.227	162.791	207.382	111.794	146.939	140.436	190.7	65.4171	61.9372	132.575	204.452	144.203	146.377	89.002	107.698	1.15849	0.212241	0.845527	1.22514	0.292944	0.781424	2.15909	1.11042	0.235792	0.945597	-0.0807028	0.994953	0.536563	-0.89818	0.346879	0.567433	-0.817477	0.182711	2.63239	1.39638	0.132215	1.79068	0.840505	0.433448	2.08394	1.05931	0.226877	1.47005	0.55587	0.384514
Contig363	450.618	255.631	130.06	91.8326	87.0271	136.825	239.946	102.799	67.6691	148.862	75.3929	203.65	592.356	56.656	60.7514	77.6478	91.4858	74.7617	99.9264	0.569533	-0.812147	0.417238	0.227692	-2.13485	0.00198737	0.41244	-1.27774	0.108663	2.50134	1.3227	0.0597201	1.38089	0.465597	0.556819	0.55206	-0.857102	0.128354	0.169222	-2.56301	0.00987613	0.221858	-2.17229	0.0521278	0.266592	-1.9073	0.0811887	0.762751	-0.390716	0.624774
Contig364	102.377	63.9077	52.6433	56.12	80.065	74.904	59.1295	44.9747	49.3018	72.0906	72.4363	86.0546	107.402	61.1884	45.5635	57.4795	42.0835	46.2811	68.8382	0.626711	-0.674128	0.53582	0.609872	-0.713421	0.332309	0.647175	-0.627773	0.424303	1.02761	0.0392937	0.907047	0.96838	-0.0463544	1	0.942361	-0.0856481	0.906809	0.610033	-0.71304	0.356791	0.539865	-0.889329	0.361663	0.571874	-0.806231	0.367666	1.12997	0.176289	0.898548
Contig365	73.3565	31.351	24.7733	40.0857	71.3623	164.789	126.828	1588.25	4925.35	2441.72	1405.86	9382.29	7804.74	2333.09	608.682	250.086	406.197	602.84	188.75	0.429069	-1.22072	0.272356	0.612113	-0.708129	0.35701	1.96523	0.974696	0.327917	0.700963	-0.512589	0.637155	0.21833	-2.19541	0.035248	0.311472	-1.68283	0.0104445	0.133409	-2.90607	6.03229e-05	0.0462792	-4.43349	1.85542e-07	0.34601	-1.53111	0.0634122	2.8827	1.52742	0.0260482
Contig366	1417.15	671.634	351.987	104.952	397.714	377.516	229.662	165.764	162.406	193.802	174.439	596.152	1124.09	154.104	132.017	91.7655	47.5726	126.976	96.5955	0.475808	-1.07155	0.27488	0.199643	-2.3245	0.000467749	0.211935	-2.2383	0.00327722	2.38329	1.25296	0.0600836	2.24506	1.16675	0.120989	0.942	-0.086201	0.812737	0.159966	-2.64416	0.000411777	0.104556	-3.25766	0.000210657	0.201593	-2.31048	0.0051446	1.52996	0.613496	0.477713
Contig367	315.191	62.7019	308.634	51.0181	40.0325	2395.93	10687	601.377	3621.26	15255.1	88.6976	628.861	375.576	21.5293	32.7123	139.161	42.0835	376.182	61.0661	0.19972	-2.32395	0.645116	0.424567	-1.23594	0.445482	20.4352	4.35299	0.453027	0.470409	-1.08801	1	0.00977332	-6.67694	0.265719	0.0207762	-5.58892	0.0325675	0.140315	-2.83326	0.330246	0.316675	-1.65892	0.646722	12.9302	3.69267	0.482411	0.443087	-1.17434	0.598579
Contig368	145.101	166.401	171.349	150.868	107.043	128.835	234.804	348.233	209.774	260.275	90.1759	97.7363	127.169	67.9871	106.315	123.026	96.9749	97.3089	143.228	1.15134	0.203308	0.844493	0.982809	-0.0250172	0.895209	1.2361	0.30579	0.740437	1.17147	0.228325	0.700148	0.931429	-0.102482	0.937234	0.795091	-0.330807	0.526652	0.85939	-0.218615	0.811493	0.996947	-0.00441116	0.945477	2.4195	1.27471	0.160337	0.862021	-0.214204	0.708087
Contig369	11.2856	8.44064	14.4511	5.83064	7.83244	5.99232	5.99864	21.8449	7.73361	12.1711	10.348	15.9649	27.0151	18.1299	11.683	17.143	12.808	4.74678	5.55147	0.750871	-0.413363	0.873563	0.82852	-0.271392	0.718617	0.524882	-0.929936	0.46667	0.90628	-0.141972	1	1.43055	0.516573	0.726704	1.57849	0.658544	0.643039	0.664631	-0.589375	0.588254	0.357056	-1.48578	0.120348	0.645975	-0.63045	0.47636	1.86142	0.896404	0.225797
Contig370	1444.56	1837.65	1403.82	1227.35	1415.06	1279.36	1231.44	1656.36	1207.41	1161.88	1039.24	2318.8	3589.72	1551.24	1336.53	1040.68	1127.1	1110.75	1186.9	1.27715	0.352929	0.712903	0.928247	-0.107419	0.80721	0.858726	-0.21973	0.735898	1.37587	0.460347	0.475536	1.48726	0.572659	0.436122	1.08096	0.112311	0.885881	0.419108	-1.25461	0.108268	0.38486	-1.37759	0.107728	0.452782	-1.14311	0.14983	1.08899	0.122987	0.863074
Contig371	38.6935	25.3219	28.9022	35.7127	30.4595	23.9693	19.7098	30.8398	17.4006	20.5973	22.1744	24.9208	9.88359	23.7955	30.3757	32.2692	18.2972	46.2811	29.9779	0.657012	-0.606009	0.638099	0.814197	-0.296551	0.700067	0.557952	-0.841786	0.351532	0.806945	-0.309458	0.847939	1.17754	0.235777	0.790181	1.45926	0.545235	0.475171	1.55962	0.641198	0.581329	1.80667	0.853334	0.394607	1.3179	0.398238	0.85952	0.863258	-0.212136	0.704048
Contig372	76.5809	21.7045	6.19333	5.83064	6.96217	24.968	191.957	97.6594	86.0365	244.359	25.131	65.4171	70.5029	7.93183	5.84148	21.1767	27.4457	16.6137	7.77205	0.284541	-1.81329	0.644003	0.0821126	-3.60625	0.0867885	1.39353	0.478745	1	3.46525	1.79296	0.346822	0.204187	-2.29204	0.609757	0.0589241	-4.085	0.0469688	0.220511	-2.18108	0.0402216	0.253318	-1.98098	0.0795427	2.09676	1.06816	0.371842	0.870492	-0.200097	0.927369
Contig373	249.09	194.135	207.476	206.259	189.719	245.685	241.66	149.059	310.311	319.258	403.574	216.889	215.462	292.345	338.806	352.944	309.222	374.995	400.816	0.782461	-0.35391	0.727954	0.803308	-0.315974	0.619305	0.966571	-0.0490527	0.905086	0.974048	-0.0379353	1	0.809522	-0.304857	0.775088	0.831091	-0.266922	0.647233	1.60128	0.679225	0.462009	1.66749	0.737682	0.38884	1.19714	0.259597	0.702977	0.960291	-0.0584563	0.856869
Contig374	370.007	258.043	246.701	268.21	212.346	160.794	97.6922	146.489	108.271	55.2382	476.01	373.033	293.213	748.992	724.343	190.59	117.102	137.656	190.97	0.700158	-0.514247	0.607642	0.651944	-0.617179	0.371611	0.345567	-1.53296	0.044784	1.07395	0.102932	0.83328	2.02612	1.01872	0.182212	1.88659	0.915785	0.143971	1.60259	0.680403	0.497585	0.444803	-1.16876	0.185316	0.30941	-1.69241	0.0261633	3.60291	1.84916	0.00976522
Contig375	184.6	120.581	127.995	162.529	127.93	218.72	250.229	226.159	210.741	332.366	239.483	231.296	231.935	232.289	195.105	227.901	345.816	269.379	278.684	0.655782	-0.608711	0.552554	0.751348	-0.412447	0.555495	1.2545	0.327108	0.744043	0.872808	-0.196264	0.874607	0.522746	-0.935819	0.321097	0.598924	-0.739555	0.228515	0.963647	-0.0534238	0.9046	1.28231	0.358747	0.746884	1.10492	0.143945	0.861289	0.751492	-0.412171	0.538996
Contig376	432.078	145.903	314.827	252.904	309.817	241.69	276.794	186.324	264.876	337.983	168.525	438.84	236.547	103.114	169.403	213.783	157.356	212.418	228.72	0.339013	-1.56059	0.121789	0.673139	-0.571024	0.384302	0.592583	-0.75491	0.324895	0.503629	-0.989566	0.284647	0.572093	-0.805679	0.387693	1.13594	0.183887	0.821683	0.48434	-1.04591	0.153956	0.5894	-0.762681	0.377874	0.777942	-0.362266	0.637086	0.821751	-0.283228	0.607851
Contig377	208.784	417.209	820.616	632.625	1254.06	468.4	407.051	804.405	761.761	761.164	709.58	616.4	313.639	447.582	621.533	535.467	402.537	175.631	169.875	2.00619	1.00446	0.30745	4.28616	2.09968	0.022508	2.0722	1.05117	0.251286	0.468062	-1.09523	0.223804	0.968142	-0.0467089	1	2.06841	1.04852	0.102735	1.24277	0.313563	0.854407	0.535226	-0.901781	0.174539	1.66597	0.736365	0.467963	2.32196	1.21534	0.0490426
Contig378	1364.75	231.515	173.413	73.6119	76.5839	338.566	265.654	10.2799	137.272	27.151	4.43488	7.00897	34.2631	13.5974	9.34636	20.1683	23.7863	49.8411	76.6102	0.17031	-2.55377	0.0127919	0.0789433	-3.66304	7.30506e-08	0.218855	-2.19195	0.00432912	2.15737	1.10927	0.0977866	0.778184	-0.361817	0.730052	0.36071	-1.47109	0.0107948	0.573678	-0.801687	0.690972	2.41345	1.2711	0.399225	2.79807	1.48443	0.32817	0.2377	-2.07279	0.0966157
Contig379	290.201	338.832	214.702	223.022	103.562	170.781	91.6935	237.724	129.538	95.4966	341.486	196.641	245.113	472.511	335.301	189.582	124.421	78.3218	139.897	1.17219	0.22921	0.818085	0.620245	-0.689089	0.320539	0.447534	-1.15993	0.123775	1.88989	0.918299	0.195007	2.61923	1.38914	0.0710654	1.38592	0.470842	0.437891	1.51103	0.595533	0.511377	0.515443	-0.956115	0.263979	0.696417	-0.521977	0.447138	2.93152	1.55165	0.0246212
Contig380	5783.88	2247.62	2390.62	3180.62	5202.48	1422.18	1545.94	1495.73	2626.53	3044.66	789.408	4203.44	2666.59	827.177	279.223	705.889	834.35	1109.56	2563.67	0.390139	-1.35794	0.163932	0.614791	-0.701833	0.310192	0.253453	-1.98021	0.00941053	0.634588	-0.656108	0.453696	1.53929	0.622269	0.403389	2.42566	1.27838	0.04224	0.18906	-2.40309	0.00102302	0.43657	-1.19572	0.194427	0.694191	-0.526596	0.521913	0.433057	-1.20737	0.0347204
Contig381	306.324	317.127	327.214	303.194	381.179	243.688	233.947	488.297	247.476	189.121	189.221	402.627	409.181	214.16	143.7	168.405	139.058	111.549	187.64	1.03936	0.0556999	0.956479	1.09351	0.128968	0.947732	0.770365	-0.376386	0.60066	0.950482	-0.0732686	1	1.34918	0.432086	0.556766	1.41947	0.505354	0.437463	0.439647	-1.18558	0.116174	0.358843	-1.47857	0.0846124	0.757755	-0.400197	0.511606	1.22518	0.292993	0.699809
Contig382	1044.73	299.04	952.74	851.274	704.05	1891.58	938.359	61.6796	13.5338	19.6611	882.541	12.8498	29.6508	1443.59	2405.52	1075.98	2772.02	1561.69	2038.5	0.28737	-1.79902	0.0704747	0.796897	-0.327534	0.590462	1.34059	0.422866	0.692192	0.360611	-1.47148	0.101606	0.214361	-2.22188	0.01968	0.594439	-0.7504	0.218626	68.0824	6.08921	6.84847e-09	99.5201	6.63692	2.64678e-09	1.48402	0.569515	0.61658	0.684107	-0.547705	0.444561
Contig383	70.9381	85.6122	75.3521	94.0191	42.6433	144.814	179.102	122.074	149.839	164.778	73.9146	96.5681	101.472	65.7209	68.9294	76.6394	87.8264	73.575	72.1691	1.21163	0.276952	0.800597	0.993108	-0.00997751	1	2.25444	1.17277	0.217576	1.22004	0.28693	0.682444	0.537442	-0.89582	0.355639	0.440511	-1.18275	0.0596425	0.718454	-0.477032	0.534977	0.783637	-0.351743	0.653831	1.46616	0.552042	0.51156	0.91682	-0.125289	0.874183
Contig384	9.67338	14.4697	16.5155	19.6784	8.70271	13.9821	13.7112	12.8499	17.4006	10.2987	16.2612	9.73469	18.4494	6.79871	11.683	18.1514	31.1052	20.1738	14.4338	1.50174	0.586637	0.738283	1.54268	0.625443	0.688112	1.41434	0.500124	0.783888	0.97346	-0.038806	1	1.0618	0.0865125	0.933582	1.09075	0.125318	0.928802	0.935482	-0.0962189	1	1.54752	0.629956	0.618382	0.954848	-0.0666577	1	0.604504	-0.726175	0.411016
Contig385	631.188	1282.98	875.323	830.138	1207.07	881.87	1256.29	430.473	783.995	1469.9	1095.41	565.391	462.552	1816.39	1463.87	1103.2	1348.5	1046.66	1178.02	2.04068	1.02905	0.290394	1.52647	0.610203	0.498993	1.67188	0.741469	0.398347	1.33686	0.418847	0.51728	1.22059	0.287581	0.691885	0.91303	-0.131266	0.775362	2.65981	1.41132	0.112609	2.31089	1.20845	0.215332	1.73826	0.797642	0.310336	1.15099	0.202872	0.728968
Contig386	49.9791	32.5568	101.158	68.5101	39.1622	319.59	27.4224	35.9798	273.577	21.5335	81.3061	214.163	430.924	41.9254	29.2074	59.4963	76.8481	119.856	41.0809	0.653984	-0.612672	0.871154	1.39125	0.476379	1	3.44553	1.78473	0.703313	0.47007	-1.08905	0.906657	0.189807	-2.3974	0.572204	0.403783	-1.30835	0.466846	0.163696	-2.61091	0.0114235	0.244409	-2.03263	0.0844552	0.339505	-1.55849	0.203662	0.669766	-0.578271	0.485551
Contig387	22.5712	168.813	69.1588	94.748	70.492	13.9821	23.9946	29.5548	21.2674	29.0235	50.2619	58.7975	67.8673	74.7859	132.017	64.5384	40.2537	21.3605	24.4265	7.50871	2.90856	0.0103643	3.44189	1.7832	0.071527	0.83	-0.268818	0.784481	2.18157	1.12537	0.140025	9.04664	3.17738	0.000290494	4.14685	2.05202	0.00553562	1.26652	0.340869	0.690671	0.45138	-1.14758	0.163281	0.419288	-1.25399	0.137682	2.80588	1.48845	0.0285306
Contig388	10.4795	13.2639	7.22555	14.5766	4.35136	8.98848	10.2834	17.9899	8.70032	9.36241	8.86976	10.1241	12.5192	7.93183	8.17807	8.0673	7.31886	13.0536	14.4338	1.2707	0.345628	0.880129	0.828849	-0.270819	0.822569	0.908155	-0.13899	0.906297	1.5331	0.616448	0.601281	1.39922	0.484619	0.699571	0.912674	-0.131829	0.956444	0.727836	-0.458314	0.644975	1.02087	0.0297958	0.925933	1.05891	0.0825853	1	0.712958	-0.48811	0.503967
Contig389	303.099	440.119	421.146	404.501	274.135	266.658	345.35	155.484	207.841	415.691	347.399	181.455	216.121	737.661	657.75	474.962	475.726	583.853	570.691	1.45781	0.5438	0.579815	1.20515	0.269214	0.806503	0.996794	-0.00463303	1	1.20965	0.274586	0.653319	1.4625	0.548433	0.473162	1.20903	0.273847	0.70252	2.7821	1.47617	0.0805089	2.72349	1.44546	0.101568	1.30361	0.38251	0.576862	1.02152	0.0307163	0.984782
Contig390	111.244	207.399	180.639	148.681	337.665	184.763	326.498	26.9848	84.1031	355.772	255.745	95.3999	161.432	236.822	304.925	423.533	483.045	314.474	247.595	1.87174	0.904377	0.369869	1.97946	0.985106	0.283106	2.267	1.18078	0.190725	0.94558	-0.0807293	1	0.825646	-0.276405	0.776125	0.873164	-0.195676	0.678724	2.37039	1.24512	0.118333	2.70149	1.43375	0.143116	1.20988	0.274859	0.553275	0.877437	-0.188633	0.897311
Contig391	723.891	159.166	135.221	53.9335	162.741	347.555	295.647	3367.97	2630.4	3764.62	1076.2	3132.62	2091.37	681.005	1225.54	2640.02	1385.09	890.02	574.022	0.220746	-2.17954	0.0329581	0.160869	-2.63604	0.000103424	0.439133	-1.18727	0.118996	1.37221	0.4565	0.464383	0.502686	-0.992272	0.291021	0.366333	-1.44877	0.0132227	0.53769	-0.895152	0.26188	0.362634	-1.46341	0.0500516	1.24429	0.315327	0.777605	1.48274	0.568263	0.269526
Contig392	83.836	126.61	89.8032	118.071	87.8974	97.8746	75.4115	104.084	86.0365	60.8557	220.266	81.382	61.9372	313.874	247.679	268.238	245.182	214.792	177.647	1.51618	0.600442	0.56671	1.1695	0.225894	0.838952	1.02181	0.0311268	1	1.29643	0.374548	0.599738	1.48382	0.569316	0.462886	1.14454	0.194767	0.745468	3.65711	1.8707	0.0395939	2.95734	1.5643	0.119139	1.16475	0.220023	0.907215	1.23662	0.306405	0.601123
Contig393	2.41835	1.20581	4.12888	0.728831	3.48109	3.99488	15.4251	1.28499	4.83351	6.55369	8.86976	1.94694	1.97672	3.39936	3.50489	1.00841	3.65943	7.12016	6.66176	0.500581	-0.998326	0.974079	1.14376	0.193786	1	3.95443	1.98347	0.497047	0.437662	-1.19211	1	0.126587	-2.9818	0.391605	0.289235	-1.78969	0.186574	2.13243	1.0925	0.61477	2.95267	1.56202	0.275585	2.14749	1.10265	0.425631	0.722203	-0.469525	0.546609
Contig394	53.2036	9.64645	11.3544	10.2036	6.96217	39.9488	18.8529	129.784	91.8367	26.2147	53.2185	48.284	28.333	62.3216	33.8806	38.3197	62.2103	49.8411	102.147	0.182029	-2.45776	0.070055	0.1781	-2.48924	0.0040194	0.547042	-0.870275	0.324343	1.02206	0.031486	0.967721	0.332752	-1.58748	0.236666	0.325568	-1.61897	0.0414691	1.22335	0.290838	0.867549	1.8604	0.895613	0.351336	2.15152	1.10535	0.332628	0.657574	-0.604775	0.316388
Contig395	412.731	250.808	658.557	397.941	496.055	123.841	131.97	19.2749	33.8346	18.7248	5.91317	81.382	42.8289	14.7305	18.6927	16.1346	14.6377	39.1609	7.77205	0.610083	-0.712924	0.472384	1.24861	0.320323	0.795516	0.306134	-1.70776	0.0278906	0.488609	-1.03325	0.266286	1.99286	0.994839	0.201938	4.07863	2.02809	0.0029474	0.223111	-2.16417	0.00959176	0.329224	-1.60286	0.081559	0.384555	-1.37874	0.104991	0.677687	-0.561308	0.465373
Contig396	2.41835	4.82322	4.12888	2.91532	3.48109	18.9757	10.2834	3.85498	22.2341	14.0436	2.95659	3.50449	11.2014	2.26624	8.17807	7.05889	12.808	9.49355	5.55147	2.00232	1.00167	0.758861	1.44372	0.529794	0.995457	5.98646	2.5817	0.177068	1.38692	0.47188	0.759354	0.334475	-1.58003	0.427751	0.241165	-2.05191	0.0535126	0.693159	-0.528742	0.775239	1.25593	0.328761	0.83168	1.80848	0.854774	0.306761	0.551907	-0.857503	0.442224
Contig397	146.713	286.982	234.314	220.107	183.627	354.546	286.221	55.2547	217.508	236.869	243.918	157.702	181.199	199.429	151.878	425.55	215.906	282.433	169.875	1.96382	0.97366	0.330235	1.44318	0.529252	0.579835	2.15881	1.11024	0.234787	1.36076	0.444408	0.503495	0.909675	-0.136577	0.935737	0.668507	-0.580985	0.334581	1.50285	0.587705	0.449602	1.30916	0.388647	0.66704	0.999256	-0.00107373	0.880373	1.14795	0.199058	0.733137
Contig398	33.8568	51.8497	85.6743	51.0181	33.0703	84.8912	71.1268	41.1198	80.2363	44.0033	91.6541	56.0718	42.17	30.5942	31.544	62.5216	60.3806	142.403	39.9706	1.5375	0.620584	0.587874	1.66981	0.739681	0.511215	2.27755	1.18748	0.248585	0.920764	-0.119097	1	0.675066	-0.5669	0.609317	0.733159	-0.447803	0.446162	1.09898	0.136166	1	1.64058	0.714205	0.445433	1.11845	0.161501	0.875166	0.669874	-0.578039	0.316754
Contig399	32.2446	324.362	967.191	896.462	1053.9	108.86	0.856949	0	0	0	0	0	0.658906	0	0	0	0	1.18669	0	10.0992	3.33617	0.0019306	29.9729	4.90559	6.09662e-06	1.68986	0.7569	0.532487	0.336945	-1.56942	0.0822696	5.97638	2.57927	0.000736811	17.737	4.14869	1.17998e-08	0	#NAME?	0.874077	1.18855	0.249206	1	0	#NAME?	0.961609	0	#NAME?	0.823064
Contig400	219.263	166.401	266.313	239.785	324.611	314.597	365.06	223.589	308.378	332.366	165.569	169.384	127.169	96.3151	110.988	139.161	164.674	170.884	138.787	0.761913	-0.392302	0.699273	1.25419	0.326752	0.757352	1.53068	0.61417	0.504874	0.607496	-0.719053	0.441776	0.497762	-1.00647	0.276539	0.819367	-0.287419	0.601069	0.861849	-0.214493	0.695671	1.06318	0.0883854	0.983624	1.93891	0.955249	0.277256	0.810633	-0.302879	0.620279
Contig401	659.402	817.537	635.848	698.22	688.385	774.008	972.637	562.827	482.384	919.389	727.32	455.583	528.443	891.765	771.075	583.871	684.314	576.733	699.485	1.24472	0.315821	0.743781	1.01612	0.0230748	1	1.30774	0.387077	0.673965	1.22497	0.292746	0.641932	0.951809	-0.0712559	0.973039	0.777006	-0.364002	0.520781	1.50723	0.591902	0.500552	1.32373	0.404609	0.654417	1.32839	0.409677	0.600341	1.13863	0.187293	0.789569
Contig402	114.468	21.7045	44.3855	29.1532	98.3407	102.868	157.679	8.99495	245.542	562.681	162.612	346.944	89.6112	105.38	38.5537	142.186	250.671	274.126	416.36	0.190362	-2.39319	0.0341833	0.495076	-1.01428	0.158851	1.12316	0.167563	0.88193	0.38451	-1.37891	0.187496	0.169488	-2.56075	0.0154007	0.440789	-1.18184	0.0523533	0.513868	-0.960531	0.267931	1.43589	0.521944	0.707647	1.24847	0.32016	0.758809	0.357874	-1.48247	0.0625804
Contig403	187.825	141.079	88.771	78.7137	24.3676	78.8989	45.4183	48.8297	149.839	39.3221	196.613	156.923	284.647	182.432	99.3051	116.976	118.932	163.764	194.301	0.754093	-0.407185	0.698828	0.340355	-1.55489	0.0307579	0.327447	-1.61067	0.0423116	2.21561	1.1477	0.117614	2.30295	1.20348	0.132519	1.03942	0.0557791	0.942831	0.67174	-0.574026	0.455948	0.717036	-0.479883	0.689643	0.357147	-1.48541	0.0904573	0.936829	-0.0941427	0.764777
Contig404	8.06115	4.82322	8.25777	11.6613	13.9243	7.98976	17.9959	8.99495	15.4672	14.0436	7.39146	10.9028	6.58906	6.79871	5.84148	6.05048	14.6377	8.30686	4.44117	0.600697	-0.735292	0.766209	1.38781	0.47281	0.819782	1.58916	0.668268	0.683899	0.432838	-1.2081	0.507885	0.377995	-1.40356	0.418167	0.873295	-0.195458	0.818195	0.744495	-0.425665	0.61695	1.04117	0.0581988	0.879314	1.46445	0.550354	0.652298	0.71506	-0.483864	0.7209
Contig405	207.172	20.4987	17.5478	4.37298	21.7568	88.8861	382.199	0	0	0.936241	0	79.0457	24.3795	0	0	0	0	0	0	0.099337	-3.33153	0.259618	0.069743	-3.84181	0.0211543	1.11955	0.162919	1	1.42433	0.510282	0.635829	0.0887294	-3.49444	0.240072	0.0622956	-4.00473	0.0106929	0	#NAME?	0.00186975	0	#NAME?	0.0113155	0.00605235	-7.36829	0.0150785	NA	NA	NA
Contig406	7.25504	32.5568	15.4833	27.6956	19.146	27.9642	52.2739	8.99495	19.334	16.8523	7.39146	14.0179	9.22468	4.53248	11.683	17.143	16.4674	10.6802	5.55147	4.50522	2.1716	0.105125	2.84501	1.50843	0.202738	5.45462	2.44748	0.0432076	1.58355	0.663167	0.463889	0.825946	-0.275881	0.846821	0.521577	-0.939048	0.199197	0.875823	-0.191289	0.855881	0.935361	-0.0964054	0.782695	1.29276	0.370459	0.740564	0.936347	-0.0948841	0.995331
Contig407	25.7957	21.7045	63.9977	64.1371	60.0487	64.9168	54.8447	14.1349	55.102	58.0469	97.5673	91.1167	61.2782	27.1949	44.3952	70.5889	115.272	113.923	33.3088	0.84473	-0.243438	0.876762	2.41863	1.27419	0.210225	2.29457	1.19822	0.256772	0.349259	-1.51763	0.152759	0.368143	-1.44166	0.187608	1.05407	0.0759689	0.932071	0.785413	-0.348477	0.545783	1.1446	0.194841	1	0.555495	-0.848154	0.356054	0.686191	-0.543317	0.444324
Contig408	1.61223	34.9684	50.5788	45.9163	70.492	3.99488	5.14169	1.28499	0.966702	5.61745	0	1.55755	2.63562	0	0	4.03365	0	5.93347	3.33088	21.7753	4.44462	0.00468414	34.2603	5.09846	0.000484685	2.79767	1.48422	0.472138	0.635583	-0.653847	0.581661	7.78336	2.96039	0.00470943	12.246	3.61424	6.81322e-05	0.480387	-1.05773	0.73748	1.46473	0.550633	0.6918	1.24948	0.321333	0.875697	0.32797	-1.60836	0.296121
Contig409	242.641	361.742	258.055	269.667	156.649	252.676	211.666	146.489	285.177	360.453	379.921	227.402	324.841	489.507	449.794	383.197	356.795	626.574	381.941	1.49675	0.581836	0.556902	0.937053	-0.0937976	0.840687	0.945835	-0.0803403	0.865582	1.5973	0.675633	0.331663	1.58247	0.662176	0.379044	0.990715	-0.0134573	0.981514	1.53695	0.620073	0.444188	1.64069	0.714306	0.368801	0.953214	-0.0691275	0.959395	0.93677	-0.094233	0.82749
Contig410	54.0097	95.2587	80.5132	105.68	202.773	25.9667	69.4129	41.1198	140.172	36.5134	14.7829	50.6204	30.9686	12.4643	25.7025	24.2019	31.1052	40.3476	49.9632	1.77071	0.824328	0.537268	2.37487	1.24785	0.303791	0.870262	-0.200478	0.8439	0.745602	-0.423523	0.773936	2.03469	1.02481	0.326875	2.72892	1.44833	0.10279	0.472318	-1.08217	0.266985	0.989719	-0.0149093	1	1.77215	0.825502	0.47139	0.477225	-1.06726	0.18784
Contig411	22.5712	24069.1	5202.39	7091.52	6740.25	96.8758	94.2644	0	1.9334	0	0	0	0	0	1.1683	0	0	18.9871	1.11029	1070.58	10.0642	4.25241e-13	279.153	8.12491	9.43836e-11	4.18372	2.06479	0.0337455	3.83511	1.93927	0.00532764	255.892	7.99939	3.8951e-18	66.7236	6.06012	4.92137e-14	Inf	Inf	1	Inf	Inf	0.480857	Inf	Inf	0.899939	0.0437925	-4.51317	0.284068
Contig412	36.2752	73.5542	115.609	106.409	55.6974	31.959	52.2739	24.4149	50.2685	24.3423	57.6534	50.231	47.4412	55.5228	54.9099	68.5721	69.5292	60.5214	103.257	2.03569	1.02552	0.35124	2.54611	1.3483	0.171223	1.14562	0.196131	0.875062	0.79953	-0.322775	0.797562	1.77693	0.82939	0.338771	2.22247	1.15217	0.111746	1.20907	0.273895	0.784768	1.588	0.667209	0.458016	0.673287	-0.570707	0.524525	0.761378	-0.393315	0.524829
Contig413	10.4795	15.6755	6.19333	34.9839	8.70271	0	2.57085	0	0	0	0	0	0	0	0	0	0	0	0	1.50174	0.586637	0.865456	1.57717	0.657337	0.906492	0.120538	-3.05244	0.19693	0.952176	-0.0707	1	12.4587	3.63908	0.12539	13.0844	3.70978	0.0868016	NA	NA	NA	NA	NA	NA	NA	NA	NA	NA	NA	NA
Contig414	107.213	137.462	139.35	153.054	134.022	232.702	137.969	1773.29	1397.85	704.053	195.135	129.277	128.487	134.841	149.542	226.893	303.733	214.792	193.191	1.28721	0.364244	0.724802	1.31851	0.398912	0.687205	1.71029	0.774244	0.436131	0.976256	-0.0346679	1	0.752624	-0.41	0.710828	0.770928	-0.375332	0.573361	1.36748	0.451516	0.635056	1.8348	0.875619	0.427901	9.99239	3.32083	0.00116425	0.745302	-0.424104	0.582906
Contig415	115.274	36.1742	101.158	107.867	117.487	198.745	78.8393	5.13997	1.9334	0.936241	119.742	0.389387	1.31781	198.296	299.084	134.119	440.961	163.764	269.801	0.315051	-1.66634	0.122682	0.938014	-0.0923181	0.848962	1.19235	0.253813	0.875603	0.33587	-1.57403	0.107497	0.264226	-1.92016	0.0618175	0.786691	-0.346132	0.633839	219.118	7.77556	1.3084e-08	339.924	8.40907	5.72067e-09	3.11463	1.63906	0.3533	0.644609	-0.633505	0.455985
Contig416	205.559	83.2006	94.9643	133.376	129.67	201.741	198.812	109.224	157.572	120.775	100.524	295.156	160.773	49.8572	58.4148	99.8328	71.3589	72.3883	54.4044	0.406354	-1.29919	0.208106	0.576384	-0.794898	0.275711	0.962663	-0.0548978	0.900455	0.705005	-0.504294	0.601652	0.422114	-1.24429	0.194221	0.598739	-0.74	0.24104	0.33811	-1.56444	0.0340467	0.289023	-1.79074	0.0295996	0.565533	-0.822316	0.290055	1.16984	0.226305	0.744888
Contig417	187.825	0	1.03222	0	0	0	0	0	0	0.936241	0	406.91	1.31781	1.13312	0	1.00841	1.82972	0	0	0	#NAME?	5.14179e-06	0.00184902	-9.07902	1.91707e-15	0	#NAME?	1.12444e-11	0	#NAME?	1	NA	NA	NA	Inf	Inf	1	0.00262749	-8.5721	0.0996165	0.00299218	-8.38459	0.183972	0.00153592	-9.34668	0.149406	0.87812	-0.187511	1
Contig418	61.2647	43.409	45.4177	59.7641	44.3838	61.9206	61.7003	89.9495	94.7368	110.476	36.9573	56.0718	49.4179	53.2566	65.4245	71.5973	49.4023	55.7746	33.3088	0.711351	-0.491366	0.67239	0.809283	-0.305285	0.679122	0.996826	-0.00458669	0.955553	0.87899	-0.186081	0.914225	0.713616	-0.486779	0.672032	0.81186	-0.300698	0.666555	1.07521	0.104617	0.901138	0.872135	-0.197377	0.781686	1.86128	0.896298	0.325103	1.23285	0.301994	0.618368
Contig419	173.315	2.41161	36.1277	38.628	20.0162	695.109	88.2657	0	6.76691	12.1711	0	8.56652	7.24796	0	0	0	0	0	0	0.0139697	-6.16156	0.27324	0.181735	-2.46009	0.260698	2.24221	1.16492	0.951071	0.0768686	-3.70146	0.602932	0.00623032	-7.32648	0.233768	0.0810515	-3.62502	0.141247	0	#NAME?	0.00204185	0	#NAME?	0.0118077	0.796825	-0.327665	0.910876	NA	NA	NA
Contig420	2.41835	6.02903	7.22555	4.37298	4.35136	3.99488	0.856949	5.13997	1.9334	1.87248	0	3.1151	1.31781	5.6656	2.33659	5.04206	0	3.56008	3.33088	2.5029	1.3236	0.654844	2.19186	1.13215	0.739739	0.994561	-0.00786798	1	1.14191	0.191449	0.85397	2.51659	1.33147	0.455424	2.20384	1.14002	0.48055	1.47073	0.556537	0.790919	1.03368	0.047794	1	1.34471	0.42729	1	1.42281	0.508743	0.860021
Contig421	234.579	252.013	407.727	280.6	339.406	271.652	225.378	133.639	134.372	149.799	206.961	134.339	77.092	273.082	260.53	215.8	241.522	299.047	207.625	1.07857	0.10912	0.914483	1.45341	0.539445	0.589321	1.04723	0.0665829	1	0.742095	-0.430325	0.68256	1.02992	0.0425374	0.903906	1.38786	0.472862	0.484944	2.25882	1.17557	0.212046	2.35276	1.23435	0.211243	1.31546	0.39557	0.718049	0.960072	-0.0587852	0.919363
Contig422	14.5101	31.351	43.3533	46.6452	33.9406	11.9846	14.5681	7.70996	16.4339	14.0436	20.6961	17.9118	11.2014	22.6624	16.3561	10.0841	18.2972	17.8004	21.0956	2.16918	1.11715	0.384489	2.83447	1.50308	0.178197	0.903538	-0.146344	0.890278	0.765287	-0.385926	0.785313	2.40077	1.26349	0.2022	3.13708	1.64942	0.0415578	1.1967	0.259059	0.946904	1.30656	0.38577	0.771891	0.872374	-0.196982	0.853381	0.915917	-0.126711	0.829393
Contig423	13.704	16.8813	27.87	18.9496	26.1081	9.9872	11.1403	20.5599	8.70032	11.2349	14.7829	15.1861	7.90687	13.5974	15.1878	17.143	12.808	8.30686	14.4338	1.23673	0.306529	0.870756	1.7642	0.819017	0.550899	0.761393	-0.393287	0.718565	0.701012	-0.512488	0.767102	1.6243	0.699816	0.531485	2.31707	1.2123	0.18311	1.31321	0.393094	0.80451	1.0245	0.0349236	0.982788	1.16824	0.224339	1	1.2818	0.35817	0.688369
Contig424	45.1424	31.351	40.2566	37.8992	51.346	60.9219	76.2685	127.214	80.2363	57.1107	26.6093	54.1249	45.4645	29.4611	36.2172	35.2944	42.0835	34.4141	29.9779	0.697237	-0.520279	0.667421	0.949439	-0.0748531	0.867625	1.50041	0.585358	0.576758	0.734368	-0.445426	0.723881	0.464697	-1.10564	0.297629	0.632786	-0.660211	0.303317	0.639417	-0.645172	0.423255	0.71061	-0.492869	0.527824	1.76704	0.821335	0.452796	0.899813	-0.152303	0.892285
Contig425	220.876	180.871	217.799	279.871	259.341	245.685	318.785	178.614	209.774	273.382	199.57	267.12	231.276	147.305	186.927	211.767	199.439	186.311	151	0.822121	-0.282577	0.782921	1.13499	0.18268	0.868155	1.26161	0.335262	0.726034	0.724342	-0.465257	0.621595	0.651646	-0.617839	0.508748	0.899639	-0.152582	0.790384	0.746587	-0.421617	0.554091	0.715687	-0.482599	0.526245	0.883385	-0.178885	0.83142	1.04318	0.0609822	0.911886
Contig426	2.41835	9.64645	25.8055	11.6613	103.562	9.9872	20.5668	1.28499	3.86681	12.1711	7.39146	13.2392	11.2014	4.53248	1.1683	5.04206	5.48915	1.18669	1.11029	4.00464	2.00167	0.697915	19.153	4.2595	0.432812	6.22977	2.63918	0.647064	0.209087	-2.25782	0.732563	0.642824	-0.637505	1	3.07443	1.62032	0.581466	0.370207	-1.4336	0.156104	0.211871	-2.23874	0.0504915	0.472127	-1.08275	0.389964	1.74732	0.805143	0.454314
Contig427	0.806115	3.61742	3.09666	3.64415	6.96217	3.99488	4.28474	2.56999	6.76691	3.74496	7.39146	9.3453	3.29453	3.39936	2.33659	7.05889	5.48915	14.2403	9.99264	4.50522	2.1716	0.596325	5.60834	2.48757	0.434432	5.073	2.34284	0.490826	0.803308	-0.315975	1	0.888078	-0.171242	1	1.10553	0.144734	1	0.798186	-0.325202	0.674817	1.56409	0.645323	0.628955	0.688412	-0.538655	0.63299	0.51032	-0.970525	0.249224
Contig428	61.2647	56.6729	40.2566	53.9335	62.6595	94.8784	64.2712	74.5296	47.3684	59.9194	72.4363	50.6204	48.1001	95.182	63.0879	74.6225	85.9966	51.0278	77.7205	0.928709	-0.106702	0.941549	0.846629	-0.240197	0.735209	1.28463	0.361353	0.769947	1.09695	0.133495	0.834401	0.722938	-0.468056	0.689269	0.659045	-0.601551	0.387381	1.54307	0.625806	0.499156	1.44615	0.532213	0.63219	1.22543	0.293283	0.813329	1.06702	0.0935925	0.865321
Contig429	518.332	196.546	718.426	1050.97	257.6	53.9309	100.263	3.85498	5.80021	4.6812	5.91317	20.2481	29.6508	15.8637	2.33659	3.02524	14.6377	78.3218	14.4338	0.38069	-1.39331	0.445791	1.30108	0.379705	0.886334	0.14672	-2.76886	0.0440137	0.292597	-1.77302	0.318229	2.59467	1.37555	0.301377	8.86775	3.14857	0.0125314	0.270997	-1.88365	0.226132	1.42632	0.512294	0.750005	0.190819	-2.38972	0.172723	0.189997	-2.39595	0.0637957
Contig430	386.935	202.575	107.351	140.664	203.644	180.768	126.828	183.754	145.005	81.453	178.873	466.486	298.484	196.03	214.966	128.068	155.526	110.363	106.588	0.52561	-0.927937	0.355899	0.385559	-1.37498	0.0541616	0.393086	-1.34708	0.078851	1.36324	0.447042	0.522933	1.33714	0.419148	0.561051	0.980851	-0.0278939	1	0.46853	-1.09379	0.128596	0.323823	-1.62672	0.0406737	0.356723	-1.48712	0.0481588	1.44687	0.532935	0.398518
Contig431	63.6831	227.897	187.864	194.598	364.644	173.777	119.116	136.209	336.412	622.6	153.742	651.445	1076.65	101.981	102.81	202.691	193.95	181.564	95.4852	3.59277	1.8451	0.0740959	3.8733	1.95356	0.0363334	2.27434	1.18545	0.218626	0.927574	-0.108466	0.967219	1.5797	0.659651	0.380214	1.70305	0.768117	0.223723	0.16192	-2.62665	0.000584362	0.180876	-2.46693	0.00271454	0.421317	-1.24702	0.17568	0.895199	-0.15972	0.882857
Contig432	1.61223	14.4697	12.3867	16.0343	4.35136	11.9846	8.56949	6.42496	6.76691	10.2987	17.7395	15.1861	20.4261	15.8637	17.5244	14.1178	9.14858	8.30686	9.99264	9.01045	3.1716	0.103593	6.76453	2.75799	0.123105	6.30368	2.65619	0.159626	1.33201	0.413609	0.696126	1.42939	0.515404	0.661251	1.07311	0.101796	0.946558	0.913495	-0.130532	0.880852	0.51194	-0.965954	0.378882	0.438614	-1.18898	0.254645	1.78438	0.835422	0.349537
Contig433	20.959	27.7335	21.6766	26.2379	12.1838	31.959	23.1376	59.1097	55.102	41.1946	10.348	20.2481	35.5809	19.263	28.0391	25.2103	34.7646	51.0278	38.8603	1.32846	0.409759	0.772651	0.952846	-0.0696843	0.907801	1.29976	0.378245	0.812685	1.39421	0.479443	0.58497	1.02208	0.0315142	0.93799	0.733094	-0.447929	0.582018	0.739966	-0.434469	0.715411	1.48158	0.567134	0.491214	1.84867	0.886487	0.322149	0.499445	-1.0016	0.156409
Contig434	293.426	348.478	817.519	500.707	769.32	169.782	311.072	222.304	98.6036	99.2415	87.2193	234.801	156.161	209.627	147.205	192.607	179.312	142.403	86.6029	1.19232	0.253768	0.796389	2.35841	1.23781	0.17616	0.808279	-0.307075	0.696255	0.50556	-0.984045	0.286091	1.47513	0.560843	0.476352	2.91781	1.54489	0.023266	0.813146	-0.298414	0.710647	0.69432	-0.526328	0.42978	0.7155	-0.482976	0.421513	1.17114	0.227914	0.611621
Contig435	4.03058	6.02903	8.25777	7.28831	8.70271	46.9398	24.8515	5.13997	1.9334	0	14.7829	2.33632	1.31781	12.4643	5.84148	4.03365	5.48915	8.30686	3.33088	1.50174	0.586637	0.847877	1.99326	0.995127	0.569543	8.8137	3.13975	0.0297299	0.753411	-0.40849	0.937702	0.170387	-2.55311	0.0782034	0.226154	-2.14462	0.00993915	5.07051	2.34213	0.110864	3.11486	1.63917	0.308527	1.28825	0.365416	1	1.62784	0.702963	0.564036
Contig436	110.438	171.224	207.476	188.038	154.908	102.868	88.2657	1201.47	206.874	110.476	110.872	170.552	139.688	148.439	140.195	139.161	204.928	175.631	177.647	1.55655	0.638352	0.531811	1.65433	0.726245	0.442388	0.855328	-0.225451	0.739407	0.940896	-0.0878934	1	1.81983	0.863803	0.271412	1.93415	0.951696	0.15069	0.866592	-0.206576	0.822003	1.19603	0.258254	0.969821	3.25969	1.70474	0.56779	0.724556	-0.46483	0.733945
Contig437	39.4996	21.7045	28.9022	21.1361	40.9028	18.9757	72.8407	48.8297	21.2674	78.6442	26.6093	136.286	104.766	43.0585	9.34636	26.2187	29.2755	49.8411	25.5367	0.55166	-0.858148	0.589333	0.761353	-0.393362	0.632175	1.14468	0.194949	0.909673	0.724579	-0.464786	0.836722	0.481932	-1.0531	0.466666	0.665121	-0.588311	0.428572	0.217855	-2.19856	0.00506916	0.288401	-1.79385	0.0421854	0.41121	-1.28205	0.119394	0.75539	-0.404706	0.542205
Contig438	10.4795	13.2639	25.8055	30.6109	26.1081	10.9859	6.85559	14.1349	8.70032	14.0436	8.86976	7.78775	12.5192	5.6656	8.17807	11.0925	9.14858	2.37339	8.88235	1.2707	0.345628	0.867182	2.60994	1.38402	0.262565	0.842105	-0.247928	0.811895	0.486871	-1.03839	0.432497	1.50896	0.593557	0.599249	3.0993	1.63194	0.0600579	0.830032	-0.268762	0.842275	0.667785	-0.582545	0.612522	1.20756	0.272094	0.819913	1.24296	0.313784	0.740604
Contig439	486.087	424.444	394.308	386.28	570.898	475.391	533.022	528.132	792.695	763.036	583.926	640.542	608.829	767.122	571.296	557.652	634.911	720.323	831.61	0.876639	-0.189946	0.849981	0.919521	-0.121045	0.806106	1.02453	0.0349597	1	0.953364	-0.0689008	1	0.855651	-0.224906	0.834629	0.897507	-0.156005	0.767339	0.990318	-0.0140368	0.944167	1.1632	0.218097	0.780572	1.10889	0.149115	0.841352	0.851375	-0.232134	0.666931
Contig440	0.806115	7.23484	5.16111	4.37298	6.96217	19.9744	133.684	0	8.70032	49.6208	0	1.55755	0	0	0	6.05048	1.82972	2.37339	0	9.01045	3.1716	0.670201	6.76995	2.75914	0.879065	93.7903	6.55137	0.370374	1.33095	0.412454	0.679036	0.0960702	-3.37977	0.643692	0.0721818	-3.79222	0.152681	1.94862	0.962456	1	1.79705	0.845628	1	25.0436	4.64637	0.448328	1.08435	0.116828	1
Contig441	16.1223	8.44064	26.8377	36.4415	25.2379	16.9782	36.8488	24.4149	35.768	31.8322	14.7829	18.3012	9.22468	9.06495	10.5147	16.1346	23.7863	23.7339	9.99264	0.52561	-0.927937	0.549417	1.82039	0.864244	0.454525	1.64605	0.719006	0.540825	0.288735	-1.79218	0.154952	0.319316	-1.64694	0.199963	1.10591	0.145238	0.909794	0.916448	-0.125875	0.808165	1.38924	0.4743	0.814517	2.22462	1.15356	0.270793	0.659674	-0.600174	0.487802
Contig442	52.3975	48.2322	36.1277	51.747	60.0487	53.9309	53.9878	84.8095	39.6348	55.2382	23.6527	35.4343	32.2864	31.7273	35.0489	31.2608	32.9349	30.854	27.7573	0.924149	-0.113803	0.940753	0.933302	-0.0995838	0.872706	1.01746	0.024976	1	0.990192	-0.0142194	1	0.908287	-0.138779	0.956797	0.917284	-0.12456	0.872972	0.896721	-0.157268	0.84446	0.898326	-0.154689	0.83636	1.76598	0.820465	0.447076	0.998214	-0.00257916	0.999167
Contig443	104.795	32.5568	12.3867	13.1189	15.6649	437.439	220.236	21.8449	35.768	85.1979	1.47829	26.8677	18.4494	4.53248	3.50489	6.05048	9.14858	2.37339	2.22059	0.3119	-1.68084	0.343212	0.130041	-2.94296	0.0105345	3.10582	1.63498	0.340723	2.39848	1.26212	0.277711	0.100424	-3.31582	0.0638546	0.0418701	-4.57794	3.58634e-05	0.171553	-2.54327	0.0600863	0.201741	-2.30942	0.0877169	2.09913	1.06979	0.464886	0.850365	-0.233846	1
Contig444	77.387	65.1135	115.609	151.597	79.1947	237.695	153.394	181.184	207.841	146.054	99.0456	112.922	144.3	70.2534	65.4245	65.5468	49.4023	67.6415	55.5147	0.84473	-0.243438	0.83081	1.48622	0.571645	0.535775	2.49945	1.32161	0.173709	0.568375	-0.815084	0.388407	0.337966	-1.56505	0.11212	0.594617	-0.749968	0.252816	0.582054	-0.780776	0.296406	0.445434	-1.16672	0.198659	1.38196	0.466713	0.586689	1.30671	0.385942	0.646471
Contig445	629.576	741.571	500.627	367.331	576.99	795.98	613.575	738.871	765.628	519.614	682.971	578.63	878.322	716.131	698.641	762.36	836.18	582.667	859.367	1.18255	0.2419	0.802587	0.759937	-0.396048	0.518202	1.1068	0.146398	0.925183	1.55611	0.637948	0.335544	1.06844	0.0955019	0.846107	0.686606	-0.542446	0.347384	0.978709	-0.0310479	1	1.03863	0.0546793	0.943373	0.922712	-0.116047	0.894011	0.942309	-0.0857272	0.903875
Contig446	170.09	232.721	148.64	137.749	158.389	230.704	160.249	274.988	401.181	180.695	208.439	386.662	321.546	278.747	246.51	160.338	111.613	126.976	157.662	1.37363	0.457994	0.649192	0.866335	-0.207003	0.720932	1.13658	0.184703	0.902921	1.58557	0.664997	0.340008	1.20856	0.273292	0.684237	0.762228	-0.391706	0.528625	0.629914	-0.666774	0.354102	0.371932	-1.42689	0.0988616	0.803841	-0.315018	0.66508	1.69363	0.760115	0.288614
Contig447	328.895	244.779	301.409	436.57	903.342	196.748	77.1254	56.5397	2505.69	397.902	3002.41	3919.57	3614.76	1936.5	334.132	2444.39	6052.7	4399.07	6196.55	0.74719	-0.420453	0.798025	1.64427	0.717447	0.666913	0.412332	-1.27812	0.25772	0.454421	-1.1379	0.475701	1.81211	0.857669	0.431714	3.98773	1.99557	0.0554199	0.51104	-0.968491	0.175479	1.46892	0.554756	0.566244	0.26023	-1.94214	0.0227158	0.347902	-1.52325	0.0145542
Contig448	46.7547	26.5277	55.7399	50.2893	42.6433	35.9539	53.9878	93.8045	37.7014	25.2785	32.5224	41.2751	38.2165	37.3929	46.7318	53.4459	32.9349	65.2682	51.0735	0.569626	-0.811913	0.496931	1.05535	0.0777185	1	0.949293	-0.0750747	0.919818	0.539752	-0.889631	0.422364	0.600053	-0.736838	0.508902	1.11172	0.152793	0.898947	1.06793	0.0948128	0.924234	1.24737	0.31889	0.678078	1.31219	0.391972	0.847748	0.856142	-0.224077	0.69558
Contig449	86.2543	90.4355	85.6743	88.9173	73.1028	54.9296	50.56	100.229	95.7035	66.4731	109.394	94.2318	149.572	101.981	99.3051	125.043	118.932	159.017	122.132	1.05262	0.0739883	0.954228	0.952545	-0.0701413	0.870599	0.604309	-0.726641	0.367761	1.10506	0.14413	0.801468	1.74186	0.800629	0.330791	1.57625	0.6565	0.339254	0.890982	-0.166532	0.870177	1.08914	0.123193	0.835714	0.714855	-0.484278	0.565329	0.818058	-0.289725	0.632715
Contig450	201.529	502.821	403.598	486.859	295.892	394.494	224.521	46.2597	216.541	151.671	65.0449	80.6032	115.309	150.705	95.8002	85.7151	54.8915	75.9484	111.029	2.5049	1.32476	0.182565	1.95404	0.966456	0.269018	1.51964	0.603726	0.545036	1.28191	0.358299	0.590386	1.64836	0.721029	0.324898	1.28586	0.36273	0.523773	1.01094	0.0157006	0.946055	0.819966	-0.286364	0.870274	1.40406	0.489604	0.453361	1.23291	0.302065	0.726802
Contig451	8.86727	10.8523	10.3222	11.6613	14.7946	14.9808	17.9959	19.2749	22.2341	18.7248	8.86976	11.2922	7.90687	6.79871	10.5147	15.1262	9.14858	9.49355	11.1029	1.2287	0.29713	0.916631	1.37198	0.456257	0.820169	1.83627	0.876781	0.557827	0.895567	-0.159127	1	0.669125	-0.579651	0.750468	0.747153	-0.420524	0.625122	1.0745	0.103664	0.992206	1.03018	0.0428907	1	2.08688	1.06134	0.340025	1.04302	0.0607732	0.998205
Contig452	33.8568	25.3219	33.0311	39.3568	21.7568	16.9782	34.278	29.5548	48.3351	64.6006	32.5224	35.0449	28.9919	27.1949	19.861	24.2019	29.2755	37.9742	18.875	0.750871	-0.413363	0.761152	0.923439	-0.114911	0.855972	0.746523	-0.421741	0.664851	0.813124	-0.298453	0.857813	1.00582	0.00837795	1	1.23699	0.306831	0.742543	0.808697	-0.306329	0.647666	0.893416	-0.162596	0.826598	1.48037	0.565956	0.515854	0.905174	-0.143733	0.835295
Contig453	241.028	174.842	243.604	207.717	212.346	249.68	223.664	218.449	182.707	166.651	172.96	181.455	231.935	197.163	210.293	151.262	204.928	185.124	186.529	0.728269	-0.457456	0.651734	0.913221	-0.130964	0.785126	0.970444	-0.0432829	0.905053	0.797473	-0.326493	0.770017	0.750449	-0.414173	0.684621	0.941034	-0.0876806	0.858999	0.882587	-0.18019	0.809184	0.926391	-0.110307	0.893341	0.912961	-0.131376	0.852357	0.952715	-0.0698829	0.911344
Contig454	260.375	180.871	174.445	163.258	214.087	363.534	646.139	287.838	97.6369	190.057	130.09	235.19	274.105	61.1884	77.1075	44.3702	67.6995	73.575	75.4999	0.697403	-0.519935	0.605042	0.701531	-0.511422	0.443717	1.91276	0.935653	0.288601	0.994116	-0.00851345	1	0.364606	-1.45559	0.111949	0.366764	-1.44707	0.0133657	0.30618	-1.70755	0.0182622	0.282733	-1.82249	0.0346832	0.752121	-0.410964	0.537835	1.08293	0.11494	0.995794
Contig455	1250.28	83.2006	21.6766	6.55947	15.6649	25.9667	41.9905	0	0	0	0	1.16816	15.1548	1.13312	2.33659	0	3.65943	0	0	0.0668086	-3.90382	0.000377247	0.011659	-6.42242	1.90783e-17	0.0268169	-5.22071	1.19657e-09	5.73023	2.51859	0.000615526	2.49129	1.31689	0.115654	0.434763	-1.2017	0.0471528	0.105718	-3.24171	0.249667	0.148683	-2.74969	0.342537	0	#NAME?	0.108753	0.711032	-0.492014	1
Contig456	64.4892	31.351	25.8055	36.4415	67.0109	70.9091	130.256	25.6999	51.2352	44.9396	53.2185	85.2759	64.5728	21.5293	22.1976	26.2187	38.424	39.1609	28.8676	0.488066	-1.03485	0.361267	0.660916	-0.597461	0.436333	1.53854	0.621562	0.519719	0.738469	-0.437391	0.707875	0.317227	-1.65641	0.10656	0.429573	-1.21902	0.0570288	0.410159	-1.28574	0.0786552	0.472158	-1.08266	0.204185	0.540781	-0.886884	0.312271	0.86869	-0.203086	0.722199
Contig457	171.703	33.7626	49.5466	63.4083	133.152	269.654	226.235	30.8398	87.0032	131.074	47.3054	95.3999	57.9837	21.5293	26.8708	35.2944	21.9566	8.30686	14.4338	0.197412	-2.34072	0.0304349	0.472457	-1.08174	0.136742	1.4274	0.513391	0.607245	0.417841	-1.25897	0.194266	0.138302	-2.85411	0.00577559	0.330991	-1.59514	0.0110049	0.426451	-1.22955	0.0971212	0.193919	-2.36648	0.00568314	1.08029	0.111425	0.860635	2.19912	1.13693	0.114292
Contig458	16.1223	22.9103	10.3222	8.74597	12.1838	34.9552	21.4237	15.4199	29.9678	28.0872	25.131	17.133	25.0384	21.5293	14.0195	24.2019	16.4674	27.294	25.5367	1.42665	0.512636	0.731909	0.641794	-0.639818	0.481937	1.72975	0.790568	0.563519	2.22292	1.15245	0.224859	0.824773	-0.277932	0.911757	0.371032	-1.43039	0.0745627	1.00349	0.00502108	1	1.09087	0.125479	0.824319	1.15725	0.210702	0.755708	0.919896	-0.120458	0.804919
Contig459	37.0813	21.7045	18.58	14.5766	26.9784	68.9117	110.546	74.5296	65.7357	273.382	13.3046	108.25	103.448	12.4643	40.8903	22.1851	31.1052	22.5472	22.2059	0.587638	-0.767	0.535442	0.536224	-0.899093	0.254123	2.3878	1.25568	0.216746	1.09588	0.132092	0.841713	0.2461	-2.02268	0.0632264	0.224568	-2.15478	0.00133793	0.209457	-2.25527	0.065924	0.238142	-2.07011	0.121366	1.30178	0.380491	0.766743	0.879547	-0.185168	0.904748
Contig460	60.4586	63.9077	67.0944	63.4083	46.9947	76.9014	89.1227	123.359	68.6358	80.5167	41.3922	73.5942	77.092	29.4611	49.0684	53.4459	27.4457	35.6008	19.9853	1.06123	0.0857383	0.951495	0.974781	-0.0368501	0.897469	1.35605	0.439406	0.676172	1.08869	0.122588	0.821318	0.782592	-0.353667	0.756778	0.718841	-0.476256	0.440591	0.574072	-0.800696	0.323906	0.365912	-1.45043	0.101264	1.20309	0.26674	0.847844	1.56888	0.649735	0.359124
Contig461	153.162	141.079	223.992	192.411	159.26	180.768	159.392	322.533	230.075	237.805	220.266	166.658	191.083	218.692	251.183	333.785	494.023	346.515	284.235	0.924757	-0.112854	0.920387	1.24787	0.319471	0.776543	1.09752	0.134253	0.936896	0.741066	-0.432325	0.678965	0.842584	-0.247108	0.836353	1.13699	0.185218	0.800523	1.42793	0.513924	0.519377	2.08867	1.06258	0.298166	1.46921	0.555036	0.55698	0.683655	-0.548659	0.468577
Contig462	80.6115	103.699	95.9966	87.4597	144.465	76.9014	85.6949	47.5447	99.5703	118.903	107.915	84.8865	71.8207	142.773	155.383	130.085	142.718	94.9355	151	1.2915	0.369045	0.729722	1.34495	0.427555	0.684933	0.996141	-0.00557835	1	0.960255	-0.0585103	1	1.2965	0.374623	0.631816	1.35016	0.433134	0.54072	1.70753	0.771908	0.391591	1.64914	0.721712	0.470826	1.12902	0.175072	0.79648	1.03541	0.0501952	0.928484
Contig463	28.214	26.5277	6.19333	34.9839	33.9406	28.9629	36.8488	2.56999	15.4672	22.4698	19.2178	15.5755	7.90687	10.1981	10.5147	10.0841	14.6377	11.8669	7.77205	0.943952	-0.0832148	0.983326	0.877469	-0.188579	0.868824	1.15157	0.203604	0.905028	1.07577	0.105364	0.927449	0.819707	-0.286819	0.858135	0.761975	-0.392184	0.661407	1.0636	0.0889506	0.918188	0.97086	-0.0426651	0.857664	1.14843	0.199658	0.830275	1.09552	0.131616	0.920039
Contig464	139.458	229.103	143.479	130.461	118.357	111.857	92.5505	119.504	58.0021	113.285	137.481	88.0016	141.665	307.075	290.906	197.649	193.95	204.111	168.765	1.64931	0.721864	0.476936	0.93324	-0.0996794	0.82543	0.724448	-0.465045	0.531231	1.7673	0.821543	0.246301	2.27664	1.18691	0.133026	1.28821	0.365366	0.587335	2.02531	1.01814	0.200217	1.63828	0.71218	0.412137	0.842133	-0.247881	0.764466	1.23624	0.305964	0.620958
Contig465	269.242	118.169	218.831	188.038	392.492	290.628	218.522	138.779	170.14	133.882	133.046	802.917	173.292	73.6527	107.483	118.993	113.442	102.056	144.338	0.440631	-1.18236	0.242275	0.98048	-0.0284404	0.893907	0.934903	-0.097111	0.842736	0.449403	-1.15392	0.210382	0.471312	-1.08525	0.253556	1.04875	0.0686707	0.92489	0.221899	-2.17202	0.047152	0.245552	-2.0259	0.109168	0.302186	-1.72649	0.138992	0.903675	-0.146125	0.833528
Contig466	24.1835	378.623	289.022	174.919	44.3838	16.9782	35.1349	3.85498	4.83351	4.6812	5.91317	17.133	36.8987	16.9968	9.34636	76.6394	78.6778	182.751	75.4999	15.7182	3.97437	0.030473	7.01912	2.81129	0.10124	1.06254	0.0875215	1	2.23935	1.16308	0.255562	14.793	3.88685	0.00360099	6.60596	2.72377	0.0224432	1.00532	0.00765888	0.850144	4.13371	2.04744	0.132378	0.164295	-2.60564	0.0569346	0.243201	-2.03978	0.047279
Contig467	37.0813	32.5568	22.7089	26.9667	57.4379	54.9296	48.8461	64.2496	52.2019	77.708	60.61	65.4171	61.2782	41.9254	72.4343	57.4795	51.232	49.8411	51.0735	0.881457	-0.182038	0.904489	0.952374	-0.0703991	0.890158	1.38297	0.467766	0.693624	0.925536	-0.111639	1	0.637367	-0.649804	0.578181	0.688646	-0.538165	0.441816	0.915511	-0.12735	0.827873	0.798043	-0.325462	0.705725	1.01975	0.0282222	1	1.1472	0.198112	0.803624
Contig468	34.6629	36.1742	66.0621	55.3911	28.719	60.9219	46.2752	42.4048	44.4683	49.6208	41.3922	29.2041	32.2864	44.1916	40.8903	48.4038	62.2103	42.721	43.3014	1.04773	0.0672624	0.979976	1.44153	0.527606	0.650841	1.52887	0.612467	0.589068	0.726813	-0.460343	0.716404	0.685294	-0.545205	0.648551	0.942875	-0.0848617	0.886274	1.4187	0.504574	0.581496	1.60174	0.679637	0.545013	1.47594	0.561633	0.535682	0.885729	-0.175063	0.86766
Contig469	153.968	77.1716	93.9321	65.5947	56.5676	55.9283	28.2793	29.5548	4.83351	6.55369	36.9573	167.826	123.215	35.1267	23.3659	13.1094	14.6377	5.93347	13.3235	0.503201	-0.990792	0.351783	0.466397	-1.10037	0.121287	0.270659	-1.88545	0.0196969	1.07891	0.109576	0.809012	1.85917	0.89466	0.26876	1.72319	0.785084	0.257758	0.186112	-2.42576	0.00147422	0.0774825	-3.68999	4.36407e-05	0.0937107	-3.41564	3.80989e-05	2.40199	1.26423	0.106332
Contig470	791.605	668.017	707.071	629.71	814.574	658.156	890.37	2041.85	1720.73	1039.23	610.535	912.335	1058.2	586.956	497.694	675.636	838.01	674.042	753.889	0.847215	-0.2392	0.808463	0.899959	-0.152068	0.764847	0.96559	-0.0505177	0.920485	0.941392	-0.0871321	0.991635	0.877406	-0.188683	0.858059	0.932031	-0.101551	0.811072	0.600116	-0.736686	0.340693	0.763976	-0.3884	0.625641	1.61932	0.695386	0.458989	0.785517	-0.348286	0.598893
Contig471	220.876	163.99	188.896	202.615	139.243	288.63	293.933	348.233	289.044	277.127	159.656	141.348	183.835	120.111	157.72	186.556	135.399	154.27	129.904	0.74539	-0.423933	0.677153	0.797632	-0.326205	0.617095	1.30289	0.381716	0.699832	0.934504	-0.0977279	0.977902	0.572105	-0.805649	0.392467	0.612202	-0.707921	0.240509	0.957111	-0.0632413	0.944745	0.856772	-0.223016	0.818999	1.86911	0.90235	0.305435	1.11711	0.159775	0.824536
Contig472	34.6629	97.6703	138.318	110.053	475.168	50.9347	76.2685	3.85498	42.5349	80.5167	35.479	35.4343	72.4796	22.6624	28.0391	30.2524	27.4457	26.1073	15.5441	2.82886	1.50022	0.610048	6.8656	2.77939	0.38227	1.81092	0.856725	0.842309	0.412034	-1.27916	0.750824	1.56211	0.643497	0.666691	3.79122	1.92266	0.316526	0.537631	-0.895313	0.308142	0.424801	-1.23514	0.186895	0.781437	-0.355798	0.907593	1.26561	0.339829	0.646633
Contig473	566.699	1044.23	1434.79	1165.4	1374.16	1662.87	1205.73	132127	30732.4	123111	95388.3	10501.8	1563.58	96646	82551.7	148138	43757.7	28413	27706.3	1.84994	0.887479	0.360651	2.32476	1.21708	0.171185	2.50278	1.32353	0.148344	0.795757	-0.3296	0.755363	0.739153	-0.436055	0.659429	0.928868	-0.106455	0.841941	17.5297	4.13173	4.45332e-05	5.51574	2.46356	0.0238825	15.8308	3.98466	0.000133953	3.17812	1.66818	0.00941234
Contig474	224.1	241.161	310.699	224.48	330.703	382.51	1448.24	1381.37	1311.81	2127.14	289.745	262.447	129.146	321.806	363.34	701.855	1130.76	516.212	830.499	1.08039	0.111552	0.959948	1.27996	0.356099	0.999252	4.02307	2.0083	0.37115	0.844081	-0.244547	1	0.268549	-1.89674	0.40868	0.318155	-1.6522	0.166426	2.13981	1.09748	0.208389	4.21118	2.07422	0.0488795	8.20041	3.0357	0.00150513	0.508125	-0.976744	0.175419
Contig475	95.1216	153.137	190.961	185.852	161	108.86	114.831	118.219	146.939	133.882	29.5659	106.692	198.99	41.9254	38.5537	61.5132	53.0618	60.5214	56.625	1.61628	0.692678	0.499363	1.87554	0.907307	0.326976	1.16156	0.216064	0.855773	0.861768	-0.214629	0.872618	1.39147	0.476614	0.536782	1.61467	0.691243	0.3	0.279783	-1.83762	0.0261234	0.369542	-1.43619	0.112096	0.866896	-0.206069	0.878683	0.757109	-0.401428	0.575171
Contig476	33.0507	400.328	177.542	266.752	304.595	10.9859	3.4278	14.1349	1.9334	0.936241	1.47829	5.06204	63.255	0	0	1.00841	1.82972	3.56008	0	12.1604	3.60412	0.00108218	7.49001	2.90497	0.00314019	0.21605	-2.21056	0.0123955	1.62356	0.699157	0.332991	56.2854	5.81469	1.86305e-10	34.668	5.11553	5.10873e-10	0.0181052	-5.78745	0.0568404	0.0521709	-4.26061	0.213111	0.165194	-2.59777	0.356406	0.347037	-1.52684	0.647253
Contig477	8.86727	14.4697	21.6766	16.7631	19.146	3.99488	7.71254	12.8499	3.86681	12.1711	20.6961	8.17714	13.837	15.8637	24.5342	28.2356	20.1269	8.30686	6.66176	1.63826	0.712167	0.678139	2.15369	1.10681	0.441229	0.651121	-0.619003	0.646451	0.760678	-0.394642	0.874069	2.51607	1.33117	0.286267	3.30766	1.72581	0.0879541	2.02306	1.01654	0.277304	1.05862	0.0821912	1	0.873178	-0.195652	0.864729	1.91103	0.934351	0.179392
Contig478	2.41835	3.61742	1.03222	2.18649	2.61081	1.99744	4.28474	0	0	7.48993	4.43488	1.16816	1.97672	5.6656	4.67318	10.0841	5.48915	2.37339	7.77205	1.50174	0.586637	0.967741	0.795578	-0.329925	0.882607	1.28078	0.357018	1	1.88761	0.916562	0.655279	1.17252	0.229618	0.952804	0.621168	-0.686944	0.713354	3.94134	1.97869	0.138025	3.3034	1.72395	0.258017	1.5879	0.667116	0.621674	1.19312	0.254734	0.853526
Contig479	184.6	196.546	172.381	163.987	348.109	552.292	526.167	92.5195	340.279	354.835	403.574	391.724	297.167	404.524	332.964	255.128	252.501	492.478	377.5	1.06893	0.0961609	0.926469	1.22376	0.291326	0.785383	2.88643	1.52929	0.0981321	0.873473	-0.195165	0.884502	0.370328	-1.43313	0.123336	0.423971	-1.23796	0.0385395	1.01141	0.0163706	0.903643	1.08268	0.114608	0.848198	0.760255	-0.395444	0.696964	0.934173	-0.0982377	0.757137
Contig480	136.233	7143.2	4407.58	3799.39	11959.3	112.855	61.7003	23.1299	22.2341	17.7886	28.0876	18.6906	26.3562	29.4611	29.2074	27.2271	38.424	75.9484	56.625	52.6409	5.71811	0.0224682	48.761	5.60766	0.022366	0.63397	-0.657512	0.59773	1.07957	0.110457	0.798953	83.0337	6.37563	0.00037403	76.9137	6.26517	0.000253717	1.26159	0.335249	0.71944	2.51948	1.33312	0.133199	0.93145	-0.102449	0.924938	0.500737	-0.997876	0.1202
Contig481	490.118	461.824	577.012	545.165	1033.01	577.26	619.574	522.992	675.725	573.916	467.14	548.647	708.983	342.202	342.311	438.659	466.578	371.435	461.882	0.945998	-0.0800904	0.938938	1.45236	0.538399	0.557636	1.2061	0.270353	0.788632	0.651352	-0.61849	0.500394	0.784343	-0.350443	0.72144	1.20418	0.268047	0.69	0.630602	-0.665198	0.383394	0.686626	-0.542403	0.522426	0.936494	-0.0946576	0.938357	0.918407	-0.122795	0.83714
Contig482	241.835	151.932	301.409	236.87	162.741	221.716	552.732	318.678	323.845	810.785	149.308	193.915	147.595	215.293	185.759	159.329	181.142	450.944	335.309	0.630731	-0.664902	0.582094	0.963711	-0.053328	0.851503	1.57836	0.658427	0.534792	0.654482	-0.611574	0.621702	0.399612	-1.32333	0.230458	0.610577	-0.711755	0.263603	1.03722	0.0527202	1	1.88201	0.912274	0.266417	2.83449	1.50309	0.0824993	0.551123	-0.859554	0.137492
Contig483	132.203	207.399	127.995	136.291	95.7299	88.8861	108.833	64.2496	132.438	128.265	97.5673	144.073	193.059	123.51	73.6026	118.993	73.1886	70.0149	73.2794	1.575	0.655349	0.520287	0.903876	-0.145803	0.795017	0.738421	-0.437484	0.574606	1.74249	0.801152	0.265856	2.13293	1.09283	0.174699	1.22407	0.291682	0.681457	0.611864	-0.708716	0.39088	0.426463	-1.22951	0.159376	0.640328	-0.643117	0.506935	1.43474	0.520792	0.438494
Contig484	4.83669	10.8523	19.6122	10.9325	13.0541	4.9936	10.2834	7.70996	2.90011	2.80872	5.91317	3.89387	6.58906	2.26624	8.17807	7.05889	10.9783	17.8004	14.4338	2.25261	1.1716	0.530596	2.9942	1.58217	0.324117	1.55744	0.639179	0.755614	0.752326	-0.410569	0.913044	1.44635	0.53242	0.704702	1.92251	0.942989	0.412849	1.11372	0.155381	0.934028	2.73553	1.45182	0.188914	0.850943	-0.232865	0.835149	0.40713	-1.29644	0.122347
Contig485	569.923	229.103	5.16111	0	7.83244	60.9219	59.1295	0	1.9334	14.0436	131.568	9.73469	15.8137	3.39936	0	2.01683	0	5.93347	0	0.40358	-1.30907	0.197823	0.00752784	-7.05355	3.68873e-18	0.104069	-3.26439	5.8888e-05	53.6116	5.74447	8.03896e-13	3.87802	1.95532	0.0155633	0.0723355	-3.78915	1.27921e-07	2.66951	1.41658	1	0.153682	-2.70198	0.578634	0.416523	-1.26353	0.729659	17.3704	4.11856	0.446226
Contig486	1422.79	270.101	582.173	391.382	1046.07	8975.5	2534	418.908	367.347	473.738	204.004	307.227	310.345	190.364	174.076	217.817	267.138	201.738	214.287	0.190589	-2.39146	0.451507	0.468656	-1.0934	0.448186	4.00826	2.00298	0.580303	0.406672	-1.29806	0.78109	0.0475492	-4.39444	0.207519	0.116923	-3.09638	0.0731589	0.635191	-0.654738	0.388037	0.735117	-0.443954	0.556162	1.35716	0.440589	0.619957	0.864068	-0.210784	0.775665
Contig487	38.6935	60.2903	53.6755	57.5776	47.8649	71.9078	53.9878	43.6897	58.0021	53.3657	42.8705	39.7175	30.3097	23.7955	51.405	29.244	67.6995	49.8411	21.0956	1.56431	0.64553	0.568788	1.36375	0.447583	0.685928	1.60857	0.685775	0.528905	1.14706	0.197947	0.763113	0.97249	-0.0402449	1	0.847807	-0.238192	0.735086	1.05	0.0703929	0.961125	1.3157	0.395829	0.872732	1.47268	0.558443	0.561107	0.798057	-0.325436	0.724629
Contig488	16.9284	34.9684	7.22555	12.3901	23.4973	11.9846	9.42644	3.85498	14.5005	14.9799	20.6961	14.7967	14.4959	37.3929	19.861	20.1683	32.9349	22.5472	21.0956	2.07383	1.0523	0.439701	0.839016	-0.25323	0.782238	0.625224	-0.677556	0.51462	2.47175	1.30553	0.167414	3.31695	1.72986	0.0972461	1.34195	0.424326	0.636223	1.67089	0.740613	0.463277	1.73729	0.796839	0.521203	0.756354	-0.402866	0.769933	0.961777	-0.0562259	1
Contig489	86.2543	16.8813	45.4177	40.0857	35.6811	186.761	143.11	53.9697	58.0021	86.1342	28.0876	28.4253	19.7672	24.9286	45.5635	16.1346	31.1052	35.6008	44.4117	0.19649	-2.34748	0.0414722	0.466228	-1.10089	0.135125	1.89063	0.918867	0.354858	0.421445	-1.24658	0.248542	0.103928	-3.26634	0.00319162	0.246599	-2.01976	0.00169928	1.18818	0.248748	0.910691	1.53319	0.616534	0.529499	2.73649	1.45233	0.125125	0.774971	-0.367786	0.533128
Contig490	4.03058	3.61742	8.25777	8.01714	13.9243	2.99616	9.42644	1.28499	4.83351	1.87248	4.43488	8.56652	2.63562	1.13312	2.33659	2.01683	5.48915	2.37339	1.11029	0.901045	-0.150329	1	2.47566	1.30781	0.488318	1.51833	0.602485	0.817496	0.363962	-1.45814	0.493156	0.593445	-0.752814	0.810853	1.63051	0.705327	0.607191	0.442604	-1.17591	0.28345	0.533282	-0.90703	0.412558	0.474223	-1.07636	0.422929	0.829963	-0.268881	1
Contig491	131.397	141.079	141.414	132.647	130.541	179.77	200.526	66.8196	200.107	212.527	220.266	210.659	206.238	192.63	176.413	155.296	182.972	167.324	149.89	1.07794	0.108273	0.92074	1.02096	0.0299303	1	1.42936	0.515373	0.592021	1.0558	0.0783428	0.852232	0.754138	-0.407099	0.687712	0.714278	-0.485442	0.409406	0.890975	-0.166543	0.762818	0.797196	-0.326993	0.667279	0.764449	-0.387507	0.720934	1.11764	0.16045	0.825032
Contig492	178.151	150.726	270.442	180.021	149.687	215.724	202.24	274.988	149.839	210.654	150.786	175.224	214.144	290.078	261.698	288.406	265.309	284.807	222.059	0.849401	-0.235482	0.822363	1.11996	0.163449	0.952621	1.1592	0.213129	0.858055	0.75842	-0.39893	0.723816	0.732748	-0.44861	0.656722	0.966151	-0.04968	0.872878	1.2695	0.344257	0.629875	1.31697	0.397219	0.664424	1.08564	0.118546	0.945643	0.963955	-0.0529624	0.980274
Contig493	68.5198	74.76	95.9966	93.2903	68.7514	48.9373	47.1322	86.0945	102.47	91.7516	84.2627	67.364	76.4331	87.2502	92.2953	63.53	85.9966	124.603	69.9485	1.09539	0.131442	0.914092	1.25024	0.322203	0.784149	0.692703	-0.529691	0.51043	0.876144	-0.190761	0.912528	1.58132	0.661133	0.424769	1.80487	0.851894	0.221737	1.13531	0.183082	0.87853	1.29531	0.373301	0.677921	1.29565	0.373681	0.663309	0.876472	-0.190219	0.738652
Contig494	0.806115	1.20581	1.03222	0	2.61081	1.99744	6.85559	3.85498	85.0698	16.8523	90.1759	95.0105	73.1386	48.7241	1.1683	47.3954	78.6778	104.429	133.235	1.50174	0.586637	1	1.48685	0.572256	1	5.40932	2.43545	0.55843	1.01002	0.0143802	1	0.277621	-1.84881	0.73401	0.274868	-1.86319	0.264225	0.556258	-0.846174	0.213553	1.25074	0.32278	0.688484	0.416944	-1.26207	0.168697	0.444744	-1.16895	0.0490795
Contig495	552.995	646.312	636.88	679.27	1005.16	732.062	798.676	930.335	1016	857.597	629.753	697.782	749.176	507.637	538.584	617.148	645.89	515.025	552.926	1.17337	0.230661	0.811679	1.38768	0.472679	0.60494	1.36714	0.451156	0.627465	0.845562	-0.242018	0.82529	0.858271	-0.220495	0.837769	1.01503	0.0215231	0.994653	0.790577	-0.339022	0.637455	0.78701	-0.345546	0.648966	1.28807	0.365209	0.67744	1.00453	0.00652488	0.982407
Contig496	4.03058	9.64645	9.28999	3.64415	6.96217	6.99104	12.8542	20.5599	6.76691	4.6812	7.39146	5.45142	22.4028	22.6624	11.683	7.05889	10.9783	10.6802	9.99264	2.40279	1.26471	0.54273	1.63865	0.712512	0.832155	2.42846	1.28004	0.483091	1.46632	0.552196	0.609751	0.989426	-0.0153361	1	0.67477	-0.567532	0.511783	0.871855	-0.19784	1	0.753367	-0.408576	0.816927	0.762891	-0.390451	0.689538	1.15728	0.210735	0.833702
Contig497	70.9381	30.1452	78.4488	83.8155	86.1569	71.9078	84.8379	26.9848	31.9012	49.6208	23.6527	29.5934	22.4028	12.4643	21.0293	37.3113	23.7863	20.1738	17.7647	0.426631	-1.22894	0.27167	1.16008	0.214223	0.874171	1.09108	0.125757	0.940745	0.367761	-1.44316	0.152456	0.391017	-1.3547	0.188811	1.06324	0.0884654	0.929018	0.907106	-0.140657	0.85664	0.789146	-0.341636	0.663227	1.38903	0.474073	0.619868	1.14948	0.200979	0.759951
Contig498	37.0813	65.1135	59.8688	53.9335	42.6433	34.9552	42.8474	52.6847	48.3351	58.9832	36.9573	36.213	56.007	37.3929	29.2074	38.3197	38.424	62.8948	56.625	1.76291	0.817962	0.470498	1.40072	0.486172	0.673527	1.03594	0.050944	1	1.25857	0.33179	0.634984	1.70175	0.767018	0.379792	1.35212	0.435228	0.580585	0.766957	-0.382783	0.670498	1.13682	0.185008	0.749674	1.15316	0.205595	0.791049	0.674649	-0.567791	0.356274
Contig499	61.2647	13.2639	297.28	18.2208	6.96217	302.612	927.219	52.6847	96.6702	555.191	17.7395	142.516	154.184	15.8637	11.683	13.1094	12.808	98.4956	9.99264	0.217357	-2.20186	0.509515	1.76831	0.822374	1	9.88959	3.30591	0.323677	0.122918	-3.02423	0.436313	0.0219784	-5.50777	0.12962	0.178806	-2.48354	0.101109	0.0981637	-3.34867	0.0870112	0.270963	-1.88383	0.43664	1.58229	0.662014	0.792819	0.362277	-1.46483	0.33906
Contig500	87.8665	15.6755	24.7733	35.7127	29.5892	241.69	107.119	52.6847	30.9345	22.4698	172.96	10.9028	10.5425	29.4611	115.661	43.3617	60.3806	37.9742	19.9853	0.179107	-2.48111	0.154105	0.339506	-1.55849	0.151446	1.96517	0.974652	0.570519	0.527551	-0.922617	0.61482	0.0911408	-3.45576	0.0456534	0.172762	-2.53314	0.0111054	8.40619	3.07145	0.048729	3.66644	1.87438	0.269919	3.29	1.71809	0.265197	2.29274	1.19707	0.243647
Contig501	182.988	189.312	241.54	238.328	186.238	205.736	325.641	316.108	242.642	239.678	224.7	168.605	173.951	188.098	220.808	217.817	250.671	227.845	208.735	1.03865	0.0547088	0.960333	1.20806	0.272692	0.80505	1.4328	0.518836	0.565204	0.859766	-0.217984	0.863875	0.72491	-0.464127	0.620513	0.843147	-0.246143	0.636559	1.23999	0.310323	0.748646	1.33295	0.414621	0.682222	1.55003	0.6323	0.504571	0.930257	-0.104298	0.878514
Contig502	4.03058	0	6.19333	5.83064	2.61081	7.98976	10.2834	5.13997	7.73361	7.48993	1.47829	10.1241	1.97672	4.53248	1.1683	1.00841	1.82972	5.93347	4.44117	0	#NAME?	0.349504	1.20813	0.272776	1	2.23813	1.1623	0.595824	0	#NAME?	0.256698	0	#NAME?	0.114806	0.539794	-0.88952	0.423755	0.33821	-1.56401	0.173825	0.67131	-0.574949	0.704791	1.12138	0.165281	1	0.503806	-0.98906	0.380833
Contig503	70.9381	14.4697	2.06444	2.18649	5.22163	207.734	183.387	2698.48	1367.88	1930.53	36.9573	1166.99	932.352	32.8605	37.3854	77.6478	23.7863	22.5472	14.4338	0.204783	-2.28783	0.0514738	0.044018	-4.50576	1.04887e-07	2.72465	1.44607	0.143124	4.65226	2.21793	0.0275922	0.0751594	-3.7339	0.00107014	0.0161555	-5.95183	6.2647e-14	0.0439659	-4.50747	4.90186e-09	0.0192358	-5.70006	2.56717e-10	1.90165	0.927252	0.350593	2.28563	1.19259	0.0749692
Contig504	20.1529	56.6729	36.1277	37.1704	57.4379	42.945	83.124	5032.03	528.786	409.137	16.2612	3.50449	5.27125	24.9286	127.344	276.305	451.94	113.923	1043.68	2.82327	1.49737	0.196665	2.14438	1.10056	0.292499	3.08502	1.62528	0.116587	1.3166	0.396812	0.593854	0.915155	-0.127912	0.937024	0.695092	-0.524724	0.395474	25.3006	4.6611	0.31264	121.955	6.9302	0.156553	452.623	8.82217	0.0946994	0.207459	-2.2691	0.353248
Contig505	50.7853	94.0529	87.7388	112.969	65.2704	50.9347	47.1322	48.8297	37.7014	45.8758	36.9573	42.0538	39.5344	65.7209	65.4245	80.673	118.932	75.9484	83.272	1.8593	0.894759	0.406669	1.73833	0.797699	0.401146	0.954134	-0.0677367	0.898995	1.06959	0.0970594	0.859987	1.94868	0.962496	0.246459	1.82189	0.865436	0.198852	1.5218	0.605776	0.465586	2.26603	1.18017	0.264128	1.07966	0.110578	0.959415	0.671568	-0.574394	0.471509
Contig506	290.201	476.293	673.008	629.71	590.914	390.5	413.906	520.422	257.143	505.57	285.31	262.058	206.896	275.348	403.062	303.532	354.965	323.967	302	1.64774	0.720492	0.462045	2.1641	1.11377	0.210081	1.36912	0.453248	0.63068	0.761399	-0.393276	0.692359	1.20351	0.267244	0.700951	1.58065	0.660521	0.30688	1.34884	0.431714	0.658375	1.39043	0.475527	0.654217	1.82214	0.865631	0.371269	0.970088	-0.0438121	0.958477
Contig507	0	13.2639	34.0633	53.9335	11.3135	3.99488	6.85559	0	0	0	0	0	0	0	0	0	1.82972	0	3.33088	Inf	Inf	0.110535	Inf	Inf	0.0381564	Inf	Inf	0.241806	0.403	-1.31115	0.638565	2.48783	1.31489	0.461321	6.17326	2.62603	0.105194	NA	NA	NA	Inf	Inf	0.379473	NA	NA	NA	0	#NAME?	0.206407
Contig508	83.0299	101.288	97.0288	126.817	70.492	80.8963	95.9783	89.9495	88.9366	101.114	130.09	76.7093	93.5646	150.705	140.195	139.161	111.613	92.5621	111.029	1.22472	0.292453	0.786485	1.17673	0.234785	0.830306	1.05188	0.072967	0.984717	1.04078	0.0576686	0.898125	1.16432	0.219486	0.767838	1.1187	0.161818	0.814489	1.64067	0.714283	0.403401	1.22981	0.29843	0.75256	1.09325	0.128629	0.876366	1.33409	0.415853	0.532206
Contig509	41.1119	51.8497	54.7077	81.629	87.8974	38.9501	47.1322	69.3896	58.0021	68.3456	35.479	63.0808	46.7823	35.1267	42.0586	32.2692	40.2537	52.2145	51.0735	1.26617	0.340476	0.773385	1.80357	0.850857	0.377251	1.03385	0.0480272	1	0.702037	-0.510381	0.626752	1.22472	0.292449	0.725132	1.74452	0.802829	0.246833	0.658494	-0.602757	0.417391	0.868497	-0.203408	0.83567	1.1857	0.245734	0.853147	0.7582	-0.39935	0.515772
Contig510	88.6727	126.61	119.738	123.901	89.638	99.872	138.826	133.639	142.105	115.158	93.1324	103.966	105.425	83.8508	116.83	93.7824	95.1452	117.483	91.0441	1.43348	0.519522	0.618446	1.24751	0.319048	0.770341	1.32865	0.40996	0.674839	1.14908	0.200475	0.742293	1.0789	0.109563	0.869948	0.938929	-0.090912	0.847765	0.923517	-0.114789	0.854993	0.963342	-0.0538796	0.955567	1.24099	0.31149	0.74594	0.958659	-0.0609097	0.904191
Contig511	25.7957	31.351	18.58	21.1361	33.0703	16.9782	8.56949	0	0	0	0	0	0	0	0	0	0	0	0	1.22017	0.287076	0.844466	0.932188	-0.101307	0.868115	0.490127	-1.02877	0.280337	1.30893	0.388384	0.642278	2.48949	1.31585	0.181167	1.90193	0.927466	0.249855	NA	NA	NA	NA	NA	NA	NA	NA	NA	NA	NA	NA
Contig512	602.168	522.114	408.76	339.635	235.844	298.617	201.383	375.218	307.411	280.872	360.703	588.754	488.908	472.511	356.33	309.583	241.522	245.646	311.992	0.870487	-0.200105	0.841524	0.543216	-0.880403	0.191664	0.410621	-1.28412	0.0881001	1.60247	0.680299	0.3126	2.11993	1.08402	0.152187	1.32291	0.403718	0.528298	0.694154	-0.526673	0.457384	0.49298	-1.0204	0.233769	0.59473	-0.749694	0.313389	1.40808	0.493727	0.488166
Contig513	246.671	326.773	374.696	327.974	181.887	274.648	206.525	2020.01	537.486	924.07	504.098	408.467	606.852	505.371	453.299	686.729	409.856	353.635	252.037	1.32997	0.411398	0.677695	1.19262	0.254132	0.833349	0.964378	-0.0523295	0.885706	1.11517	0.157266	0.761338	1.3791	0.463727	0.521468	1.23667	0.306461	0.639564	1.05564	0.0781117	0.900258	0.664028	-0.590685	0.496879	2.28125	1.18983	0.267705	1.58975	0.668796	0.316939
Contig514	188.631	211.016	50.5788	8.74597	29.5892	300.615	136.255	7.70996	21.2674	4.6812	10.348	1.55755	50.0768	5.6656	12.8512	5.04206	3.65943	3.56008	1.11029	1.1231	0.167483	0.885544	0.156744	-2.67352	0.000519584	1.14644	0.197163	0.93766	7.16517	2.841	0.000310406	0.979638	-0.02968	0.939851	0.136722	-2.87068	4.51897e-05	0.32648	-1.61493	0.355751	0.10677	-3.22743	0.114764	0.430938	-1.21445	0.578844	3.0578	1.61249	0.370974
Contig515	2397.39	1973.9	1556.59	1604.88	2034.69	575.263	491.889	169.619	692.158	577.661	3518.34	1729.66	690.533	6374.93	6529.6	2530.11	2376.8	2984.53	1772.03	0.826614	-0.274714	0.777864	0.71728	-0.479391	0.466459	0.219991	-2.18449	0.00412584	1.15243	0.204678	0.722037	3.7575	1.90977	0.0125351	3.2605	1.70509	0.0080797	3.91224	1.96799	0.0394761	1.96053	0.971241	0.352004	0.395721	-1.33744	0.101823	1.9955	0.996752	0.130839
Contig516	184.6	148.314	111.48	155.241	74.8433	46.9398	51.4169	294.263	36.7347	30.896	66.5232	114.869	96.2003	77.0521	108.651	128.068	42.0835	48.6544	79.9411	0.806612	-0.310053	0.768437	0.614382	-0.702793	0.341632	0.263147	-1.92606	0.017602	1.31288	0.39274	0.585525	3.06525	1.61601	0.0491125	2.33474	1.22326	0.067295	0.899466	-0.15286	0.872835	0.53765	-0.89526	0.514222	1.14189	0.191426	0.869696	1.67296	0.742401	0.488626
Contig517	4347.38	3745.23	3542.58	4295	6790.73	6228.02	5626.73	4163.38	4758.11	5011.7	5431.25	4861.89	4456.18	2705.89	3833.18	4369.45	4641.99	4273.28	3693.95	0.864901	-0.209394	0.829633	1.11125	0.152185	0.896686	1.34746	0.430246	0.651015	0.778312	-0.361579	0.700854	0.641873	-0.63964	0.486845	0.824699	-0.278061	0.646249	0.874994	-0.192655	0.723141	0.899217	-0.153259	0.803342	0.994443	-0.00803979	0.979824	0.973063	-0.0393954	0.934478
Contig518	3.22446	3.61742	7.22555	2.91532	1.74054	2.99616	0	7.70996	0.966702	1.87248	0	2.33632	5.27125	1.13312	5.84148	5.04206	5.48915	0	0	1.12631	0.171599	1	1.2299	0.298546	1	0.461504	-1.11559	0.593967	0.915767	-0.126947	1	2.44051	1.28718	0.572237	2.66499	1.41413	0.479647	0.787648	-0.344377	0.966926	0.479326	-1.06092	0.412637	0.922166	-0.116902	0.907671	1.64324	0.716542	0.467119
Contig519	39.4996	59.0845	17.5478	32.7974	22.6271	37.9514	10.2834	69.3896	66.7024	26.2147	41.3922	51.0098	52.0536	75.919	37.3854	61.5132	53.0618	51.0278	56.625	1.50174	0.586637	0.623118	0.611724	-0.709047	0.413171	0.605119	-0.72471	0.378126	2.45493	1.29568	0.130154	2.48173	1.31135	0.135652	1.01092	0.0156626	0.899502	1.04659	0.0657031	0.937155	1.03618	0.0512747	0.972978	1.04625	0.0652293	1	1.01005	0.0144283	0.983273
Contig520	58.8464	96.4645	44.3855	48.1028	93.119	31.959	34.278	57.8247	25.1342	28.0872	45.8271	86.0546	79.0687	109.913	70.0977	33.2776	40.2537	42.721	59.9558	1.64574	0.71874	0.510018	1.04093	0.05787	1	0.555946	-0.846984	0.31875	1.58104	0.66087	0.380197	2.96026	1.56572	0.068544	1.87235	0.904854	0.205617	0.782774	-0.353332	0.633679	0.575366	-0.797447	0.396459	0.447537	-1.15992	0.128477	1.36048	0.444115	0.572385
Contig521	53.2036	45.8206	77.4166	88.1885	80.9352	123.841	137.969	61.6796	116.971	82.3892	75.3929	64.6383	67.8673	24.9286	45.5635	55.4627	45.7429	59.3347	35.5294	0.864639	-0.20983	0.867323	1.53551	0.61872	0.526165	2.43026	1.28111	0.186962	0.563095	-0.82855	0.404633	0.355781	-1.49094	0.135108	0.631831	-0.66239	0.29126	0.758041	-0.399652	0.555119	0.704683	-0.504953	0.569165	1.30874	0.388183	0.628447	1.07572	0.105301	0.945352
Contig522	153.968	118.169	147.608	148.681	183.627	201.741	154.251	143.919	226.208	207.845	171.482	185.738	192.401	123.51	102.81	135.127	139.058	223.098	98.8161	0.770527	-0.376082	0.71853	1.0318	0.0451615	1	1.14303	0.192857	0.890954	0.74678	-0.421244	0.681794	0.674112	-0.56894	0.573661	0.902691	-0.147696	0.816152	0.703025	-0.508353	0.473414	0.809324	-0.305212	0.728264	1.01592	0.0227922	0.951667	0.868657	-0.203141	0.710051
Contig523	174.927	184.488	70.191	77.256	89.638	155.8	107.119	215.879	284.21	174.141	248.353	459.867	251.702	244.754	192.769	172.439	148.207	153.084	188.75	1.05883	0.0824732	0.939178	0.448612	-1.15646	0.110018	0.743245	-0.428091	0.550305	2.36024	1.23893	0.0912299	1.42461	0.510564	0.493472	0.603585	-0.72837	0.257743	0.602307	-0.731429	0.277765	0.458131	-1.12617	0.178134	0.630236	-0.666036	0.364822	1.3147	0.394737	0.608395
Contig524	91.8971	107.317	193.025	59.7641	805.871	704.098	137.112	182.469	138.238	105.795	42.8705	304.89	52.7125	28.328	197.442	323.7	567.212	446.197	1033.68	1.17241	0.22948	0.947261	3.78176	1.91906	0.669881	4.53848	2.18221	0.600498	0.310018	-1.68958	0.731073	0.258327	-1.95273	0.649231	0.833266	-0.263151	0.850315	0.829303	-0.27003	0.762804	3.81574	1.93196	0.101583	0.795004	-0.330966	0.562275	0.217337	-2.20199	0.00442578
Contig525	91.8971	77.1716	98.061	87.4597	50.4757	106.863	73.6976	95.0895	73.4693	73.0268	75.3929	76.7093	90.2701	61.1884	59.5831	88.7403	93.3155	132.91	115.471	0.843083	-0.246253	0.828099	0.85386	-0.227929	0.704353	0.971593	-0.0415759	0.897685	0.987379	-0.0183244	1	0.867733	-0.204678	0.899508	0.878824	-0.186353	0.77018	0.851095	-0.232607	0.775358	1.35896	0.442507	0.582321	0.961932	-0.0559926	0.913666	0.626283	-0.675114	0.276441
Contig526	37.8874	39.7916	29.9344	36.4415	10.4433	27.9642	23.1376	53.9697	37.7014	43.0671	106.437	30.3722	36.8987	168.835	153.047	148.237	117.102	107.989	89.9338	1.05441	0.0764418	0.971695	0.674809	-0.567448	0.491025	0.666647	-0.585006	0.50644	1.56254	0.64389	0.446853	1.58167	0.661448	0.46842	1.01224	0.0175575	0.995237	4.2747	2.09582	0.0187693	3.11022	1.63702	0.0910827	1.33188	0.413462	0.679684	1.3744	0.458804	0.460706
Contig527	1.61223	2.41161	2.06444	2.91532	0.870271	1.99744	1.7139	1.28499	4.83351	3.74496	1.47829	0.778775	0.658906	3.39936	0	1.00841	0	4.74678	0	1.50174	0.586637	1	1.20675	0.271127	1	1.13767	0.18608	1	1.24445	0.31551	0.899245	1.32002	0.400556	0.927957	1.06072	0.0850464	1	2.04207	1.03003	0.798259	2.18731	1.12916	0.679167	4.55861	2.1886	0.268182	0.933597	-0.0991285	1
Contig528	70.9381	69.9368	97.0288	78.7137	86.1569	104.866	62.5573	57.8247	55.102	41.1946	35.479	80.6032	123.215	24.9286	32.7123	37.3113	38.424	33.2274	39.9706	0.989784	-0.0148141	1	1.22434	0.292005	0.822978	1.16751	0.223431	0.890323	0.808422	-0.306819	0.815445	0.847776	-0.238246	0.877923	1.04868	0.0685736	0.930256	0.31906	-1.6481	0.0413428	0.363683	-1.45925	0.104744	0.5023	-0.993378	0.241643	0.877303	-0.188853	0.785144
Contig529	23.3773	26.5277	126.963	85.2732	54.8271	22.9706	40.2766	17.9899	23.2008	37.4496	11.8263	25.3102	11.2014	5.6656	14.0195	9.07571	21.9566	9.49355	2.22059	1.13925	0.188087	0.918996	3.80218	1.92683	0.11823	1.33456	0.416367	0.762131	0.299631	-1.73874	0.164247	0.853652	-0.22828	0.911287	2.84901	1.51046	0.0870716	0.555376	-0.848462	0.284426	0.613582	-0.704672	0.289011	1.43495	0.520995	0.643253	0.905138	-0.14379	1
Contig530	58.0403	26.5277	55.7399	61.9506	25.2379	47.9386	58.2725	124.644	56.0687	64.6006	28.0876	79.0457	82.3632	22.6624	22.1976	31.2608	20.1269	27.294	33.3088	0.458865	-1.12386	0.334555	0.819019	-0.288031	0.683687	0.903538	-0.146344	0.843451	0.560262	-0.835826	0.443203	0.507854	-0.977513	0.369964	0.906459	-0.141687	0.820261	0.322105	-1.6344	0.0413139	0.332321	-1.58935	0.0889249	1.01119	0.0160513	0.900289	0.969258	-0.045047	0.892412
Contig531	1.61223	2.41161	1.03222	1.45766	4.35136	7.98976	3.4278	10.2799	1.9334	2.80872	2.95659	5.45142	3.95344	2.26624	2.33659	4.03365	5.48915	2.37339	4.44117	1.50174	0.586637	1	1.39539	0.480672	1	3.50601	1.80983	0.578829	1.07621	0.105964	1	0.428333	-1.2232	0.789469	0.398	-1.32916	0.386758	0.615462	-0.700259	0.578733	0.870307	-0.200404	0.861385	1.06402	0.0895199	0.925993	0.707178	-0.499855	0.780756
Contig532	98.346	100.082	66.0621	76.5272	156.649	131.831	182.53	83.5245	191.407	182.567	91.6541	140.958	138.37	77.0521	72.4343	108.909	113.442	110.363	96.5955	1.02168	0.0309386	0.985563	1.00353	0.00507732	1	1.57771	0.657835	0.483781	1.01809	0.0258613	0.918857	0.647568	-0.626896	0.517511	0.636063	-0.652758	0.280928	0.625308	-0.677362	0.383766	0.762114	-0.391922	0.626636	1.08859	0.122465	0.827903	0.820491	-0.28544	0.678976
Contig533	4.03058	7.23484	6.19333	5.10181	2.61081	1.99744	2.57085	5.13997	0.966702	1.87248	1.47829	3.1151	0.658906	1.13312	5.84148	3.02524	3.65943	2.37339	0	1.80209	0.849671	0.771486	1.14814	0.199296	1	0.559534	-0.837703	0.678628	1.56958	0.650375	0.632151	3.2207	1.68737	0.350279	2.05196	1.037	0.567445	1.52149	0.605484	0.894384	1.06399	0.0894835	0.945119	1.41106	0.49678	1	1.42999	0.516001	0.714243
Contig534	77.387	72.3484	65.0299	89.6462	74.8433	62.9194	80.5532	35.9798	52.2019	42.1308	56.1751	96.1787	90.2701	79.3183	51.405	55.4627	45.7429	51.0278	67.7279	0.938588	-0.0914354	0.947875	0.982394	-0.0256264	1	0.915264	-0.12774	0.857066	0.955409	-0.065809	1	1.02548	0.0363044	0.939616	1.07334	0.102113	0.893759	0.64852	-0.624777	0.420417	0.586394	-0.770059	0.413934	0.464569	-1.10603	0.192435	1.10595	0.145282	0.899248
Contig535	30.6324	27.7335	77.4166	64.8659	334.184	42.945	42.8474	2.56999	31.9012	5.61745	17.7395	81.7714	87.6345	14.7305	11.683	18.1514	12.808	16.6137	9.99264	0.908949	-0.137729	0.983494	5.10999	2.35332	0.605369	1.38358	0.468407	1	0.177877	-2.49105	0.588079	0.656954	-0.606136	0.999854	3.69331	1.88491	0.428583	0.18347	-2.44639	0.00284899	0.154502	-2.69431	0.00364337	0.156758	-2.67339	0.00368131	1.18749	0.247921	0.79523
Contig536	65.2953	42.2032	40.2566	77.9849	74.8433	65.9155	106.262	65.5346	79.2695	79.5805	72.4363	78.2669	67.8673	40.7923	54.9099	72.6057	53.0618	55.7746	48.8529	0.648901	-0.62393	0.580474	0.977416	-0.0329553	1	1.301	0.379625	0.706624	0.663894	-0.590975	0.556492	0.498769	-1.00356	0.319578	0.751279	-0.41258	0.534216	0.822195	-0.282448	0.676283	0.71709	-0.479774	0.571608	1.02117	0.0302255	0.995085	1.14657	0.197327	0.800836
Contig537	29.8263	34.9684	27.87	35.7127	29.5892	31.959	42.8474	56.5397	57.0354	63.6644	51.7402	53.3461	53.3714	104.247	78.2758	44.3702	43.9132	53.4012	58.8455	1.17704	0.235164	0.867228	1.0351	0.0497668	1	1.23804	0.308054	0.811894	1.13713	0.185397	0.802207	0.950732	-0.0728895	1	0.83608	-0.258287	0.711514	1.30235	0.381114	0.690287	0.972291	-0.0405392	1	1.10452	0.143422	0.891155	1.33946	0.421653	0.586675
Contig538	15.3162	14.4697	8.25777	7.28831	17.4054	8.98848	7.71254	14.1349	12.5671	12.1711	16.2612	20.2481	36.8987	19.263	5.84148	14.1178	14.6377	9.49355	18.875	0.948468	-0.0763285	1	0.709809	-0.494498	0.600434	0.538896	-0.891922	0.434342	1.33623	0.41817	0.673897	1.76002	0.815594	0.498843	1.31715	0.397424	0.735749	0.483789	-1.04755	0.254038	0.499815	-1.00053	0.34555	0.451874	-1.14601	0.236135	0.967936	-0.0470166	0.955848
Contig539	24.9896	28.9393	19.6122	29.8821	16.5352	95.8771	17.139	8.99495	0.966702	0.936241	32.5224	0.389387	1.31781	71.3865	141.364	198.657	270.798	176.817	113.25	1.16264	0.217403	0.941654	0.876523	-0.190136	0.79782	2.24255	1.16514	0.691682	1.32642	0.407539	0.698782	0.518445	-0.947738	0.769916	0.39086	-1.35528	0.337117	129.572	7.01761	1.70056e-06	217.861	7.76726	9.43853e-07	4.24221	2.08482	0.263627	0.594748	-0.749649	0.473539
Contig540	343.405	243.573	380.89	306.838	799.779	385.506	555.303	262.138	326.745	547.701	413.922	436.503	227.323	224.358	335.301	329.751	477.556	283.62	396.375	0.712093	-0.489862	0.664656	1.429	0.515003	0.646916	1.35209	0.435192	0.681587	0.498317	-1.00487	0.338036	0.526661	-0.925054	0.374989	1.05688	0.0798115	0.971606	0.980625	-0.0282272	0.824589	1.1604	0.214623	0.949575	1.14047	0.189634	0.852064	0.845074	-0.24285	0.717284
Contig541	88.6727	83.2006	77.4166	122.444	128.8	120.845	188.529	125.929	88.9366	128.265	91.6541	133.56	97.5181	79.3183	85.2856	106.892	91.4858	68.8282	86.6029	0.942002	-0.0861987	0.948642	1.22548	0.293344	0.762356	1.72153	0.783694	0.398195	0.768681	-0.379542	0.705794	0.547188	-0.869892	0.361616	0.711852	-0.49035	0.428855	0.784567	-0.350031	0.61652	0.71057	-0.492951	0.52409	0.988552	-0.0166106	0.912097	1.10414	0.14292	0.821149
Contig542	37.0813	53.0555	48.5144	47.374	49.6055	79.8976	73.6976	38.5498	69.6025	57.1107	65.0449	47.1159	44.8056	27.1949	23.3659	30.2524	38.424	33.2274	37.75	1.43645	0.522506	0.650497	1.30023	0.378768	0.751937	2.04668	1.03329	0.315534	1.10476	0.143738	0.809238	0.701842	-0.510782	0.649238	0.635287	-0.65452	0.315996	0.79148	-0.337376	0.559415	0.790985	-0.338278	0.694871	1.19488	0.256867	0.754981	1.00063	0.000901953	0.929105
Contig543	91.8971	72.3484	134.189	120.986	98.3407	130.832	86.5518	424.048	126.638	135.755	103.48	119.542	125.192	67.9871	110.988	107.9	69.5292	60.5214	73.2794	0.79039	-0.339363	0.757464	1.277	0.352753	0.752146	1.16987	0.226343	0.876169	0.618945	-0.692116	0.488668	0.675625	-0.565706	0.596551	1.09157	0.126411	0.852987	0.795786	-0.329547	0.692735	0.552093	-0.857016	0.399049	1.86651	0.900344	0.509653	1.4414	0.527469	0.522951
Contig544	12.0917	16.8813	15.4833	26.2379	13.9243	4.9936	13.7112	29.5548	14.5005	18.7248	11.8263	15.1861	17.7905	14.7305	18.6927	18.1514	23.7863	17.8004	14.4338	1.40163	0.487101	0.774946	1.52621	0.60995	0.655663	0.762265	-0.391635	0.76537	0.918372	-0.122849	1	1.83876	0.878736	0.465918	2.0022	1.00159	0.286255	0.959098	-0.0602494	0.983758	1.12845	0.174338	0.96696	1.26644	0.340775	0.814449	0.849928	-0.234588	0.857822
Contig545	8.06115	4.82322	10.3222	3.64415	8.70271	5.99232	2.57085	6.42496	2.90011	3.74496	4.43488	8.95591	13.1781	9.06495	5.84148	5.04206	1.82972	10.6802	7.77205	0.600697	-0.735292	0.789965	0.932811	-0.100343	0.845549	0.525902	-0.927134	0.502738	0.643964	-0.634949	0.909706	1.14222	0.191842	0.936565	1.77374	0.826791	0.561144	0.549167	-0.864683	0.43956	0.607948	-0.71798	0.699088	0.392672	-1.3486	0.217362	0.903312	-0.146703	0.80766
Contig546	37.0813	71.1426	71.2233	86.002	13.9243	9.9872	24.8515	42.4048	33.8346	46.812	51.7402	13.6286	86.9756	78.1852	78.2758	59.4963	49.4023	59.3347	63.2867	1.92615	0.945718	0.559365	1.53814	0.621185	0.721044	0.463064	-1.11072	0.373024	1.25226	0.324533	0.703279	4.15957	2.05643	0.100483	3.32165	1.7319	0.111422	1.32409	0.404998	0.483056	1.13319	0.180384	0.665483	0.811631	-0.301104	1	1.16846	0.224614	0.78616
Contig547	120.111	248.396	67.0944	194.598	221.049	173.777	1413.11	0	6.76691	2.80872	0	9.73469	7.90687	2.26624	3.50489	1.00841	0	3.56008	0	2.07623	1.05397	0.787103	1.32553	0.406565	1	6.49927	2.70028	0.541454	1.56635	0.647404	0.615264	0.319456	-1.64631	0.751674	0.20395	-2.29371	0.240909	0.191821	-2.38217	0.0694881	0.133699	-2.90294	0.0786172	0.360064	-1.47367	0.30317	1.43472	0.520772	0.983484
Contig548	256.345	859.74	459.338	355.669	1003.42	525.327	1477.38	113.079	336.412	972.754	1221.07	254.27	115.967	2160.86	1655.47	1337.16	1826.06	970.716	1030.35	3.36711	1.75151	0.247903	2.33951	1.2262	0.399646	3.84958	1.9447	0.167666	1.43924	0.525308	0.545292	0.874671	-0.193188	0.925777	0.607731	-0.718496	0.358577	8.60056	3.10443	0.00123203	6.87953	2.78231	0.00874563	2.56116	1.3568	0.106479	1.25017	0.32212	0.521313
Contig549	47.5608	50.6439	54.7077	130.461	53.0866	14.9808	203.097	0	1.9334	4.6812	0	5.84081	5.93015	2.26624	0	2.01683	0	1.18669	0	1.06904	0.0963109	0.976905	1.661	0.732056	0.848368	2.25462	1.17288	0.666081	0.643608	-0.635745	0.903722	0.474154	-1.07657	0.714027	0.736713	-0.440826	0.706389	0.181598	-2.46118	0.131413	0.0667668	-3.90473	0.0769644	0.374014	-1.41884	0.419061	2.71989	1.44355	0.749299
Contig550	94.3155	66.3193	36.1277	43.001	63.5298	163.79	156.822	300.688	40.6015	46.812	175.917	40.8857	32.2864	78.1852	149.542	150.253	148.207	117.483	203.184	0.705947	-0.502368	0.644008	0.49977	-1.00066	0.180014	1.6795	0.748035	0.444998	1.41254	0.498294	0.50475	0.420331	-1.2504	0.205113	0.29757	-1.7487	0.0062822	3.77842	1.91778	0.0832948	4.2614	2.09133	0.0609256	3.5329	1.82085	0.166864	0.886661	-0.173546	0.758857
Contig551	69.3259	83.2006	29.9344	32.0685	89.638	89.8848	73.6976	142.634	39.6348	73.0268	48.7837	17.5224	21.7439	36.2598	38.5537	94.7908	36.5943	32.0407	27.7573	1.20489	0.268896	0.810743	0.720337	-0.473255	0.51496	1.16629	0.221925	0.87675	1.67267	0.742151	0.327738	1.03309	0.0469709	0.908678	0.617632	-0.69518	0.291268	2.7749	1.47244	0.104178	1.63043	0.705251	0.518203	4.32687	2.11332	0.043319	1.70195	0.767186	0.261556
Contig552	7.25504	3.61742	4.12888	10.2036	9.57299	7.98976	7.71254	15.4199	2.90011	12.1711	8.86976	5.84081	5.27125	6.79871	7.00977	7.05889	10.9783	9.49355	4.44117	0.500581	-0.998326	0.70448	1.08832	0.122098	1	1.0693	0.0966636	1	0.459959	-1.12042	0.624561	0.46814	-1.09499	0.663026	1.01779	0.0254343	1	1.33527	0.417134	0.819922	1.48943	0.574757	0.77858	1.82831	0.87051	0.54421	0.896501	-0.157622	0.955539
Contig553	252.314	314.715	571.85	494.876	778.023	401.485	326.498	341.808	370.247	363.261	289.745	285.421	268.834	214.16	264.035	316.642	276.287	261.073	215.397	1.25225	0.324524	0.741857	2.41867	1.27422	0.154127	1.42611	0.51209	0.597325	0.517743	-0.949693	0.293533	0.878086	-0.187566	0.885286	1.69599	0.762127	0.230514	0.976474	-0.0343459	0.92477	0.90242	-0.14813	0.813745	1.29014	0.367525	0.684092	1.08206	0.113784	0.84754
Contig554	57.2342	54.2613	69.1588	57.5776	50.4757	60.9219	103.691	30.8398	88.9366	133.882	72.4363	58.4081	57.3248	109.913	105.147	55.4627	64.0401	66.4549	54.4044	0.951808	-0.0712575	0.96906	1.02787	0.0396535	1	1.41884	0.504711	0.608585	0.926003	-0.110911	1	0.670836	-0.575969	0.574447	0.724442	-0.465058	0.421239	1.47823	0.563873	0.553387	1.06142	0.0860006	0.966102	1.45779	0.543784	0.457129	1.39269	0.477872	0.491274
Contig555	35.4691	42.2032	58.8366	45.9163	84.4163	20.9731	20.5668	20.5599	19.334	11.2349	17.7395	15.1861	9.22468	32.8605	32.7123	44.3702	31.1052	27.294	24.4265	1.19457	0.256488	0.842255	1.76362	0.818539	0.442373	0.578592	-0.789383	0.374682	0.677338	-0.562052	0.630483	2.06461	1.04587	0.250363	3.04813	1.60792	0.0336076	2.61265	1.38551	0.151623	2.25639	1.17402	0.311876	1.39325	0.47845	0.748219	1.15789	0.211497	0.71768
Contig556	266.824	98.8761	33.0311	16.7631	52.2163	219.718	197.098	10.2799	112.137	165.715	34.0007	115.648	133.758	22.6624	15.1878	17.143	36.5943	34.4141	42.1911	0.372033	-1.4265	0.167602	0.126302	-2.98505	2.62587e-05	0.771935	-0.373449	0.605746	2.94558	1.55855	0.0334513	0.481948	-1.05305	0.275399	0.163617	-2.6116	3.50211e-05	0.17792	-2.4907	0.00346739	0.30155	-1.72953	0.0788242	0.768025	-0.380776	0.821885	0.590018	-0.761169	0.276457
Contig557	108.826	112.14	77.4166	46.6452	40.0325	44.9424	36.8488	16.7049	65.7357	48.6845	136.003	57.6293	27.0151	305.942	275.718	110.925	56.7212	150.71	97.7058	1.03453	0.0489798	0.970819	0.501493	-0.995698	0.158876	0.371485	-1.42863	0.0832671	2.0629	1.04468	0.151448	2.78486	1.47761	0.0777172	1.34997	0.432928	0.58695	4.88911	2.28957	0.0197999	2.39664	1.26102	0.175424	1.03025	0.0429908	1	2.03998	1.02856	0.170793
Contig558	34.6629	61.4961	30.9666	63.4083	66.1406	72.9066	138.826	1039.56	1232.54	327.684	524.794	56.0718	67.2084	92.9158	94.6319	100.841	64.0401	40.3476	39.9706	1.78114	0.832797	0.454739	1.52963	0.61318	0.517758	3.01249	1.59096	0.105725	1.16442	0.219617	0.774364	0.59125	-0.758161	0.443459	0.507761	-0.977778	0.131425	3.28768	1.71707	0.334777	0.777949	-0.362252	0.730148	13.9991	3.80726	0.0163474	4.22608	2.07932	0.0747978
Contig559	37.0813	15.6755	13.4189	24.0514	16.5352	12.9834	16.282	16.7049	16.4339	6.55369	4.43488	7.00897	10.5425	7.93183	12.8512	10.0841	7.31886	11.8669	9.99264	0.424405	-1.23649	0.360087	0.482339	-1.05188	0.247922	0.389645	-1.35977	0.17132	0.87989	-0.184605	0.966694	1.08921	0.123282	0.91515	1.23789	0.307886	0.723312	1.00304	0.00437209	0.984648	1.10347	0.142053	0.870012	1.5014	0.586309	0.621813	0.908979	-0.137681	0.893892
Contig560	17.7345	21.7045	24.7733	19.6784	38.2919	21.9718	37.7058	30.8398	32.8679	38.3859	38.4356	28.4253	13.837	22.6624	44.3952	56.4711	49.4023	28.4807	37.75	1.2287	0.29713	0.853666	1.54214	0.624933	0.628473	1.66	0.731182	0.530934	0.796749	-0.327803	0.865393	0.74018	-0.434052	0.749477	0.929	-0.106249	0.830551	1.91493	0.937291	0.359715	1.82091	0.864659	0.50061	1.60857	0.685782	0.529821	1.05163	0.0726322	0.862708
Contig561	153.968	66.3193	61.9333	37.8992	72.2325	1051.65	676.99	2129.23	843.931	229.379	59.1317	113.701	84.9989	37.3929	43.2269	48.4038	73.1886	61.7081	33.3088	0.432439	-1.20943	0.299039	0.369969	-1.43452	0.0639351	5.55284	2.47323	0.0259005	1.16885	0.225092	0.71565	0.077877	-3.68266	0.00189645	0.066627	-3.90775	7.47659e-08	0.472658	-1.08113	0.53761	0.562612	-0.829789	0.673997	10.7234	3.4227	0.319966	0.840115	-0.251342	0.872558
Contig562	80.6115	34.9684	35.0955	57.5776	65.2704	54.9296	35.9919	146.489	62.8356	53.3657	103.48	84.4971	93.5646	96.3151	99.3051	105.883	78.6778	47.4678	61.0661	0.435505	-1.19924	0.288458	0.647456	-0.627147	0.424412	0.557815	-0.842142	0.300143	0.672641	-0.572092	0.593393	0.780734	-0.357097	0.800262	1.1607	0.214995	0.71889	1.13453	0.182093	0.857659	0.698708	-0.517238	0.504251	0.981263	-0.0272882	0.835056	1.62375	0.699331	0.27893
Contig563	62.0709	94.0529	72.2555	70.6966	65.2704	135.826	114.831	79.6695	102.47	149.799	152.264	55.293	33.6042	167.702	156.552	108.909	129.91	123.416	159.882	1.52124	0.605252	0.571271	1.1124	0.15367	0.938871	1.99582	0.996983	0.311899	1.36754	0.451582	0.523823	0.762215	-0.391731	0.724861	0.557362	-0.843313	0.18285	3.28781	1.71713	0.0749365	3.09177	1.62843	0.0944285	2.48604	1.31385	0.148601	1.06341	0.0886912	0.952945
Contig564	2058.01	10.8523	316.892	107.138	252.379	3698.26	1710.47	3.85498	0.966702	1.87248	5.91317	4.67265	2.63562	2.26624	2.33659	3.02524	3.65943	2.37339	2.22059	0.00529404	-7.56142	0.000244397	0.109064	-3.19676	0.00210571	1.30089	0.379498	0.879378	0.0485408	-4.36466	0.0148835	0.00406955	-7.94091	0.00011965	0.0838377	-3.57626	0.000249906	0.925103	-0.112315	0.844928	0.751231	-0.412672	0.766806	0.610461	-0.712028	0.563263	1.23145	0.300358	0.941322
Contig565	242.641	227.897	239.475	258.006	114.006	186.761	173.961	269.848	206.874	185.376	230.614	148.746	210.85	198.296	234.827	151.262	245.182	211.232	169.875	0.942954	-0.0847407	0.939042	0.838041	-0.254907	0.684601	0.734556	-0.445056	0.544855	1.12519	0.170167	0.767185	1.28371	0.360315	0.620331	1.14088	0.190148	0.772163	1.12987	0.176159	0.867902	1.15644	0.209687	0.851052	1.22366	0.2912	0.756019	0.977028	-0.0335283	0.965383
Contig566	500.597	34.9684	47.4822	77.9849	281.968	68.9117	39.4197	32.1248	23.2008	57.1107	16.2612	360.573	73.1386	60.0553	78.2758	43.3617	16.4674	30.854	129.904	0.0701296	-3.83383	0.0223157	0.267254	-1.90372	0.0629745	0.107062	-3.22348	0.00609911	0.262409	-1.93011	0.198755	0.655037	-0.610351	0.748017	2.49625	1.31976	0.17352	0.228281	-2.13112	0.122165	0.272445	-1.87596	0.278903	0.173004	-2.53112	0.0896176	0.837898	-0.255153	0.724941
Contig567	58.0403	28.9393	51.6111	61.2218	43.5136	116.85	134.541	337.953	80.2363	139.5	863.323	5.06204	25.0384	1061.73	1299.14	1380.52	2093.19	1788.35	1542.2	0.500581	-0.998326	0.378518	0.893588	-0.162319	0.800323	2.1389	1.09687	0.262245	0.560192	-0.836007	0.422331	0.234037	-2.09519	0.0440281	0.41778	-1.25918	0.0497509	76.1569	6.2509	2.30147e-09	119.44	6.90015	5.465e-10	12.3061	3.6213	0.000168123	0.637615	-0.649242	0.345035
Contig568	22.5712	12.0581	18.58	15.3054	16.5352	17.977	15.4251	6.42496	12.5671	18.7248	13.3046	19.4694	9.88359	2.26624	14.0195	14.1178	29.2755	14.2403	26.647	0.536336	-0.89879	0.547769	0.740791	-0.432861	0.599607	0.731358	-0.451349	0.6405	0.724005	-0.465929	0.820803	0.733343	-0.447441	0.823339	1.0129	0.0184885	1	0.743968	-0.426687	0.567424	1.59108	0.670002	0.647032	0.855672	-0.22487	0.832016	0.467588	-1.09669	0.166147
Contig569	68.5198	62.7019	66.0621	68.5101	34.8109	74.904	80.5532	95.0895	57.0354	44.0033	48.7837	41.6645	77.7509	48.7241	70.0977	58.4879	53.0618	60.5214	52.1838	0.918712	-0.122315	0.927494	0.821757	-0.283216	0.674836	1.12058	0.164248	0.913051	1.11799	0.160901	0.79267	0.819853	-0.286562	0.817121	0.733331	-0.447463	0.481216	0.943683	-0.0836262	1	0.921222	-0.118379	1	1.09108	0.12576	0.929651	1.02438	0.0347526	0.982788
Contig570	28.214	18.0871	42.3211	10.2036	115.746	104.866	117.402	21.8449	53.1686	107.668	50.2619	17.9118	54.0303	43.0585	105.147	26.2187	23.7863	54.5879	103.257	0.643604	-0.635756	0.727096	1.96229	0.972541	0.571861	3.89057	1.95998	0.203224	0.327985	-1.6083	0.328828	0.165427	-2.59574	0.107191	0.504372	-0.987439	0.252229	1.55523	0.637128	0.499589	1.67514	0.744285	0.319257	1.68678	0.754268	0.32879	0.928416	-0.107157	0.71599
Contig571	395.803	3862.2	1245.89	1284.2	3299.2	4861.77	2471.44	1439.19	3328.35	2057.86	211.396	1534.58	1596.53	113.312	149.542	1048.75	360.454	410.596	138.787	9.79649	3.29227	0.00989835	4.85336	2.27898	0.0441597	9.16877	3.19673	0.00881521	2.0185	1.01328	0.215945	1.06846	0.0955367	0.837209	0.529336	-0.917745	0.215804	0.242917	-2.04147	0.0119023	0.192929	-2.37386	0.00334977	1.44772	0.533784	0.485807	1.2591	0.332391	0.452488
Contig572	1.61223	1.20581	5.16111	7.28831	2.61081	11.9846	7.71254	6.42496	3.86681	1.87248	1.47829	0.778775	1.31781	0	2.33659	3.02524	1.82972	0	0	0.750871	-0.413363	1	3.10488	1.63454	0.520142	6.04252	2.59515	0.245076	0.241836	-2.0479	0.521187	0.124265	-3.00851	0.249444	0.513838	-0.960613	0.423979	1.62728	0.702464	0.814474	0.580019	-0.785829	0.820238	3.85373	1.94626	0.333666	2.80557	1.48829	0.460941
Contig573	4.03058	6.02903	2.06444	0	10.4433	14.9808	0.856949	3.85498	24.1675	0.936241	8.86976	0.778775	17.1316	0	8.17807	6.05048	20.1269	2.37339	12.2132	1.50174	0.586637	0.929856	1.01715	0.0245309	0.862687	1.95048	0.96383	0.946823	1.47642	0.562106	0.683029	0.769934	-0.377193	1	0.521486	-0.939299	0.627888	0.641416	-0.640668	0.724116	1.28518	0.361971	0.878839	1.06722	0.0938618	0.83499	0.499086	-1.00264	0.468813
Contig574	2112.83	3060.34	2.06444	69.9677	0.870271	2939.23	0	1.28499	0.966702	0	0	0	0	0	0	1.00841	0	0	2.22059	1.45419	0.540211	0.821766	0.0114498	-6.44853	0.000189446	0.690935	-0.533378	0.627982	127.005	6.98874	7.64445e-05	2.10466	1.07359	0.450338	0.0165715	-5.91515	0.000373224	Inf	Inf	1	Inf	Inf	0.584611	Inf	Inf	0.668474	0.340906	-1.55255	0.769578
Contig575	95.9277	77.1716	116.641	148.681	112.265	52.9322	28.2793	92.5195	434.049	82.3892	323.746	596.152	671.425	310.475	78.2758	451.769	1035.62	830.686	1114.73	0.807659	-0.308181	0.780883	1.30491	0.383949	0.697121	0.418906	-1.2553	0.115344	0.618939	-0.692131	0.474328	1.92802	0.94712	0.241514	3.11504	1.63925	0.0152344	0.458211	-1.12591	0.152383	1.56273	0.644071	0.474342	0.318398	-1.6511	0.050756	0.293212	-1.76999	0.00601205
Contig576	38.6935	25.3219	29.9344	14.5766	71.3623	82.8938	35.1349	5.13997	5.80021	14.9799	186.265	25.3102	19.1083	114.445	137.859	92.774	204.928	204.111	163.213	0.657012	-0.606009	0.734075	0.98662	-0.0194335	0.870416	1.51018	0.59472	0.773868	0.665922	-0.586575	0.797284	0.435055	-1.20073	0.488705	0.653313	-0.614154	0.517654	5.96956	2.57762	0.00917391	8.56323	3.09816	0.0023865	0.388698	-1.36328	0.143303	0.697115	-0.520531	0.387889
Contig577	202.335	255.631	274.571	212.819	280.227	99.872	51.4169	92.5195	35.768	30.896	45.8271	196.641	452.668	81.5846	38.5537	57.4795	75.0183	71.2016	84.3823	1.2684	0.343013	0.73235	1.25711	0.330109	0.769387	0.370015	-1.43435	0.0613703	1.00898	0.0129043	0.902136	3.42798	1.77736	0.0230358	3.39746	1.76446	0.00807912	0.171434	-2.54427	0.00392374	0.235681	-2.08509	0.0341666	0.162879	-2.61812	0.00372008	0.727398	-0.459183	0.533858
Contig578	223.294	200.164	189.929	216.463	207.125	184.763	257.942	138.779	261.009	205.973	311.92	376.538	279.376	285.546	281.559	285.381	354.965	315.661	337.529	0.899961	-0.152066	0.885768	0.910245	-0.135673	0.80701	0.978552	-0.0312789	0.943428	0.988701	-0.0163934	1	0.919686	-0.120787	0.928708	0.930196	-0.104394	0.835079	0.886114	-0.174436	0.74898	1.02191	0.0312612	0.971963	0.614012	-0.703662	0.394791	0.86712	-0.205697	0.738804
Contig579	1.61223	0	122.834	247.802	978.185	3.99488	4.28474	0	0	1.87248	0	0	0	0	1.1683	0	1.82972	0	1.11029	0	#NAME?	0.908535	274.456	8.10043	0.320348	2.5365	1.34284	1	0	#NAME?	0.25096	0	#NAME?	0.830027	108.203	6.75759	0.115746	Inf	Inf	1	Inf	Inf	0.610959	Inf	Inf	0.630869	0.29802	-1.74652	0.771448
Contig580	4.03058	3.61742	10.3222	4.37298	4.35136	11.9846	13.7112	11.5649	24.1675	26.2147	20.6961	7.39836	2.63562	9.06495	2.33659	6.05048	7.31886	13.0536	6.66176	0.901045	-0.150329	1	1.57361	0.654075	0.873399	3.14827	1.65456	0.349189	0.572599	-0.804404	0.849385	0.286203	-1.80489	0.35585	0.499832	-1.00048	0.276786	1.89886	0.925133	0.635867	1.7919	0.841493	0.556113	4.11118	2.03955	0.0682552	1.05969	0.0836404	0.984863
Contig581	353.885	244.779	10.3222	2.91532	2.61081	161.793	106.262	34.6948	26.1009	223.762	1.47829	36.213	66.5495	0	0	1.00841	0	0	0	0.694427	-0.526105	0.605356	0.0149524	-6.06348	1.15045e-14	0.37461	-1.41654	0.0676159	46.4426	5.53738	2.06322e-12	1.85373	0.890434	0.248722	0.0399145	-4.64694	8.24259e-11	0.0120603	-6.3736	0.0213464	0	#NAME?	0.0258927	1.84406	0.882886	0.800853	Inf	Inf	0.846128
Contig582	28.214	25.3219	22.7089	22.5937	3.48109	5.99232	6.85559	7.70996	12.5671	9.36241	13.3046	9.73469	23.0617	21.5293	16.3561	14.1178	16.4674	36.7875	23.3162	0.901045	-0.150329	0.943852	0.576712	-0.794076	0.370416	0.224876	-2.1528	0.0451016	1.56238	0.643747	0.481643	4.00685	2.00247	0.071497	2.56458	1.35872	0.153973	0.991956	-0.0116525	0.966398	1.54803	0.630433	0.425034	0.599671	-0.737757	0.537316	0.640786	-0.642085	0.346262
Contig583	74.9687	54.2613	58.8366	57.5776	94.8596	44.9424	33.421	28.2698	25.1342	36.5134	158.177	93.8424	49.4179	188.098	191.6	112.942	139.058	115.109	94.3749	0.726649	-0.460669	0.684781	0.931427	-0.102485	0.83777	0.516786	-0.952361	0.246669	0.780146	-0.358185	0.770161	1.40609	0.491692	0.548169	1.80235	0.849876	0.222135	2.26861	1.18181	0.234454	1.61827	0.694456	0.566831	0.418038	-1.25829	0.117446	1.40187	0.487355	0.448521
Contig584	343.405	97.6703	133.157	162.529	249.768	155.8	512.455	35.9798	84.1031	255.594	39.9139	378.095	112.673	45.3248	58.4148	40.3365	27.4457	48.6544	156.551	0.285542	-1.80822	0.213693	0.524634	-0.930618	0.320934	0.958559	-0.0610602	1	0.54427	-0.877605	0.535183	0.297887	-1.74716	0.195434	0.547315	-0.869558	0.266217	0.187402	-2.41579	0.0359675	0.315866	-1.66262	0.252672	0.510712	-0.969419	0.453856	0.593297	-0.753174	0.358936
Contig585	34.6629	25.3219	101.158	114.426	56.5676	35.9539	25.7085	358.513	116.971	65.5369	51.7402	55.6824	112.673	60.0553	102.81	143.195	124.421	87.8153	78.8308	0.733409	-0.447311	0.724215	2.60919	1.3836	0.159623	0.879583	-0.185108	0.793403	0.281087	-1.83091	0.0769794	0.833814	-0.262203	0.888246	2.96639	1.56871	0.026879	1.05956	0.0834698	0.856367	1.14747	0.198454	0.904592	2.13533	1.09446	0.424502	0.923392	-0.114985	1
Contig586	47.5608	36.1742	66.0621	53.9335	27.8487	158.796	133.684	251.859	390.548	195.674	28.0876	71.6473	38.8754	47.591	46.7318	37.3113	31.1052	32.0407	23.3162	0.763597	-0.389116	0.744718	1.03448	0.0488996	1	3.03936	1.60377	0.107627	0.738149	-0.438015	0.724949	0.251236	-1.99288	0.0530935	0.34036	-1.55487	0.0141518	0.721772	-0.470386	0.517061	0.520232	-0.942773	0.2509	5.04189	2.33396	0.014842	1.3874	0.472387	0.482526
Contig587	28.214	102.494	48.5144	44.4587	27.8487	22.9706	20.5668	33.4098	45.435	12.1711	41.3922	26.8677	40.1933	63.4547	67.7611	85.7151	43.9132	46.2811	25.5367	3.64709	1.86674	0.102441	1.42316	0.509097	0.668019	0.762535	-0.391125	0.650964	2.56267	1.35765	0.0822638	4.78285	2.25787	0.0109817	1.86635	0.900223	0.234288	1.92098	0.941839	0.243453	1.14541	0.195866	0.873831	0.900453	-0.151277	0.872	1.67711	0.745973	0.248328
Contig588	28.214	62.7019	35.0955	35.7127	54.8271	25.9667	11.1403	17.9899	32.8679	24.3423	47.3054	27.2571	53.3714	97.4482	49.0684	37.3113	43.9132	34.4141	36.6397	2.23116	1.15779	0.321506	1.47207	0.557851	0.627186	0.651117	-0.619012	0.465315	1.51566	0.599943	0.443486	3.42666	1.7768	0.0471448	2.26085	1.17686	0.110766	1.42812	0.514119	0.519956	0.946467	-0.0793753	1	0.618999	-0.691991	0.510831	1.5089	0.593495	0.387839
Contig589	0.806115	443.737	2.06444	22.5937	6.96217	3.99488	4.28474	0	0	0	0	0	0	0	0	9.07571	3.65943	0	0	552.641	9.1102	2.62746e-08	12.9765	3.69783	0.019966	5.073	2.34284	0.295958	42.5877	5.41237	2.09753e-11	108.938	6.76736	1.31721e-11	2.55796	1.35499	0.0956449	Inf	Inf	0.638125	Inf	Inf	0.90572	NA	NA	NA	1.86351	0.898023	0.845961
Contig590	12.8978	8.44064	15.4833	12.3901	8.70271	13.9821	50.56	33.4098	25.1342	49.6208	8.86976	19.08	16.4726	5.6656	7.00977	8.0673	9.14858	5.93347	7.77205	0.657012	-0.606009	0.824048	0.94261	-0.0852665	0.847844	2.46451	1.3013	0.507653	0.697013	-0.520742	0.942596	0.266589	-1.90731	0.359169	0.382473	-1.38657	0.192912	0.415667	-1.2665	0.155775	0.427378	-1.22642	0.217075	2.02551	1.01828	0.308782	0.972598	-0.0400838	1
Contig591	38.6935	31.351	17.5478	14.5766	19.146	34.9552	31.7071	47.5447	41.5682	35.5772	63.5666	68.1428	51.3947	65.7209	53.7416	37.3113	31.1052	41.5343	48.8529	0.813443	-0.297886	0.8311	0.438904	-1.18802	0.1524	0.851314	-0.232237	0.770925	1.85335	0.890136	0.301798	0.955515	-0.0656492	1	0.515561	-0.955785	0.187916	0.919845	-0.120538	0.779849	0.67567	-0.56561	0.564708	0.693907	-0.527185	0.481837	1.36138	0.445072	0.618735
Contig592	130.591	85.6122	54.7077	82.3579	110.524	82.8938	78.8393	71.9596	64.769	52.4295	100.524	93.8424	98.8359	145.039	113.325	110.925	96.9749	117.483	91.0441	0.658171	-0.603466	0.570239	0.626138	-0.675448	0.365939	0.611898	-0.708637	0.370109	1.05116	0.0719816	0.889731	1.07562	0.105171	0.862708	1.02327	0.0331891	0.951283	1.21633	0.282534	0.754073	1.05315	0.0747105	0.940139	0.652642	-0.615637	0.433685	1.15494	0.207823	0.770112
Contig593	0	2.41161	2.06444	2.91532	1.74054	3.99488	5.14169	0	4.83351	1.87248	1.47829	1.94694	1.97672	1.13312	4.67318	7.05889	7.31886	3.56008	0	Inf	Inf	0.530944	Inf	Inf	0.493869	Inf	Inf	0.273451	1.08605	0.119092	0.989766	0.536783	-0.897588	0.921703	0.494252	-1.01668	0.531236	1.82527	0.868114	0.58077	1.84172	0.881055	0.872474	1.13317	0.180363	0.957482	0.99107	-0.0129417	0.907038
Contig594	9.67338	121.786	43.3533	43.7298	64.4001	25.9667	784.108	3.85498	12.5671	34.6409	0	0.389387	0	0	0	2.01683	1.82972	2.37339	1.11029	12.6397	3.65989	0.574808	5.1784	2.37251	0.894311	41.1609	5.3632	0.489422	2.44084	1.28738	0.491181	0.307079	-1.70332	0.920565	0.125809	-2.9907	0.275587	2.59817	1.37749	1	9.09352	3.18484	0.617252	87.6198	6.45319	0.10587	0.285716	-1.80735	0.600852
Contig595	656.178	587.228	620.365	671.253	498.666	761.025	472.179	308.398	265.843	894.11	573.578	604.719	641.774	668.54	658.919	814.797	1117.96	1129.73	847.154	0.898462	-0.15447	0.877451	0.90527	-0.14358	0.790469	0.929597	-0.105323	0.820224	0.99248	-0.0108904	1	0.966507	-0.0491475	1	0.973831	-0.0382571	0.975153	1.08704	0.120407	0.876517	1.64922	0.721788	0.448419	0.784469	-0.350212	0.732452	0.659123	-0.601381	0.369069
Contig596	160.417	121.786	85.6743	117.342	127.06	64.9168	60.8434	44.9747	33.8346	41.1946	113.829	99.2938	65.8906	242.487	230.154	94.7908	142.718	105.616	107.698	0.76219	-0.391777	0.710226	0.68063	-0.555058	0.446282	0.387349	-1.36829	0.0880267	1.11983	0.163281	0.794581	1.96771	0.976518	0.228049	1.75715	0.813236	0.214222	2.05872	1.04174	0.268257	1.43335	0.519392	0.675557	0.483617	-1.04806	0.179087	1.4363	0.522353	0.404421
Contig597	38.6935	24.1161	46.4499	16.7631	52.2163	18.9757	16.282	19.2749	26.1009	10.2987	16.2612	52.1779	29.6508	3.39936	5.84148	15.1262	31.1052	17.8004	35.5294	0.625726	-0.676398	0.595623	0.987638	-0.017946	0.862554	0.450327	-1.15095	0.210035	0.633558	-0.658452	0.628497	1.38949	0.474557	0.62014	2.19316	1.13301	0.170784	0.247991	-2.01164	0.0145388	0.686712	-0.542224	0.517624	0.452305	-1.14463	0.172197	0.361128	-1.46942	0.0465188
Contig598	291.008	197.752	191.993	120.986	248.027	702.1	571.585	92.5195	288.077	299.597	75.3929	95.7893	162.75	95.182	107.483	150.253	54.8915	64.0815	76.6102	0.682232	-0.551666	0.581181	0.637809	-0.648804	0.320153	2.16337	1.11328	0.227648	1.06965	0.0971377	0.810535	0.315356	-1.66495	0.0758542	0.294822	-1.76209	0.00307742	0.826008	-0.275773	0.828038	0.502229	-0.993584	0.298743	1.74702	0.804899	0.256482	1.64468	0.717811	0.294261
Contig599	165.254	72.3484	93.9321	59.0353	66.1406	128.835	109.689	235.154	263.91	265.892	118.263	412.751	482.319	95.182	108.651	58.4879	36.5943	33.2274	27.7573	0.439534	-1.18595	0.259397	0.440265	-1.18356	0.0907637	0.713351	-0.487316	0.517203	0.99834	-0.00239749	0.911034	0.616154	-0.698637	0.492397	0.617179	-0.696239	0.24319	0.212023	-2.23771	0.00256394	0.0724116	-3.78764	1.07056e-05	0.568103	-0.815775	0.326413	2.92803	1.54993	0.0293183
Contig600	25.7957	66.3193	69.1588	61.2218	39.1622	41.9462	28.2793	82.2395	47.3684	36.5134	50.2619	37.7706	59.9604	37.3929	50.2367	63.53	71.3589	52.2145	46.6323	2.58112	1.368	0.230927	2.18445	1.12727	0.278882	1.34628	0.428984	0.745072	1.18159	0.240729	0.711081	1.91722	0.939013	0.270633	1.62257	0.698283	0.331494	1.02759	0.039263	0.937141	1.15633	0.209548	0.874276	1.12954	0.175733	0.911365	0.888667	-0.170285	0.874493
Contig601	2.41835	2.41161	3.09666	0	2.61081	0.99872	0.856949	3.85498	1.9334	0.936241	2.95659	4.67265	0	1.13312	1.1683	4.03365	5.48915	0	0	1.00116	0.00167405	1	0.78283	-0.353228	0.784692	0.379223	-1.39888	0.635478	1.2789	0.354902	0.835099	2.64003	1.40056	0.681825	2.0643	1.04565	0.867666	0.99596	-0.00584005	0.906542	0.784256	-0.350604	0.573563	0.960378	-0.0583251	0.832009	1.26994	0.344764	0.723479
Contig602	18.5406	26.5277	49.5466	34.255	158.389	15.9795	23.9946	1.28499	18.3673	13.1074	8.86976	33.0979	56.6659	7.93183	14.0195	11.0925	9.14858	3.56008	2.22059	1.43645	0.522506	0.87192	4.29753	2.10351	0.527329	1.06394	0.0894193	1	0.33425	-1.581	0.670745	1.35012	0.433087	0.748943	4.03925	2.01409	0.299089	0.232774	-2.103	0.0187917	0.110434	-3.17875	0.00120641	0.242083	-2.04643	0.0437535	2.10782	1.07575	0.178563
Contig603	101.571	107.317	122.834	116.613	162.741	116.85	119.116	125.929	95.7035	131.074	202.526	95.3999	112.673	169.968	137.859	117.984	248.841	210.045	153.22	1.06075	0.0850901	0.942431	1.31022	0.389805	0.709249	1.14761	0.198629	0.87424	0.809602	-0.304715	0.794172	0.924318	-0.113539	0.957451	1.14169	0.191176	0.795923	1.50578	0.590512	0.544367	1.95386	0.966326	0.332748	1.12742	0.173031	0.856507	0.77067	-0.375814	0.568308
Contig604	332.926	235.132	277.667	236.141	345.498	237.695	217.665	307.113	246.509	192.866	240.962	378.485	354.491	288.945	246.51	242.019	316.541	291.927	377.5	0.709055	-0.496031	0.62027	0.8543	-0.227184	0.690651	0.675841	-0.565244	0.446353	0.829983	-0.268847	0.819554	1.04914	0.0692126	0.883508	1.26406	0.338059	0.614621	0.693255	-0.528543	0.475579	0.89408	-0.161524	0.85228	0.677221	-0.562302	0.436609	0.775383	-0.367019	0.543124
Contig605	449.812	476.293	408.76	357.856	186.238	369.526	222.807	528.132	320.945	221.889	300.093	283.474	637.162	421.52	337.637	335.801	325.689	187.498	266.47	1.06306	0.0882241	0.928455	0.704689	-0.504941	0.436682	0.6514	-0.618385	0.386624	1.50855	0.593165	0.375764	1.63196	0.706609	0.335928	1.08181	0.113444	0.85721	0.754943	-0.405561	0.678285	0.562168	-0.830927	0.32607	0.772499	-0.372395	0.628756	1.34291	0.425366	0.470895
Contig606	47.5608	43.409	67.0944	86.002	78.3244	49.936	72.8407	73.2446	84.1031	76.7718	73.9146	80.2138	79.7276	41.9254	47.9001	61.5132	47.5726	64.0815	54.4044	0.916317	-0.126081	0.933387	1.61152	0.688422	0.4803	1.27398	0.349346	0.744398	0.568604	-0.814504	0.419829	0.719254	-0.475427	0.662724	1.26495	0.339076	0.641696	0.702633	-0.509158	0.481684	0.689705	-0.535949	0.572077	0.973172	-0.0392335	0.955297	1.01874	0.0267915	0.969053
Contig607	19.3468	9.64645	24.7733	27.6956	31.3298	26.9654	19.7098	52.6847	49.3018	24.3423	19.2178	23.7526	33.6042	11.3312	22.1976	29.244	21.9566	14.2403	13.3235	0.500581	-0.998326	0.500154	1.43377	0.519818	0.690123	1.19282	0.254379	0.911596	0.349135	-1.51814	0.232537	0.419661	-1.2527	0.357485	1.202	0.265439	0.744651	0.712976	-0.488075	0.616714	0.5734	-0.802385	0.366819	1.46271	0.548649	0.585133	1.24342	0.31431	0.623121
Contig608	200.723	137.462	172.381	213.547	194.071	195.749	258.799	255.714	260.043	286.49	187.743	191.968	164.726	165.435	174.076	183.531	173.823	164.95	143.228	0.687544	-0.540475	0.596102	0.957165	-0.0631611	0.887917	1.11787	0.160755	0.885804	0.718314	-0.477314	0.618395	0.615048	-0.70123	0.455038	0.856238	-0.223916	0.699723	0.994447	-0.00803332	0.93188	0.898049	-0.155134	0.807813	1.49613	0.581238	0.523115	1.10734	0.147101	0.82186
Contig609	103.989	77.1716	99.0932	94.748	56.5676	88.8861	153.394	212.024	88.9366	138.564	84.2627	92.6742	119.262	55.5228	43.2269	77.6478	53.0618	53.4012	55.5147	0.74505	-0.424591	0.694707	0.800267	-0.321446	0.622968	1.14932	0.20078	0.844828	0.931001	-0.103145	0.993507	0.648253	-0.625371	0.52015	0.696297	-0.522226	0.366494	0.61333	-0.705264	0.365756	0.507608	-0.978212	0.275244	1.37967	0.464322	0.661154	1.20827	0.272948	0.72873
Contig610	35.4691	49.4381	102.19	98.3921	67.0109	37.9514	50.56	118.219	82.1697	56.1745	196.613	32.7085	39.5344	162.036	276.886	401.348	473.896	261.073	265.36	1.39935	0.484757	0.675323	2.5057	1.32521	0.179349	1.23183	0.300799	0.797695	0.558466	-0.840458	0.411472	1.136	0.183958	0.820621	2.03414	1.02442	0.15318	7.16129	2.84022	0.00165734	9.19973	3.20159	0.0017651	2.36049	1.23908	0.193018	0.778424	-0.361373	0.710148
Contig611	153.162	15.6755	18.58	2.91532	2.61081	114.853	317.071	15.4199	22.2341	58.9832	16.2612	56.0718	23.7206	9.06495	8.17807	4.03365	0	1.18669	0	0.102751	-3.28278	0.159029	0.0526877	-4.24639	0.00204232	1.38961	0.474681	0.864197	1.95018	0.96361	0.421522	0.0739421	-3.75746	0.103263	0.0379154	-4.72107	0.000311448	0.234927	-2.08971	0.0379498	0.00986392	-6.66362	8.29675e-05	0.807493	-0.308479	0.784385	23.8168	4.57391	0.00771983
Contig612	24.9896	32.5568	33.0311	29.8821	22.6271	26.9654	44.5613	46.2597	37.7014	39.3221	39.9139	28.0359	38.2165	24.9286	24.5342	29.244	29.2755	26.1073	17.7647	1.30797	0.387328	0.771828	1.13668	0.184821	0.954687	1.41211	0.497849	0.666202	1.1507	0.202506	0.770224	0.926253	-0.110522	0.978528	0.804951	-0.313028	0.616031	0.892683	-0.163779	0.81574	0.733061	-0.447995	0.605435	1.2369	0.306727	0.752438	1.21775	0.284216	0.705498
Contig613	73.3565	170.019	102.19	102.036	118.357	62.9194	105.405	12.8499	115.038	137.627	141.916	68.5322	48.759	318.406	247.679	96.8076	60.3806	110.363	101.037	2.32687	1.21839	0.24194	1.45625	0.542263	0.583778	1.13201	0.178887	0.869682	1.59785	0.67613	0.345686	2.05552	1.03951	0.20788	1.28643	0.363376	0.631344	3.42441	1.77586	0.0622444	1.5401	0.623027	0.470951	1.50558	0.590323	0.432086	2.22349	1.15283	0.119674
Contig614	93.5094	74.76	100.125	90.375	104.433	107.862	111.403	109.224	109.237	120.775	79.8278	119.153	109.378	82.7177	100.473	87.7319	98.8047	110.363	106.588	0.802655	-0.317148	0.774075	1.04505	0.0635745	1	1.15827	0.211973	0.864196	0.768053	-0.380723	0.738331	0.692977	-0.529121	0.609168	0.902251	-0.148399	0.787786	0.765877	-0.384815	0.605655	0.91813	-0.12323	0.88949	0.987349	-0.0183679	0.960369	0.834171	-0.261585	0.671668
Contig615	11.2856	15.6755	7.22555	9.4748	10.4433	5.99232	5.99864	8.99495	0	1.87248	19.2178	5.84081	5.93015	22.6624	15.1878	11.0925	7.31886	9.49355	9.99264	1.39447	0.479721	0.802341	0.795669	-0.329761	0.747733	0.524882	-0.929936	0.459739	1.75258	0.809482	0.461769	2.65674	1.40966	0.265908	1.5159	0.600176	0.604614	2.88801	1.53007	0.180163	1.51297	0.597384	0.619113	0.615205	-0.70086	0.417668	1.90883	0.932691	0.327731
Contig616	6.44892	3.61742	5.16111	10.9325	10.4433	6.99104	6.85559	5.13997	3.86681	6.55369	8.86976	11.6816	11.2014	5.6656	5.84148	5.04206	10.9783	8.30686	4.44117	0.563153	-0.828401	0.783095	1.3597	0.443294	0.86728	1.06075	0.0850865	1	0.414173	-1.27169	0.556164	0.5309	-0.913487	0.753929	1.28183	0.358207	0.768649	0.55412	-0.85173	0.364798	0.688843	-0.537752	0.570573	0.452552	-1.14384	0.295595	0.804421	-0.313978	0.813559
Contig617	11.2856	22.9103	28.9022	16.7631	25.2379	41.9462	32.5641	53.9697	45.435	29.0235	36.9573	21.4163	31.6275	28.328	22.1976	34.286	29.2755	17.8004	18.875	2.03808	1.02721	0.45144	2.0836	1.05908	0.403628	3.26377	1.70654	0.154074	0.978153	-0.0318684	0.953257	0.624455	-0.67933	0.6015	0.638403	-0.647461	0.350976	1.1445	0.194714	0.847293	0.825759	-0.276208	0.726729	1.60833	0.685567	0.480406	1.38599	0.470921	0.491233
Contig618	3.22446	6.02903	0	1.45766	4.35136	2.99616	5.99864	1.28499	5.80021	1.87248	4.43488	2.72571	5.27125	5.6656	3.50489	4.03365	1.82972	5.93347	4.44117	1.87718	0.908565	0.791739	0.589991	-0.761234	0.692828	1.37558	0.460042	0.983813	3.1817	1.6698	0.335653	1.36464	0.448523	0.820519	0.428903	-1.22128	0.4243	1.09905	0.136261	0.977266	1.01223	0.0175363	0.955061	0.742148	-0.43022	0.900528	1.08577	0.118724	1
Contig619	30.6324	56.6729	55.7399	44.4587	26.9784	64.9168	52.2739	34.6948	112.137	61.7919	104.959	49.4522	27.674	131.442	94.6319	74.6225	56.7212	112.736	77.7205	1.85742	0.893298	0.436129	1.3809	0.465612	0.708482	1.89103	0.919172	0.392293	1.34507	0.427686	0.552127	0.982225	-0.0258744	1	0.730239	-0.45356	0.482703	2.62612	1.39293	0.15868	2.1304	1.09113	0.242209	1.79772	0.846171	0.34303	1.23269	0.301808	0.751504
Contig620	8.06115	19.2929	8.25777	13.1189	13.9243	16.9782	5.14169	43.6897	31.9012	19.6611	26.6093	8.95591	8.56578	9.06495	19.861	17.143	12.808	7.12016	2.22059	2.40279	1.26471	0.422309	1.4478	0.533865	0.761139	1.35947	0.443048	0.888113	1.65961	0.730844	0.481259	1.76744	0.821661	0.442998	1.06497	0.0908169	0.900146	2.06947	1.04926	0.35853	0.839845	-0.251805	0.669989	3.6143	1.85372	0.0858746	2.46411	1.30107	0.0962738
Contig621	136.233	61.4961	74.3199	61.9506	49.6055	96.8758	59.1295	188.894	178.84	92.6879	153.742	137.454	234.57	149.572	85.2856	108.909	98.8047	200.551	116.581	0.453188	-1.14182	0.286349	0.453139	-1.14198	0.1146	0.566441	-0.820001	0.290639	1.00011	0.000158145	0.927938	0.800062	-0.321816	0.807848	0.799974	-0.321975	0.621231	0.666426	-0.585484	0.456621	0.741664	-0.431162	0.719921	0.821678	-0.283355	0.726728	0.898554	-0.154322	0.715678
Contig622	111.244	2537.02	2144.96	1601.24	1860.64	129.834	114.831	187.609	104.404	115.158	124.177	81.7714	128.487	224.358	170.571	2160.02	4486.46	539.946	2090.68	22.8961	4.51703	4.16842e-05	16.7164	4.06319	7.07279e-05	1.08686	0.120162	0.949279	1.36968	0.453842	0.471654	21.0664	4.39687	6.20274e-08	15.3805	3.94303	6.28069e-08	6.36094	2.66924	0.241978	22.4982	4.49174	0.118449	1.28729	0.36434	0.944982	0.282731	-1.8225	0.332621
Contig623	86.2543	84.4064	82.5777	101.307	198.422	103.867	108.833	82.2395	97.6369	105.795	121.22	108.25	93.5646	65.7209	89.9587	89.7487	124.421	98.4956	68.8382	0.982448	-0.0255474	0.995978	1.46185	0.547799	0.56456	1.21805	0.284571	0.798357	0.672056	-0.573347	0.559557	0.806576	-0.310118	0.784561	1.20016	0.263228	0.694777	0.906581	-0.141492	0.767447	0.96071	-0.0578266	0.834882	0.941506	-0.0869579	0.909194	0.943657	-0.0836655	0.934378
Contig624	1103.57	1150.34	1106.54	1287.84	862.439	1007.71	1009.49	1656.36	1007.3	941.858	1000.8	988.265	1105.64	968.817	950.992	1019.51	1090.51	1052.6	922.654	1.0465	0.0655753	0.944735	0.979338	-0.0301207	0.914172	0.902981	-0.147232	0.807822	1.06858	0.095696	0.841025	1.15894	0.212807	0.745663	1.08456	0.117111	0.852216	0.938612	-0.0913987	0.885879	0.972576	-0.0401172	0.937425	1.14507	0.195434	0.900717	0.965079	-0.0512815	0.940456
Contig625	37.8874	63.9077	29.9344	41.5433	52.2163	41.9462	47.1322	34.6948	87.9699	70.2181	96.089	56.4612	50.0768	78.1852	74.7709	77.6478	54.8915	64.0815	56.625	1.69345	0.759968	0.50565	1.07898	0.109671	0.971124	1.16111	0.21551	0.883179	1.56949	0.650297	0.414404	1.45847	0.544458	0.525823	0.929264	-0.105839	0.887173	1.53007	0.613596	0.543403	1.09523	0.131229	0.90602	1.20313	0.266794	0.720956	1.39703	0.482367	0.520407
Contig626	31.4385	43.409	31.9989	35.7127	23.4973	32.9578	45.4183	65.5346	18.3673	55.2382	13.3046	48.6734	73.7975	20.3961	26.8708	17.143	16.4674	15.427	13.3235	1.38622	0.471159	0.702573	0.963022	-0.05436	0.905362	1.2305	0.29925	0.814467	1.43945	0.525519	0.514768	1.12655	0.171909	0.838189	0.782623	-0.35361	0.598623	0.316371	-1.66031	0.0500937	0.245128	-2.02839	0.0279194	0.756096	-0.403359	0.609246	1.29064	0.368082	0.625888
Contig627	10.4795	21.7045	18.58	18.2208	28.719	24.968	12.8542	10.2799	10.6337	23.406	34.0007	13.2392	11.2014	19.263	23.3659	26.2187	32.9349	32.0407	26.647	2.07933	1.05612	0.45944	2.06693	1.04749	0.411953	1.78603	0.836758	0.564815	1.006	0.00863069	0.945976	1.16422	0.219364	0.797528	1.15728	0.210733	0.803063	2.09997	1.07037	0.319522	2.49134	1.31692	0.227671	1.20739	0.271898	0.788985	0.842908	-0.246553	0.726134
Contig628	0.806115	8.44064	6.19333	1.45766	2.61081	0	0	15.4199	1.9334	0	28.0876	0.389387	1.97672	75.919	211.461	43.3617	576.36	229.032	253.147	10.5122	3.39399	0.298034	4.24088	2.08436	0.672587	0	#NAME?	0.711001	2.47878	1.30963	0.369169	Inf	Inf	0.0285318	Inf	Inf	0.103133	75.4898	6.23821	0.000719219	296.679	8.21276	6.71892e-05	4.87023	2.28399	0.276432	0.25445	-1.97455	0.0810131
Contig629	65.2953	47.0264	72.2555	75.0695	74.8433	85.8899	70.2698	62.9646	80.2363	62.7281	53.2185	59.5763	73.1386	45.3248	38.5537	61.5132	47.5726	73.575	46.6323	0.723061	-0.467811	0.681056	1.12749	0.173109	0.916772	1.1821	0.241353	0.860021	0.641304	-0.64092	0.540481	0.611674	-0.709165	0.506797	0.953798	-0.0682443	0.920942	0.746415	-0.42195	0.612225	0.839267	-0.252798	0.822613	1.03094	0.0439672	0.952173	0.889365	-0.169152	0.776115
Contig630	1.61223	6.02903	11.3544	37.1704	32.2	0.99872	46.2752	146.489	124.705	326.748	84.2627	0.389387	1.31781	123.51	132.017	126.052	223.225	109.176	88.8235	3.75435	1.90856	0.629365	16.5307	4.04708	0.208479	14.4106	3.84906	0.225439	0.227114	-2.13851	0.504359	0.260527	-1.94049	0.534361	1.14712	0.198019	0.97959	135.889	7.08628	6.41117e-09	163.661	7.35457	1.33437e-08	232.746	7.86261	2.97269e-10	0.830307	-0.268284	0.854534
Contig631	56.4281	45.8206	80.5132	94.0191	43.5136	46.9398	53.9878	30.8398	890.332	1472.71	23.6527	36.6024	22.4028	9.06495	12.8512	23.1935	5.48915	14.2403	21.0956	0.815231	-0.294719	0.807604	1.28428	0.36096	0.740362	0.883253	-0.179101	0.811589	0.634777	-0.655679	0.529149	0.922987	-0.115618	0.970663	1.45403	0.540061	0.442974	0.581981	-0.780957	0.639918	0.460165	-1.11978	0.705117	27.0067	4.75524	0.184996	1.26472	0.338819	0.995494
Contig632	0	1.20581	0	1.45766	2.61081	0.99872	2.57085	2.56999	1.9334	0	0	0	0.658906	0	0	1.00841	0	1.18669	0	Inf	Inf	0.898358	Inf	Inf	0.830766	Inf	Inf	0.726417	0.906877	-0.141022	1	0.688137	-0.539232	1	0.758799	-0.398211	0.925086	0.762264	-0.391637	1	1.18855	0.249206	1	4.52285	2.17723	0.609511	0.641338	-0.640843	1
Contig633	272.467	448.56	462.435	508.724	557.844	465.404	266.511	124.644	116.971	112.349	298.615	107.471	137.052	299.143	302.588	198.657	98.8047	172.071	68.8382	1.6528	0.724916	0.460316	1.85804	0.893785	0.309614	1.32897	0.41031	0.701511	0.88954	-0.168869	0.898025	1.24367	0.314606	0.63246	1.39811	0.483475	0.413208	2.24096	1.16412	0.190033	0.921896	-0.117323	0.924165	0.96215	-0.0556663	0.945331	2.43082	1.28144	0.0665632
Contig634	227.324	178.459	210.573	235.412	357.682	312.599	307.645	272.418	219.441	253.721	232.092	353.174	231.276	142.773	211.461	228.91	221.396	192.244	169.875	0.788148	-0.343461	0.735795	1.16827	0.224368	0.839156	1.34793	0.43075	0.658183	0.674631	-0.567829	0.544548	0.584708	-0.774212	0.410346	0.866708	-0.206382	0.729112	0.696487	-0.521832	0.441697	0.663864	-0.591041	0.426555	0.849163	-0.235886	0.695649	1.04914	0.0692086	0.905014
Contig635	794.023	531.761	723.587	766.73	1134.83	968.758	1011.2	818.54	673.791	767.718	687.406	1086.39	727.432	430.585	643.731	742.192	713.589	656.242	569.58	0.672353	-0.572709	0.557952	1.09298	0.128267	0.933062	1.2317	0.300655	0.76083	0.615156	-0.700975	0.434317	0.545873	-0.873364	0.336416	0.887372	-0.172388	0.757292	0.689294	-0.536809	0.435979	0.710914	-0.492253	0.500421	0.82935	-0.269946	0.666503	0.969588	-0.0445561	0.958031
Contig636	54.8158	151.932	71.2233	92.5615	81.8055	67.913	59.1295	101.514	17.4006	96.4328	25.131	17.5224	10.5425	37.3929	31.544	131.094	157.356	71.2016	107.698	2.78264	1.47645	0.164752	1.48398	0.569472	0.555127	1.14535	0.195789	0.898049	1.87512	0.906982	0.227235	2.42951	1.28067	0.117035	1.29566	0.373684	0.565798	4.00956	2.00344	0.0495798	7.97223	2.99498	0.0156696	5.11722	2.35536	0.0441949	0.502941	-0.99154	0.275617
Contig637	25.7957	13.2639	23.7411	16.7631	7.83244	20.9731	7.71254	25.6999	19.334	29.0235	11.8263	3.1151	2.63562	9.06495	12.8512	1.00841	7.31886	7.12016	9.99264	0.516224	-0.953932	0.513243	0.624253	-0.679797	0.418282	0.550721	-0.860606	0.366744	0.826946	-0.274135	0.967503	0.937359	-0.0933258	1	1.13352	0.180809	0.869341	3.0142	1.59177	0.231921	2.82444	1.49796	0.235261	8.57117	3.09949	0.00737288	1.06719	0.0938108	1
Contig638	86.2543	12.0581	51.6111	34.9839	120.968	23.9693	69.4129	3.85498	11.6004	221.889	22.1744	74.373	18.4494	23.7955	40.8903	11.0925	29.2755	47.4678	54.4044	0.14035	-2.8329	0.106027	0.793163	-0.334311	0.672943	0.533429	-0.906632	0.455236	0.176949	-2.49859	0.1347	0.263109	-1.92627	0.24287	1.48691	0.572322	0.65033	0.527522	-0.922698	0.531139	0.94076	-0.0881009	0.930869	1.70923	0.77335	0.778169	0.56074	-0.834597	0.541373
Contig639	9.67338	16.8813	10.3222	15.3054	13.0541	10.9859	9.42644	23.1299	13.5338	14.0436	11.8263	9.3453	13.1781	50.9904	63.0879	69.5805	85.9966	21.3605	83.272	1.75203	0.809029	0.622902	1.32396	0.404862	0.835487	1.04286	0.0605496	1	1.32332	0.404167	0.690949	1.68002	0.748479	0.515395	1.26955	0.344312	0.73018	4.32941	2.11417	0.024614	5.62627	2.49218	0.023618	1.49669	0.581779	0.620002	0.7695	-0.378007	0.726234
Contig640	2133.79	2340.47	2808.67	2785.59	2770.94	2225.15	2504	2737.03	3215.25	2900.47	2224.83	1673.59	1955.63	1551.24	1781.65	2068.25	2283.49	1832.26	2112.89	1.1012	0.139078	0.883341	1.2994	0.377847	0.691778	1.09453	0.130313	0.915226	0.847468	-0.238769	0.829882	1.00609	0.00876591	0.946531	1.18718	0.247535	0.712857	1.04807	0.0677328	0.9695	1.14025	0.189345	0.85344	1.62122	0.697077	0.401983	0.91916	-0.121612	0.843116
Contig641	401.445	330.391	398.437	431.468	230.622	300.615	395.91	409.913	301.611	387.604	385.834	294.766	371.623	410.189	467.318	459.836	397.048	371.435	354.184	0.826259	-0.275333	0.783504	0.877825	-0.187994	0.747444	0.856493	-0.223487	0.754721	0.941257	-0.0873389	0.982255	0.964701	-0.0518465	0.992726	1.02491	0.0354925	0.990782	1.28966	0.366994	0.647633	1.11893	0.162124	0.864723	1.09682	0.133327	0.890815	1.15258	0.204869	0.740256
Contig642	412.731	95.2587	0	69.9677	241.935	584.251	294.79	444.607	248.442	352.027	54.6968	487.903	3.95344	0	2.33659	15.1262	29.2755	0	23.3162	0.231714	-2.10958	0.151942	0.247372	-2.01524	0.0421155	1.05401	0.0758924	1	0.936701	-0.0943391	1	0.21984	-2.18548	0.124931	0.234696	-2.09114	0.0196098	0.0734103	-3.76787	0.00184251	0.071408	-3.80777	0.00721428	1.41883	0.504699	0.925087	1.02804	0.0398964	0.982535
Contig643	0	1.20581	39.2244	26.2379	27.8487	0.99872	0	0	0	0	0	0	0	0	0	0	0	0	0	Inf	Inf	0.832693	Inf	Inf	0.00106036	Inf	Inf	1	0.0390731	-4.67768	0.0114747	2.44051	1.28718	0.925729	62.4602	5.96486	1.44319e-05	NA	NA	NA	NA	NA	NA	NA	NA	NA	NA	NA	NA
Contig644	90.2849	33.7626	39.2244	31.3397	59.1785	56.927	49.703	147.774	185.607	161.97	144.873	165.1	77.092	115.578	106.315	99.8328	107.953	150.71	155.441	0.375435	-1.41336	0.210614	0.475055	-1.07383	0.151819	0.583656	-0.77681	0.344492	0.790299	-0.33953	0.814996	0.643248	-0.636553	0.577143	0.81393	-0.297023	0.642793	0.962268	-0.0554889	0.787275	1.13745	0.1858	0.855617	1.36136	0.44505	0.685633	0.845989	-0.241288	0.617894
Contig645	364.364	367.771	441.791	502.893	238.454	443.432	543.306	792.84	1222.88	499.953	391.748	310.731	423.018	298.01	384.369	422.525	384.24	388.049	345.301	1.01334	0.019123	0.985595	1.07924	0.110014	0.946857	1.3371	0.419104	0.651473	0.938943	-0.0908908	0.974094	0.757868	-0.399981	0.675258	0.807151	-0.30909	0.591282	1.01717	0.0245664	0.975282	1.0114	0.0163581	0.981473	2.27552	1.1862	0.160848	1.00571	0.00820834	0.996659
Contig646	397.415	505.233	491.337	383.365	814.574	567.273	448.184	332.813	694.092	458.758	589.839	643.268	481.66	611.884	453.299	527.4	554.404	605.214	632.867	1.27633	0.351999	0.718057	1.40432	0.489874	0.610956	1.26306	0.336929	0.746802	0.908857	-0.137875	0.946038	1.0105	0.0150705	0.925556	1.11184	0.152946	0.825513	0.968312	-0.0464565	0.871589	1.05929	0.0830951	0.943776	0.877753	-0.188114	0.824761	0.914115	-0.129552	0.795802
Contig647	23.3773	42.2032	43.3533	56.8488	30.4595	52.9322	62.5573	68.1046	34.8013	29.9597	29.5659	31.5404	67.8673	16.9968	26.8708	27.2271	31.1052	33.2274	21.0956	1.81245	0.857939	0.469664	1.85558	0.891871	0.385644	2.43942	1.28654	0.221863	0.976754	-0.0339323	1	0.742984	-0.428597	0.717447	0.760666	-0.394665	0.564779	0.504569	-0.986877	0.255867	0.570082	-0.810759	0.397446	0.8879	-0.17153	0.817362	0.885081	-0.176118	0.823165
Contig648	41.1119	38.5858	51.6111	43.7298	31.3298	45.9411	51.4169	106.654	41.5682	26.2147	22.1744	17.133	24.3795	21.5293	31.544	26.2187	16.4674	34.4141	19.9853	0.942269	-0.0857888	0.967801	1.02375	0.0338598	1	1.16952	0.225913	0.873182	0.920412	-0.119649	1	0.805691	-0.311702	0.81662	0.875359	-0.192053	0.743099	1.21881	0.285478	0.786812	1.13277	0.179858	0.814168	2.79346	1.48206	0.216518	1.07596	0.105621	0.979803
Contig649	4.03058	2.41161	1.03222	2.18649	0.870271	1.99744	0.856949	1.28499	1.9334	1.87248	2.95659	3.50449	3.29453	2.26624	3.50489	1.00841	1.82972	1.18669	4.44117	0.600697	-0.735292	0.937048	0.336543	-1.57114	0.430958	0.350601	-1.5121	0.51001	1.7849	0.835845	0.751685	1.71333	0.776805	0.818243	0.959903	-0.05904	1	0.714295	-0.485408	0.711461	0.729627	-0.454769	0.89213	0.497816	-1.00632	0.569551	0.978987	-0.030639	1
Contig650	13.704	1.20581	12.3867	2.91532	16.5352	21.9718	13.7112	0	1.9334	0.936241	0	1.55755	1.31781	1.13312	0	0	3.65943	0	2.22059	0.0883377	-3.50083	0.105291	0.76811	-0.380615	0.631889	1.28793	0.365049	0.880167	0.115007	-3.12021	0.148189	0.0685892	-3.86588	0.0536532	0.596393	-0.745664	0.364286	0.196477	-2.34757	0.418861	1.36124	0.44492	1	0.66219	-0.594682	0.924918	0.144337	-2.79249	0.321055
Contig651	4.83669	6.02903	6.19333	18.9496	6.0919	12.9834	16.282	6.42496	11.6004	0.936241	11.8263	0.778775	0.658906	0	3.50489	2.01683	0	3.56008	0	1.25145	0.323602	0.971388	2.14133	1.09851	0.469246	2.98728	1.57883	0.316772	0.584426	-0.774907	0.677201	0.418927	-1.25523	0.467011	0.716817	-0.480323	0.66446	6.01845	2.58939	0.387729	1.64048	0.714121	0.918989	8.75072	3.1294	0.196579	3.66871	1.87527	0.453785
Contig652	126.56	126.61	123.867	116.613	187.108	138.822	166.248	19.2749	93.7701	58.0469	96.089	127.719	83.0221	71.3865	59.5831	70.5889	118.932	92.5621	185.419	1.00435	0.00626132	1	1.11703	0.159673	0.922723	1.19022	0.251225	0.813807	0.899122	-0.153412	0.934554	0.843837	-0.244964	0.827872	0.938513	-0.0915518	0.848091	0.705088	-0.504125	0.441696	1.25309	0.325486	0.730022	0.539425	-0.890505	0.318564	0.562681	-0.82961	0.169079
Contig653	1072.13	1021.32	706.039	886.258	1071.3	883.867	2024.11	3.85498	100.537	35.5772	13.3046	122.657	192.401	21.5293	28.0391	5.04206	20.1269	36.7875	17.7647	0.956372	-0.0643558	0.950113	0.821623	-0.283452	0.661015	1.33708	0.419088	0.615376	1.164	0.219096	0.720104	0.715268	-0.483443	0.577886	0.61449	-0.70254	0.209892	0.107432	-3.21851	0.000121462	0.157248	-2.66889	0.00502308	0.294322	-1.76453	0.0716113	0.683199	-0.549622	0.425982
Contig654	78.9993	119.375	85.6743	96.9345	68.7514	75.9027	115.688	105.369	102.47	107.668	88.6976	81.7714	103.448	128.042	123.839	83.6982	84.1669	119.856	101.037	1.51707	0.601283	0.568191	1.05573	0.0782448	0.995138	1.19674	0.259107	0.803584	1.43698	0.523038	0.469977	1.26767	0.342176	0.669655	0.882176	-0.180862	0.745432	1.14225	0.191882	0.827261	1.09361	0.129102	0.834928	1.13232	0.17928	0.832743	1.04448	0.0627795	0.984629
Contig655	16.9284	20.4987	45.4177	26.2379	37.4217	100.871	394.197	29.5548	136.305	356.708	41.3922	55.293	56.007	2.26624	8.17807	14.1178	12.808	15.427	3.33088	1.2157	0.281782	0.949655	2.13767	1.09604	0.889346	14.401	3.8481	0.295264	0.5687	-0.81426	0.978337	0.0844174	-3.56632	0.338515	0.148439	-2.75206	0.111209	0.295522	-1.75866	0.28779	0.188272	-2.40911	0.26208	3.12554	1.6441	0.491221	1.56966	0.650449	0.796042
Contig656	6.44892	20.4987	11.3544	17.4919	15.6649	8.98848	5.99864	14.1349	12.5671	10.2987	0	5.06204	16.4726	11.3312	1.1683	14.1178	32.9349	14.2403	25.5367	3.1912	1.6741	0.285577	2.28428	1.19174	0.405371	1.14929	0.200749	1	1.39702	0.482357	0.628429	2.77666	1.47335	0.199125	1.98755	0.990994	0.291822	0.615865	-0.699313	0.71869	2.24069	1.16395	0.269254	1.14021	0.189302	0.80841	0.274855	-1.86326	0.0360266
Contig657	1307.52	1044.23	327.214	662.507	482.13	260.666	1063.47	142.634	157.572	192.866	164.09	160.038	202.284	159.77	169.403	123.026	201.269	193.431	154.331	0.801793	-0.318698	0.757845	0.372533	-1.42456	0.0584262	0.498653	-1.00389	0.239411	2.15227	1.10586	0.144791	1.60792	0.685193	0.421773	0.747079	-0.420668	0.472425	0.848155	-0.2376	0.73641	1.0063	0.00905466	1	0.904725	-0.144449	0.89695	0.842848	-0.246655	0.701278
Contig658	6.44892	18.0871	9.28999	16.0343	13.0541	17.977	17.9959	12.8499	11.6004	10.2987	20.6961	10.5135	6.58906	11.3312	7.00977	12.101	10.9783	10.6802	14.4338	2.81577	1.49353	0.337755	1.96959	0.977892	0.494046	2.75563	1.46238	0.304811	1.42962	0.515635	0.615687	1.02182	0.0311458	0.960613	0.71475	-0.484489	0.599657	1.49264	0.577864	0.737028	1.40369	0.489221	0.716064	1.35208	0.435176	0.790697	1.06337	0.0886435	1
Contig659	65.2953	69.9368	53.6755	32.7974	58.3082	82.8938	71.1268	21.8449	82.1697	66.4731	72.4363	100.462	71.1618	132.575	96.9685	48.4038	38.424	46.2811	48.8529	1.07532	0.104768	0.935827	0.73439	-0.445382	0.504405	1.16576	0.22127	0.876709	1.46424	0.550149	0.439724	0.922421	-0.116502	0.973004	0.629967	-0.666652	0.28331	1.01889	0.0270032	0.94073	0.517375	-0.950717	0.286545	0.660312	-0.59878	0.523851	1.96935	0.97772	0.179769
Contig660	143.488	45.8206	46.4499	112.24	188.849	233.7	183.387	12.8499	37.7014	132.946	112.35	160.038	172.633	54.3897	91.127	108.909	47.5726	39.1609	16.6544	0.320597	-1.64117	0.121157	0.797567	-0.326322	0.665141	1.4369	0.522958	0.604402	0.401968	-1.31485	0.159439	0.223117	-2.16413	0.030545	0.555062	-0.84928	0.197613	0.550037	-0.862399	0.25826	0.206396	-2.27651	0.00594662	0.367323	-1.44488	0.114956	2.66496	1.41411	0.0355053
Contig661	53.2036	90.4355	56.7722	64.8659	105.303	30.9603	68.5559	24.4149	39.6348	30.896	57.6534	77.0987	93.5646	35.1267	25.7025	53.4459	60.3806	41.5343	46.6323	1.70652	0.771061	0.477319	1.40886	0.494529	0.630218	0.92215	-0.116926	0.900715	1.21128	0.276532	0.685989	1.85059	0.887987	0.308262	1.5278	0.611456	0.413345	0.502438	-0.992984	0.208788	0.578272	-0.790179	0.345454	0.369581	-1.43604	0.100844	0.86886	-0.202805	0.796828
Contig662	16.9284	24.1161	18.58	11.6613	19.146	92.881	65.9851	5.13997	2.90011	4.6812	39.9139	1.94694	1.97672	22.6624	21.0293	61.5132	45.7429	28.4807	46.6323	1.43023	0.516247	0.7048	0.966589	-0.0490254	0.889048	4.64028	2.21421	0.0479247	1.47967	0.565273	0.49137	0.308221	-1.69796	0.129434	0.208304	-2.26324	0.00120699	18.4582	4.20619	0.000183899	20.4756	4.35583	0.000248573	2.15764	1.10946	0.43659	0.901475	-0.14964	0.880814
Contig663	25.7957	34.9684	35.0955	50.2893	47.8649	55.9283	55.7017	15.4199	51.2352	88.0067	66.5232	28.4253	30.3097	46.4579	53.7416	50.4206	38.424	24.9206	38.8603	1.36095	0.444618	0.723695	1.70956	0.773621	0.451597	2.13783	1.09614	0.303508	0.796086	-0.329004	0.798157	0.636606	-0.651527	0.566725	0.79967	-0.322523	0.65496	1.8441	0.88292	0.364065	1.15659	0.209872	0.873471	1.75153	0.808612	0.297774	1.59444	0.673048	0.354661
Contig664	544.934	78.3774	439.726	297.363	1221.86	194.75	393.34	1.28499	4.83351	16.8523	19.2178	31.9298	160.114	67.9871	22.1976	44.3702	47.5726	13.0536	262.029	0.144398	-2.79188	0.202976	1.18363	0.243219	1	0.532161	-0.910066	0.517646	0.121996	-3.03509	0.164475	0.271343	-1.88181	0.375216	2.2242	1.15329	0.422338	0.398538	-1.32721	0.492026	1.11564	0.157871	0.850477	0.079475	-3.65336	0.0888248	0.357228	-1.48508	0.289344
Contig665	122.529	83.2006	251.862	344.737	192.33	376.517	245.087	105.369	284.21	29.9597	115.307	7.00897	21.7439	9.06495	18.6927	44.3702	14.6377	33.2274	21.0956	0.681712	-0.552767	0.594051	2.13682	1.09546	0.211957	2.50901	1.32712	0.161062	0.319031	-1.64823	0.0729228	0.271706	-1.87988	0.0519147	0.851659	-0.231652	0.753531	3.24523	1.69832	0.48532	1.58963	0.668688	0.715381	9.65634	3.27148	0.124948	2.0415	1.02963	0.611126
Contig666	178.151	299.04	232.25	250.718	168.833	580.256	294.79	494.722	493.985	301.47	310.441	145.631	227.981	372.796	396.052	313.616	314.711	322.781	313.103	1.68521	0.75293	0.448456	1.21453	0.2804	0.78812	2.43074	1.28139	0.177503	1.38754	0.47253	0.487156	0.693292	-0.528464	0.605393	0.499655	-1.00099	0.109979	1.85852	0.894158	0.272467	1.6892	0.756343	0.373156	2.29324	1.19739	0.165524	1.10024	0.137815	0.847095
Contig667	7.25504	12.0581	50.5788	27.6956	7.83244	8.98848	8.56949	19.2749	12.5671	22.4698	26.6093	3.1151	6.58906	26.0617	38.5537	18.1514	23.7863	16.6137	21.0956	1.6686	0.73864	0.809427	3.9641	1.98699	0.474854	1.19571	0.257862	1	0.420928	-1.24835	0.706461	1.3955	0.480778	0.744265	3.31528	1.72913	0.303974	5.61543	2.4894	0.0142346	4.20649	2.07262	0.0542355	3.72013	1.89535	0.0593193	1.33494	0.416777	0.595668
Contig668	5.64281	24.1161	51.6111	34.255	19.146	19.9744	28.2793	29.5548	46.4017	57.1107	20.6961	14.7967	5.27125	5.6656	7.00977	10.0841	14.6377	7.12016	2.22059	4.29069	2.10121	0.132184	6.19764	2.63172	0.0364331	4.22052	2.07742	0.0992988	0.69231	-0.53051	0.718386	1.01662	0.0237876	0.975109	1.46845	0.554297	0.547592	1.08191	0.11358	0.880207	0.79522	-0.330574	0.52429	4.41693	2.14304	0.04007	1.36052	0.444154	0.555608
Contig669	1.61223	0	6.19333	0	2.61081	2.99616	0.856949	0	3.86681	0.936241	0	3.1151	6.58906	2.26624	3.50489	1.00841	3.65943	1.18669	3.33088	0	#NAME?	0.838729	1.82048	0.864318	1	1.18417	0.243879	1	0	#NAME?	0.692406	0	#NAME?	0.826698	1.53734	0.620438	0.951196	0.348147	-1.52223	0.346206	0.559676	-0.837337	0.63712	0.327499	-1.61044	0.382428	0.622052	-0.684894	0.767647
Contig670	8.06115	6.02903	5.16111	4.37298	6.0919	17.977	23.1376	6.42496	6.76691	11.2349	5.91317	8.56652	3.29453	1.13312	1.1683	2.01683	0	1.18669	3.33088	0.750871	-0.413363	0.905364	0.641794	-0.639818	0.566469	2.5179	1.33222	0.369556	1.16996	0.226454	0.872187	0.298213	-1.74558	0.277603	0.254892	-1.97204	0.0304062	0.430855	-1.21472	0.232785	0.253646	-1.97911	0.23833	1.37245	0.456755	0.815576	1.69865	0.764385	0.916829
Contig671	9.67338	4.82322	2.06444	6.55947	10.4433	3.99488	21.4237	1.28499	5.80021	16.8523	4.43488	4.67265	3.29453	3.39936	1.1683	1.00841	7.31886	0	2.22059	0.500581	-0.998326	0.730946	0.648783	-0.624191	0.642735	1.2933	0.371058	0.925417	0.771568	-0.374135	1	0.387056	-1.36938	0.595717	0.501649	-0.995249	0.411258	0.626859	-0.673788	0.589015	0.797163	-0.327052	0.701814	2.00172	1.00124	0.533255	0.786362	-0.346735	1
Contig672	3.22446	4.82322	4.12888	4.37298	6.96217	4.9936	7.71254	2.56999	5.80021	5.61745	2.95659	10.1241	2.63562	2.26624	2.33659	3.02524	7.31886	4.74678	1.11029	1.50174	0.586637	0.909684	1.58478	0.664284	0.877733	1.94442	0.959337	0.715034	0.947602	-0.0776475	1	0.772335	-0.372701	1	0.815042	-0.295053	0.808471	0.414748	-1.26969	0.251208	0.68732	-0.540946	0.532847	0.730133	-0.453768	0.691852	0.603427	-0.728748	0.682863
Contig673	9.67338	10.8523	5.16111	2.18649	10.4433	8.98848	5.14169	10.2799	6.76691	4.6812	14.7829	14.7967	13.837	9.06495	11.683	7.05889	7.31886	3.56008	16.6544	1.12631	0.171599	0.984394	0.606508	-0.721401	0.504204	0.722669	-0.468593	0.699697	1.85703	0.893	0.443426	1.55854	0.640192	0.62681	0.839261	-0.252808	0.83244	0.741979	-0.43055	0.579795	0.639727	-0.644471	0.617561	0.504623	-0.986721	0.293691	1.15984	0.213921	0.976252
Contig674	4.03058	7.23484	1.03222	12.3901	10.4433	1.99744	0	15.4199	20.3007	5.61745	14.7829	14.4073	13.1781	12.4643	3.50489	5.04206	16.4674	4.74678	9.99264	1.80209	0.849671	0.786215	1.95085	0.964106	0.705475	0.246135	-2.02248	0.332123	0.923744	-0.114436	1	7.32154	2.87215	0.1506	7.92594	2.98658	0.0693425	0.647107	-0.627924	0.430151	0.75239	-0.410447	0.592945	0.995146	-0.00701968	0.958712	0.860068	-0.217477	0.874267
Contig675	170.09	114.552	100.125	112.969	194.941	249.68	146.538	226.159	210.741	117.966	119.742	247.261	389.413	52.1235	72.4343	73.6141	65.8698	68.8282	78.8308	0.67614	-0.564607	0.583992	0.792103	-0.33624	0.614613	1.15238	0.204622	0.894683	0.853601	-0.228367	0.853487	0.586731	-0.769229	0.440222	0.68736	-0.540862	0.407075	0.248892	-2.00641	0.00749882	0.222685	-2.16692	0.012499	0.578738	-0.789018	0.327009	1.11769	0.160514	0.908857
Contig676	52.3975	73.5542	65.0299	72.1542	56.5676	49.936	46.2752	68.1046	35.768	36.5134	48.7837	66.5853	84.34	55.5228	49.0684	57.4795	49.4023	37.9742	51.0735	1.40933	0.495006	0.657074	1.22644	0.294476	0.806009	0.907273	-0.140391	0.834894	1.14912	0.20053	0.758279	1.55337	0.635397	0.44501	1.35179	0.434867	0.534749	0.696748	-0.521291	0.536917	0.609451	-0.714417	0.426453	0.618536	-0.693071	0.364906	1.14324	0.193127	0.782217
Contig677	74.1626	9.64645	12.3867	1.45766	0.870271	295.621	334.21	7.70996	25.1342	20.5973	2.95659	3.89387	5.93015	6.79871	3.50489	0	0	0	7.77205	0.130586	-2.93693	0.0143891	0.0665413	-3.90961	3.68388e-07	4.19401	2.06833	0.0337776	1.96248	0.972681	0.276928	0.0311364	-5.00526	2.92716e-05	0.0158658	-5.97794	6.84533e-16	0.672448	-0.572504	0.643048	0.526374	-0.92584	0.730548	3.61137	1.85255	0.0801244	1.27751	0.353336	1
Contig678	100.764	96.4645	164.123	143.58	51.346	194.75	199.669	151.629	98.6036	90.8154	68.0015	63.4702	69.1851	65.7209	71.266	73.6141	69.5292	70.0149	68.8382	0.961115	-0.0572196	0.969141	1.18689	0.247191	0.852962	1.93355	0.951253	0.313606	0.809773	-0.30441	0.803861	0.497072	-1.00847	0.292941	0.613841	-0.704063	0.236392	1.04769	0.0672077	0.964908	1.04358	0.0615397	0.960171	1.70965	0.773698	0.434173	1.00394	0.00566805	1
Contig679	0	0	4.12888	1.45766	0.870271	48.9373	123.401	2.56999	0	0	0	0	0	0	0	0	0	0	0	NA	NA	NA	Inf	Inf	0.655817	Inf	Inf	0.046697	0	#NAME?	0.804253	0	#NAME?	0.0642757	0.0253895	-5.29962	0.00327333	NA	NA	NA	NA	NA	NA	Inf	Inf	0.921146	NA	NA	NA
Contig680	4.83669	171.224	61.9333	34.9839	46.9947	8.98848	2.57085	0	0	3.74496	0	0.389387	0	2.26624	8.17807	113.951	34.7646	39.1609	18.875	35.5412	5.15142	0.000108903	9.87599	3.30393	0.00651087	1.18417	0.243879	1	3.59875	1.8475	0.0140196	30.0135	4.90754	3.02109e-07	8.33999	3.06005	0.000272982	160.227	7.32397	0.137748	158.838	7.31142	0.1633	6.44108	2.6873	0.731507	1.00874	0.0125546	0.984178
Contig681	36.2752	27.7335	33.0311	37.1704	26.1081	43.9437	127.685	272.418	95.7035	341.728	130.09	82.1608	63.255	94.0489	85.2856	48.4038	51.232	36.7875	24.4265	0.767557	-0.381655	0.839294	0.880991	-0.1828	0.796498	2.33116	1.22105	0.420367	0.871242	-0.198854	1	0.32926	-1.6027	0.309444	0.37792	-1.40385	0.122897	1.22777	0.29604	0.905013	0.513997	-0.960168	0.237409	3.25301	1.70178	0.0900847	2.38867	1.25621	0.0859491
Contig682	934.287	1005.64	881.517	1124.59	1026.05	1120.56	1295.71	1279.85	1414.28	1261.12	1204.81	796.297	830.221	738.794	991.883	1108.25	1127.1	1025.3	981.499	1.08063	0.111875	0.906814	1.07488	0.10417	0.94087	1.27711	0.352885	0.707302	1.00536	0.00770527	1	0.846153	-0.24101	0.814647	0.841646	-0.248715	0.67276	1.2403	0.310692	0.755007	1.28015	0.356312	0.718893	1.61655	0.69292	0.422607	0.968874	-0.0456192	0.933591
Contig683	91.8971	65.1135	51.6111	40.0857	109.654	400.487	107.119	499.862	194.307	131.074	147.829	3.89387	1.31781	69.1203	53.7416	52.4375	12.808	27.294	3.33088	0.711351	-0.491366	0.845589	0.722737	-0.468457	0.64229	2.73721	1.45271	0.596888	0.984246	-0.0229094	1	0.259882	-1.94407	0.456587	0.264042	-1.92116	0.161333	30.9739	4.95298	0.0203057	5.53855	2.46951	0.253317	105.52	6.72138	0.00258422	5.59241	2.48347	0.0779492
Contig684	91.8971	80.789	121.802	158.156	226.271	120.845	209.952	89.9495	197.207	163.842	122.698	217.278	142.324	94.0489	87.6221	95.7992	95.1452	118.669	114.36	0.882602	-0.180164	0.874967	1.81974	0.863736	0.339047	1.77567	0.828367	0.363401	0.485014	-1.0439	0.260665	0.497052	-1.00853	0.283361	1.02482	0.0353691	0.999201	0.555548	-0.848017	0.230548	0.606763	-0.720795	0.402016	0.834	-0.261881	0.761909	0.915593	-0.127222	0.779082
Contig685	54.8158	84.4064	60.901	55.3911	46.1244	61.9206	35.1349	159.339	70.5692	37.4496	79.8278	29.2041	51.3947	57.7891	53.7416	28.2356	27.4457	21.3605	33.3088	1.54591	0.628457	0.568463	0.983412	-0.0241315	0.907151	0.875978	-0.191033	0.764451	1.57199	0.652588	0.380805	1.76478	0.81949	0.315339	1.12264	0.166902	0.810822	1.35742	0.440872	0.706472	0.676551	-0.563729	0.615856	2.20396	1.1401	0.301394	2.00639	1.0046	0.232096
Contig686	108.826	112.14	148.64	143.58	110.524	98.8733	94.2644	102.799	91.8367	73.0268	84.2627	183.402	122.556	41.9254	64.2562	74.6225	82.3372	92.5621	66.6176	1.03453	0.0489798	0.970139	1.22841	0.296797	0.794269	0.876851	-0.189597	0.778923	0.84217	-0.247817	0.847234	1.17983	0.238577	0.738867	1.40094	0.486394	0.471564	0.432556	-1.20904	0.100809	0.52473	-0.930352	0.25747	0.582037	-0.780816	0.294795	0.824341	-0.278687	0.65723
Contig687	99.1522	150.726	166.188	166.173	130.541	124.84	135.398	200.459	321.912	190.057	282.354	457.92	178.563	176.767	92.2953	210.758	247.012	341.768	383.051	1.52616	0.609906	0.552656	1.54923	0.631548	0.505713	1.2963	0.374405	0.713682	0.985111	-0.0216422	1	1.17732	0.235501	0.742515	1.19511	0.257144	0.716054	0.598283	-0.7411	0.249785	1.01609	0.0230319	1	0.744738	-0.425196	0.533093	0.588808	-0.764132	0.179025
Contig688	52.3975	50.6439	69.1588	73.6119	35.6811	37.9514	41.1335	131.069	116.004	78.6442	69.4798	28.4253	27.0151	101.981	75.9392	111.934	118.932	96.1222	122.132	0.970356	-0.0434138	0.991738	1.13221	0.17914	0.917285	0.745457	-0.423803	0.609427	0.857047	-0.222554	0.891008	1.30169	0.380389	0.65227	1.51881	0.602943	0.405579	3.23436	1.69348	0.0574721	4.04248	2.01524	0.0393768	3.90577	1.96561	0.0396812	0.800092	-0.321763	0.655719
Contig689	4109.57	1225.1	3851.22	2864.3	5319.1	6541.62	7913.07	249.289	720.193	400.711	467.14	651.445	1886.45	575.625	244.174	626.224	483.045	592.16	2218.37	0.299288	-1.74039	0.0769995	0.968561	-0.0460856	0.86022	1.73669	0.796343	0.366818	0.309003	-1.69431	0.0595995	0.172332	-2.53674	0.00723229	0.557704	-0.842429	0.133831	0.375466	-1.41324	0.215183	0.861659	-0.214811	0.949877	0.357862	-1.48252	0.239577	0.435748	-1.19843	0.133888
Contig690	115.274	22.9103	21.6766	24.7802	31.3298	59.9232	13.7112	2.56999	31.9012	27.151	17.7395	100.073	28.9919	23.7955	14.0195	28.2356	18.2972	16.6137	29.9779	0.199532	-2.32531	0.0479995	0.223205	-2.16356	0.0054885	0.316626	-1.65915	0.0440305	0.893942	-0.161746	0.972964	0.630181	-0.666161	0.623047	0.704946	-0.504415	0.547269	0.324579	-1.62336	0.0772257	0.33487	-1.57833	0.131875	0.317745	-1.65406	0.109747	0.969267	-0.0450346	0.946599
Contig691	42.7241	15.6755	33.0311	20.4073	41.773	60.9219	54.8447	65.5346	36.7347	41.1946	11.8263	37.7706	15.8137	5.6656	14.0195	19.1598	18.2972	16.6137	4.44117	0.368352	-1.44084	0.243334	0.737389	-0.439501	0.533244	1.33896	0.421111	0.726973	0.499535	-1.00134	0.408114	0.275103	-1.86195	0.103207	0.550719	-0.860612	0.192473	0.47266	-1.08112	0.191618	0.488389	-1.0339	0.202238	1.78377	0.834932	0.511363	0.967795	-0.0472266	0.976573
Contig692	266.018	242.367	371.6	297.363	388.141	323.585	310.216	291.693	314.178	254.658	144.873	230.128	213.486	217.559	185.759	217.817	142.718	196.991	192.081	0.914697	-0.128634	0.902646	1.31659	0.396811	0.700163	1.17713	0.235275	0.831828	0.694745	-0.525445	0.590876	0.777056	-0.363909	0.720207	1.11848	0.161536	0.835032	0.861685	-0.214768	0.789844	0.796517	-0.328223	0.742926	1.28969	0.367021	0.700747	1.08182	0.113456	0.899304
Contig693	382.905	261.66	200.251	192.411	232.362	517.337	283.65	336.668	168.206	78.6442	743.581	487.903	330.771	545.03	510.545	184.539	164.674	206.485	194.301	0.686059	-0.543596	0.585349	0.540538	-0.887532	0.198988	1.03502	0.0496648	1	1.26921	0.343936	0.593604	0.662843	-0.593261	0.55235	0.522247	-0.937196	0.129738	1.20913	0.273964	0.943586	0.459191	-1.12283	0.184899	0.474269	-1.07622	0.11696	2.63317	1.3968	0.0540987
Contig694	107.213	72.3484	229.153	188.038	115.746	187.759	176.531	86.0945	101.504	58.9832	82.7844	219.615	301.779	56.656	53.7416	99.8328	65.8698	105.616	97.7058	0.677477	-0.561755	0.594178	1.65301	0.725092	0.450948	1.67882	0.747451	0.434098	0.409846	-1.28685	0.175551	0.403543	-1.30921	0.174139	0.984621	-0.0223596	0.931725	0.280264	-1.83514	0.018695	0.342778	-1.54466	0.088425	0.314071	-1.67084	0.0418104	0.817626	-0.290488	0.598222
Contig695	3.22446	6.02903	7.22555	7.28831	2.61081	3.99488	5.14169	6.42496	4.83351	7.48993	1.47829	3.89387	3.29453	5.6656	5.84148	5.04206	3.65943	1.18669	9.99264	1.87718	0.908565	0.765482	1.76785	0.821996	0.800113	1.39883	0.484225	0.959282	1.06184	0.0865691	0.932452	1.34196	0.42434	0.823496	1.2638	0.337771	0.889709	1.25183	0.324041	0.859903	1.37397	0.458354	0.757174	1.73597	0.795741	0.601166	0.911104	-0.134313	0.932474
Contig696	132.203	135.05	170.316	151.597	127.93	176.773	174.818	210.739	127.605	141.372	172.96	109.418	92.2468	133.708	158.888	150.253	170.164	174.444	142.118	1.02558	0.0364395	0.977897	1.12941	0.175567	0.914039	1.31384	0.393793	0.697985	0.908068	-0.139127	0.953026	0.780595	-0.357354	0.735341	0.859622	-0.218226	0.696767	1.5239	0.607772	0.536415	1.60392	0.681602	0.494649	1.58293	0.662597	0.527746	0.950112	-0.07383	0.898638
Contig697	6.44892	16.8813	13.4189	9.4748	8.70271	9.9872	16.282	21.8449	13.5338	14.9799	22.1744	7.78775	9.88359	7.93183	14.0195	16.1346	12.808	18.9871	7.77205	2.62805	1.39399	0.39352	1.62753	0.702688	0.72215	2.00971	1.00699	0.515964	1.61474	0.691303	0.483874	1.30768	0.387006	0.74623	0.809836	-0.304298	0.6889	1.70056	0.76601	0.505416	1.48596	0.571397	0.625748	1.89492	0.922134	0.407382	1.14442	0.194613	0.88724
Contig698	60.4586	74.76	57.8044	82.3579	80.9352	60.9219	110.546	96.3744	81.203	96.4328	54.6968	42.4432	61.2782	29.4611	43.2269	47.3954	62.2103	47.4678	59.9558	1.24144	0.312014	0.780332	1.21011	0.275142	0.797844	1.39888	0.484276	0.616524	1.02589	0.0368719	0.923834	0.88745	-0.172262	0.889695	0.865057	-0.209133	0.724168	0.840186	-0.251219	0.748926	1.08627	0.119377	0.906969	1.75607	0.81235	0.349982	0.773463	-0.370596	0.576363
Contig699	9.67338	7.23484	10.3222	4.37298	12.1838	42.945	28.2793	10.2799	10.6337	7.48993	7.39146	11.6816	11.8603	4.53248	9.34636	6.05048	1.82972	7.12016	2.22059	0.750871	-0.413363	0.874344	0.919676	-0.120803	0.843782	3.64137	1.86448	0.153265	0.816452	-0.292561	1	0.206206	-2.27785	0.102962	0.252563	-1.98528	0.0124537	0.578987	-0.788396	0.418808	0.314804	-1.66747	0.19434	0.801921	-0.318469	0.752998	1.8392	0.879076	0.491435
Contig700	148.325	103.699	210.573	214.276	189.719	201.741	134.541	104.084	253.276	96.4328	103.48	311.899	117.285	63.4547	58.4148	130.085	117.102	172.071	126.573	0.701901	-0.510661	0.621944	1.37399	0.458372	0.636503	1.12122	0.165067	0.924731	0.510848	-0.969033	0.297463	0.626016	-0.675728	0.500376	1.22544	0.293305	0.634703	0.413926	-1.27255	0.0822475	0.644437	-0.633889	0.432389	0.702927	-0.508553	0.49018	0.642307	-0.638665	0.304712
Contig701	54.0097	135.05	129.028	63.4083	84.4163	27.9642	77.9824	15.4199	7.73361	58.9832	69.4798	12.071	15.8137	87.2502	86.4538	98.8244	43.9132	77.1351	73.2794	2.51037	1.3279	0.211793	1.7029	0.767993	0.474865	0.96659	-0.0490239	1	1.47418	0.559909	0.3989	2.59714	1.37693	0.107805	1.76176	0.817017	0.309644	6.11694	2.61281	0.00509437	4.62719	2.21014	0.0178912	1.96246	0.97266	0.241828	1.32195	0.402673	0.616914
Contig702	462.71	254.425	300.376	256.548	296.763	356.543	456.754	290.408	199.141	243.423	201.048	354.343	420.382	247.02	276.886	256.137	270.798	310.914	255.367	0.552034	-0.857171	0.387468	0.611482	-0.709618	0.29098	0.867731	-0.204679	0.770419	0.90278	-0.147553	0.938303	0.636181	-0.652492	0.478966	0.70469	-0.504939	0.36605	0.631661	-0.662779	0.40865	0.717571	-0.478807	0.586088	0.629209	-0.66839	0.389658	0.880276	-0.183972	0.774925
Contig703	28.214	26.5277	0	2.18649	0.870271	49.936	107.119	149.059	314.178	1093.53	127.133	601.214	2423.46	31.7273	10.5147	22.1851	45.7429	36.7875	16.6544	0.943952	-0.0832148	0.989305	0.0357684	-4.80517	0.000533716	2.74452	1.45655	0.364919	26.3907	4.72196	0.000909519	0.343941	-1.53977	0.353904	0.0130327	-6.26172	9.72358e-07	0.0315054	-4.98826	0.00472958	0.0217351	-5.52383	0.00924846	0.342061	-1.54768	0.472545	1.44952	0.535574	0.811977
Contig704	9.67338	159.166	766.94	505.08	506.498	168.784	14.5681	7.70996	3.86681	18.7248	1.47829	2.72571	7.24796	10.1981	7.00977	10.0841	27.4457	60.5214	28.8676	16.5192	4.04607	0.000747356	61.0703	5.9324	1.33654e-06	9.40598	3.23358	0.00474349	0.270494	-1.88633	0.0527292	1.75624	0.81249	0.266457	6.49271	2.69882	0.000124907	1.43731	0.523373	0.515065	7.76406	2.95681	0.00507382	2.021	1.01507	0.28345	0.185124	-2.43344	0.00202274
Contig705	33.8568	34.9684	22.7089	28.4244	11.3135	27.9642	26.5654	92.5195	37.7014	20.5973	26.6093	28.4253	34.2631	30.5942	30.3757	27.2271	21.9566	33.2274	18.875	1.03692	0.0523001	0.991929	0.61316	-0.705665	0.407141	0.795755	-0.329604	0.702316	1.6911	0.757965	0.386022	1.30306	0.381904	0.673076	0.770538	-0.376062	0.632305	0.913367	-0.130733	0.879512	0.784252	-0.350611	0.74298	1.59966	0.677768	0.596563	1.16464	0.219878	0.806171
Contig706	26.6018	34.9684	18.58	13.8478	61.7893	35.9539	35.1349	61.6796	30.9345	31.8322	38.4356	45.1689	48.1001	20.3961	26.8708	43.3617	45.7429	40.3476	41.0809	1.31971	0.400223	0.804199	1.16505	0.220392	0.969689	1.32023	0.400794	0.828144	1.13275	0.179831	0.791572	0.999605	-0.000570281	0.951352	0.882458	-0.180401	0.81369	0.690418	-0.534457	0.508453	0.905924	-0.142539	0.85804	0.887558	-0.172087	0.748893	0.762115	-0.391919	0.583606
Contig707	1.61223	0	2.06444	2.91532	0.870271	0	0	2.56999	0	0.936241	0	0.778775	0.658906	1.13312	0	1.00841	0	3.56008	1.11029	0	#NAME?	0.862783	1.20675	0.271127	1	0	#NAME?	0.42411	0	#NAME?	0.888418	NA	NA	NA	Inf	Inf	0.355797	0.743655	-0.427294	1	2.15485	1.10759	0.735524	1.62591	0.701243	1	0.345108	-1.53488	0.51975
Contig708	4.03058	10.8523	7.22555	16.0343	8.70271	12.9834	2.57085	5.13997	18.3673	15.9161	8.86976	5.84081	8.56578	5.6656	4.67318	8.0673	32.9349	37.9742	21.0956	2.70313	1.43463	0.45654	2.627	1.39342	0.390357	1.91328	0.936046	0.697803	1.02898	0.0412173	1	1.41283	0.498587	0.670838	1.37304	0.45737	0.60143	0.943938	-0.0832365	0.966995	4.23862	2.08359	0.0556155	1.8169	0.861482	0.338461	0.2227	-2.16683	0.00582598
Contig709	71.7442	244.779	176.51	101.307	114.876	30.9603	77.9824	34.6948	62.8356	44.9396	159.656	112.144	130.463	315.007	320.113	348.911	365.943	307.354	356.404	3.42532	1.77624	0.0887164	1.81832	0.862605	0.390377	0.748399	-0.41812	0.635135	1.88378	0.913634	0.185773	4.57686	2.19436	0.00831008	2.42961	1.28072	0.0810136	2.35181	1.23377	0.130453	2.81984	1.49562	0.108035	0.390073	-1.35819	0.111327	0.834021	-0.261844	0.73353
Contig710	1000.39	687.31	783.456	920.513	757.136	6284.95	2379.75	1405.78	951.235	1619.7	1158.98	702.455	750.494	913.294	1008.24	818.831	891.072	1050.22	1135.83	0.68976	-0.535833	0.794655	0.815546	-0.294161	0.723368	4.28915	2.10069	0.321442	0.845765	-0.241672	1	0.160815	-2.63652	0.213633	0.190142	-2.39485	0.0485332	1.33861	0.420741	0.672076	1.40703	0.492658	0.546759	1.82125	0.864926	0.323203	0.951373	-0.0719166	0.828676
Contig711	12.0917	20.4987	65.0299	20.4073	24.3676	18.9757	15.4251	17.9899	12.5671	14.9799	19.2178	7.39836	21.085	19.263	22.1976	15.1262	18.2972	43.9077	31.0882	1.70197	0.767209	0.719511	3.02646	1.59763	0.446844	1.40622	0.491827	0.881339	0.562364	-0.830424	0.760415	1.21031	0.275381	0.797953	2.15219	1.10581	0.419451	1.32538	0.406405	0.623268	2.17127	1.11854	0.179216	1.0617	0.0863735	0.894701	0.610416	-0.712135	0.265527
Contig712	157.192	122.992	149.672	103.494	221.049	177.772	203.954	156.769	121.804	209.718	112.35	86.0546	89.6112	61.1884	85.2856	107.9	91.4858	80.6952	97.7058	0.785526	-0.348268	0.738723	0.997302	-0.00389751	0.904323	1.1992	0.262077	0.803492	0.787651	-0.344371	0.767033	0.65504	-0.610346	0.527407	0.831637	-0.265975	0.614867	1.04154	0.058714	1	1.02094	0.029905	0.99016	1.84966	0.887257	0.312279	1.02017	0.028809	1
Contig713	33.0507	33.7626	22.7089	32.0685	56.5676	56.927	49.703	80.9545	56.0687	51.4933	22.1744	47.5053	28.9919	22.6624	35.0489	41.3449	27.4457	40.3476	34.4191	1.02558	0.0364395	1	1.11115	0.152047	0.939456	1.59438	0.672993	0.547491	0.922993	-0.115608	0.98986	0.643248	-0.636553	0.585828	0.696915	-0.520945	0.46604	0.791589	-0.337176	0.669544	0.888337	-0.170821	0.858937	1.64036	0.714012	0.537779	0.891091	-0.166355	0.807601
Contig714	41.918	51.8497	14.4511	26.2379	11.3135	28.9629	27.4224	38.5498	96.6702	74.8993	70.958	40.1069	50.0768	60.0553	49.0684	34.286	34.7646	45.0944	45.522	1.24182	0.312462	0.804843	0.411659	-1.28048	0.140909	0.664604	-0.589434	0.506123	3.01664	1.59294	0.068204	1.86852	0.901896	0.325019	0.619405	-0.691046	0.386943	1.18507	0.244969	0.862067	0.923328	-0.115086	0.966048	1.54732	0.629771	0.414675	1.28347	0.360055	0.707286
Contig715	27.4079	38.5858	37.16	43.7298	85.2866	36.9526	52.2739	37.2648	667.991	964.328	11.8263	45.5583	19.1083	11.3312	11.683	11.0925	7.31886	15.427	15.5441	1.4134	0.499174	0.682857	2.00012	1.00009	0.327722	1.60675	0.68415	0.521014	0.706659	-0.500914	0.663221	0.879664	-0.184976	0.911241	1.24482	0.315938	0.688573	0.354882	-1.49459	0.438427	0.393908	-1.34407	0.606705	17.1922	4.10368	0.195885	0.900927	-0.150518	0.866981
Contig716	8.86727	14.4697	10.3222	8.01714	14.7946	8.98848	18.8529	26.9848	7.73361	10.2987	4.43488	7.78775	8.56578	12.4643	19.861	5.04206	7.31886	8.30686	7.77205	1.63826	0.712167	0.683488	1.23563	0.305248	0.948889	1.54812	0.630517	0.688279	1.32585	0.406919	0.674026	1.05823	0.0816507	0.958214	0.79815	-0.325268	0.66746	1.27502	0.350518	0.775631	0.950406	-0.0733837	1	1.83195	0.873381	0.532057	1.34155	0.423902	0.677104
Contig717	12926.9	4498.86	3677.8	5554.42	8890.69	8041.69	11909.9	51.3997	987.003	302.406	87.2193	522.947	698.44	123.51	95.8002	54.4543	170.164	227.845	257.588	0.349401	-1.51704	0.120607	0.462531	-1.11238	0.111657	0.761664	-0.392773	0.600601	0.755412	-0.404665	0.652355	0.458734	-1.12427	0.204127	0.607263	-0.719606	0.217594	0.147338	-2.7628	0.011888	0.356467	-1.48816	0.257107	0.727338	-0.459303	0.794304	0.413329	-1.27464	0.148729
Contig718	26.6018	44.6148	29.9344	31.3397	46.9947	30.9603	47.9891	41.1198	48.3351	39.3221	45.8271	34.6555	35.5809	22.6624	42.0586	55.4627	53.0618	36.7875	38.8603	1.68377	0.751696	0.531378	1.34547	0.428115	0.728996	1.46442	0.550333	0.620387	1.25143	0.323581	0.666305	1.14978	0.201363	0.817672	0.918774	-0.122218	0.828375	1.17943	0.238089	0.820788	1.21778	0.284253	0.851679	1.2187	0.285341	0.772161	0.968508	-0.0461637	1
Contig719	41.918	33.7626	22.7089	26.2379	25.2379	35.9539	43.7044	15.4199	13.5338	16.8523	14.7829	13.6286	9.88359	14.7305	12.8512	19.1598	20.1269	11.8669	17.7647	0.80863	-0.306448	0.81862	0.586249	-0.770414	0.344919	0.938289	-0.0918958	0.896262	1.37933	0.463966	0.574431	0.861813	-0.214552	0.9034	0.624807	-0.678518	0.333879	1.30639	0.385584	0.763895	1.40758	0.493222	0.749899	1.29663	0.374767	0.784955	0.928106	-0.107638	0.960476
Contig720	208.784	331.597	669.911	534.962	348.979	151.805	246.801	489.582	180.773	170.396	178.873	186.906	222.051	210.76	233.659	243.027	250.671	282.433	263.14	1.59451	0.673116	0.495493	2.47464	1.30722	0.149876	0.94194	-0.0862923	0.89994	0.644342	-0.634101	0.504526	1.6928	0.759408	0.335598	2.62717	1.39351	0.0385616	1.05667	0.0795207	0.91009	1.29317	0.37091	0.659961	1.36749	0.451525	0.737179	0.817115	-0.291389	0.645611
Contig721	55.6219	21.7045	33.0311	31.3397	20.8865	19.9744	23.1376	1.28499	7.73361	8.42617	5.91317	44.7796	3.29453	22.6624	19.861	144.203	173.823	5.93347	4.44117	0.391759	-1.35196	0.271594	0.509172	-0.973775	0.224851	0.382749	-1.38553	0.131301	0.769403	-0.378188	0.81492	1.02354	0.0335663	0.965434	1.3303	0.411754	0.634376	2.00792	1.0057	0.852051	2.55637	1.3541	0.990122	0.241909	-2.04746	0.437486	0.785457	-0.348396	0.964052
Contig722	283.753	256.837	285.925	299.549	448.19	269.654	357.348	344.378	326.745	308.96	232.092	325.528	365.034	206.228	170.571	213.783	267.138	226.659	230.941	0.908724	-0.138085	0.894684	1.20428	0.26817	0.799347	1.09078	0.125355	0.915809	0.754579	-0.406256	0.679155	0.833099	-0.26344	0.795832	1.10406	0.142815	0.856454	0.594206	-0.750965	0.320105	0.697245	-0.520262	0.520731	0.943521	-0.0838728	0.900279	0.852219	-0.230703	0.723685
Contig723	207.978	196.546	370.567	311.939	275.006	164.789	154.251	357.228	348.979	245.295	298.615	276.465	306.391	294.611	385.537	271.263	232.374	217.165	230.941	0.948775	-0.0758626	0.946939	1.52823	0.611862	0.519718	0.757947	-0.399831	0.582895	0.620832	-0.687725	0.467832	1.25177	0.323969	0.652605	2.01628	1.01169	0.12363	1.06976	0.0972924	0.940739	0.77565	-0.366522	0.665773	1.08493	0.117598	0.928709	1.37918	0.463814	0.491992
Contig724	62.877	44.6148	43.3533	48.1028	53.9568	95.8771	135.398	134.924	121.804	117.966	85.741	116.427	100.154	38.526	57.2465	92.774	69.5292	49.8411	94.3749	0.712365	-0.489312	0.668092	0.765597	-0.385344	0.591889	1.81539	0.860282	0.374555	0.93047	-0.103968	0.99625	0.392402	-1.34959	0.178737	0.421725	-1.24563	0.0496009	0.632115	-0.661741	0.375	0.656282	-0.607612	0.491232	1.15075	0.202572	0.872881	0.963176	-0.0541291	0.902277
Contig725	405.476	522.114	505.788	580.878	714.493	600.231	718.123	921.34	1145.54	991.479	549.925	501.92	493.521	407.923	481.338	571.77	592.828	442.637	538.492	1.29275	0.370445	0.703593	1.46953	0.55535	0.533043	1.60543	0.68296	0.447367	0.879707	-0.184905	0.878503	0.805237	-0.312514	0.750437	0.915347	-0.127609	0.812468	1.00797	0.0114584	1	1.05089	0.0716068	0.986812	2.04241	1.03027	0.233201	0.959165	-0.0601484	0.937703
Contig726	205.559	103.699	176.51	252.175	265.433	277.644	269.082	286.553	190.44	215.335	165.569	343.05	258.291	90.6495	115.661	94.7908	150.037	138.843	112.14	0.50647	-0.981452	0.334261	1.11694	0.159553	0.884502	1.31402	0.39399	0.692162	0.453444	-1.14101	0.207223	0.385435	-1.37544	0.145266	0.850016	-0.234437	0.720024	0.387302	-1.36847	0.0557016	0.44328	-1.17371	0.144955	0.766247	-0.384118	0.557451	0.87372	-0.194756	0.73618
Contig727	87.8665	30.1452	69.1588	53.2046	30.4595	105.864	119.116	101.514	112.137	83.3254	54.6968	39.3281	54.0303	35.1267	43.2269	54.4543	45.7429	52.2145	45.522	0.344436	-1.53769	0.167096	0.578739	-0.789014	0.268514	1.26449	0.338559	0.753782	0.595149	-0.748677	0.498635	0.272391	-1.87625	0.0696352	0.457685	-1.12757	0.0690362	1.00153	0.00220924	1	1.02045	0.0291984	0.95959	2.1132	1.07943	0.221377	0.981466	-0.0269892	0.948042
Contig728	20.1529	307.481	663.718	271.125	422.952	17.977	12.8542	17.9899	14.5005	11.2349	34.0007	13.6286	27.0151	6.79871	10.5147	23.1935	18.2972	32.0407	12.2132	15.3178	3.93713	0.018961	22.3872	4.4846	0.00700136	0.756442	-0.402699	0.702361	0.684219	-0.54747	0.788869	20.2498	4.33983	0.000459562	29.5954	4.8873	3.69584e-05	0.913487	-0.130544	0.863085	1.02046	0.0292194	0.939754	0.714451	-0.485094	0.630611	0.895172	-0.159763	0.771059
Contig729	179.764	7.23484	16.5155	24.7802	11.3135	819.949	174.818	6.42496	7.73361	0.936241	0	0	0.658906	7.93183	18.6927	5.04206	1.82972	1.18669	1.11029	0.0404056	-4.6293	0.311876	0.0971658	-3.36341	0.124777	2.74327	1.45589	0.83833	0.415842	-1.26589	0.941973	0.014729	-6.08519	0.22585	0.0354197	-4.8193	0.0388524	23.8981	4.57882	0.0544626	4.14726	2.05216	0.603721	15.1526	3.92149	0.119547	5.76238	2.52667	0.140013
Contig730	179.764	133.844	109.415	129.003	73.1028	32.9578	30.8502	34.6948	37.7014	30.896	223.222	111.754	37.5576	440.783	408.903	153.279	159.185	206.485	125.463	0.747504	-0.419847	0.689397	0.575467	-0.797195	0.273686	0.175381	-2.51143	0.00228882	1.29895	0.377348	0.590333	4.26216	2.09158	0.0120377	3.28123	1.71424	0.0136413	4.10345	2.03684	0.0375453	2.18845	1.12991	0.285343	0.460691	-1.11813	0.141819	1.87505	0.906926	0.179023
Contig731	54.8158	78.3774	45.4177	67.0524	53.9568	121.844	206.525	109.224	190.44	129.201	70.958	150.693	148.913	40.7923	45.5635	60.5048	43.9132	36.7875	27.7573	1.43549	0.521542	0.630398	1.00555	0.00798022	1	2.95519	1.56325	0.10217	1.42757	0.513561	0.5003	0.485752	-1.04171	0.278045	0.340265	-1.55527	0.0137107	0.36272	-1.46307	0.0541655	0.240514	-2.05581	0.0144077	0.951048	-0.0724105	0.951306	1.5081	0.592736	0.382534
Contig732	70.9381	80.789	105.287	99.121	161.87	76.9014	82.2671	146.489	65.7357	56.1745	53.2185	106.303	94.8824	53.2566	45.5635	69.5805	56.7212	60.5214	53.2941	1.14337	0.193294	0.864525	1.70696	0.771427	0.42185	1.10824	0.148265	0.923576	0.66983	-0.578133	0.569331	1.0317	0.045029	0.922862	1.54025	0.623162	0.363971	0.549756	-0.863136	0.276023	0.563276	-0.828086	0.336749	0.887667	-0.17191	0.68921	0.975998	-0.0350505	0.972822
Contig733	10.4795	156.755	73.2877	139.935	92.2488	15.9795	16.282	7.70996	11.6004	10.2987	5.91317	7.00897	18.4494	11.3312	8.17807	68.5721	78.6778	49.8411	26.647	15.0174	3.90856	0.00111082	9.65338	3.27103	0.00235677	1.52075	0.604779	0.639024	1.55566	0.637531	0.40988	9.87504	3.30379	0.000155284	6.34779	2.66626	0.000323296	1.84128	0.880706	0.404612	4.0429	2.01539	0.215239	0.77183	-0.373645	0.862812	0.455434	-1.13468	0.387892
Contig734	83.0299	173.636	58.8366	53.9335	146.206	80.8963	103.691	10.2799	269.71	146.054	201.048	1674.76	452.668	128.042	146.037	53.4459	14.6377	30.854	9.99264	2.09952	1.07006	0.303271	1.02807	0.0399417	1	1.09752	0.134245	0.923673	2.04219	1.03012	0.158675	1.91297	0.935816	0.25035	0.936725	-0.0943032	0.845651	0.124157	-3.00977	0.0510611	0.0173451	-5.84933	0.00339745	0.133152	-2.90886	0.108622	7.158	2.83956	0.0919892
Contig735	1405.86	30.1452	11.3544	5.83064	3.48109	183.764	1513.37	0	0.966702	0.936241	57.6534	5.84081	21.7439	67.9871	74.7709	9.07571	0	0	0	0.0215273	-5.53769	0.106342	0.00490067	-7.6728	0.000184902	0.59384	-0.751853	0.655346	4.39272	2.13511	0.21099	0.0362509	-4.78584	0.153559	0.00825251	-6.92095	0.00032607	3.77935	1.91814	0.198353	0	#NAME?	0.00381163	0.0457334	-4.45061	0.0142355	Inf	Inf	1.73965e-05
Contig736	22.5712	8.44064	25.8055	32.0685	8.70271	27.9642	13.7112	233.869	110.204	42.1308	4.43488	27.6465	30.3097	10.1981	10.5147	7.05889	9.14858	34.4141	4.44117	0.375435	-1.41336	0.335493	0.981748	-0.0265746	0.941762	0.913813	-0.130029	0.840906	0.382415	-1.38679	0.300101	0.410845	-1.28333	0.375876	1.07434	0.103455	0.882058	0.27721	-1.85095	0.240322	0.549204	-0.864587	0.65553	4.43016	2.14736	0.329617	0.504748	-0.986364	0.446473
Contig737	53.2036	45.8206	53.6755	77.256	44.3838	57.9258	37.7058	78.3846	76.3694	41.1946	35.479	31.9298	50.0768	35.1267	38.5537	34.286	34.7646	59.3347	53.2941	0.864639	-0.20983	0.871072	1.0932	0.128556	0.936265	0.888972	-0.16979	0.790829	0.790926	-0.338386	0.772947	0.972628	-0.0400401	1	1.22973	0.298346	0.631073	0.871986	-0.197623	0.836117	1.19296	0.254551	0.686945	1.58663	0.665962	0.465408	0.730941	-0.452174	0.445756
Contig738	83.0299	67.5251	51.6111	112.24	207.995	126.837	132.827	226.159	85.0698	88.9429	88.6976	104.356	69.844	62.3216	88.7904	69.5805	96.9749	39.1609	65.5073	0.816481	-0.292509	0.827487	1.47442	0.560147	0.622854	1.54475	0.627373	0.607452	0.553764	-0.852656	0.461849	0.528552	-0.919882	0.44608	0.954472	-0.0672254	0.947789	0.886678	-0.173519	0.727579	0.770136	-0.376815	0.530607	1.52965	0.613204	0.66224	1.15133	0.203296	0.705441
Contig739	5.64281	39.7916	25.8055	23.3226	51.346	0.99872	1.7139	3.85498	0	2.80872	1.47829	2.33632	1.97672	3.39936	7.00977	20.1683	7.31886	9.49355	15.5441	7.07964	2.82368	0.0435533	5.87683	2.55504	0.0453797	0.237143	-2.07617	0.179785	1.20467	0.268637	0.717202	29.8539	4.89985	7.76113e-05	24.7818	4.63121	3.23177e-05	3.71315	1.89264	0.171413	4.98775	2.31839	0.126822	1.03031	0.0430749	1	0.744455	-0.425744	0.723878
Contig740	45.9486	45.8206	16.5155	18.2208	20.8865	20.9731	13.7112	25.6999	44.4683	11.2349	35.479	89.5591	89.6112	67.9871	33.8806	32.2692	29.2755	30.854	56.625	1.00116	0.00167405	1	0.400709	-1.31937	0.116799	0.373323	-1.42151	0.122783	2.49848	1.32105	0.126237	2.68176	1.42318	0.13155	1.07336	0.102131	0.915383	0.472193	-1.08255	0.175247	0.433174	-1.20698	0.205938	0.301543	-1.72956	0.0406035	1.09008	0.124431	0.954814
Contig741	87.8665	74.76	36.1277	34.9839	33.0703	23.9693	18.8529	35.9798	63.8023	19.6611	57.6534	142.516	129.804	90.6495	64.2562	53.4459	36.5943	51.0278	74.3897	0.854202	-0.227351	0.849391	0.393149	-1.34685	0.0805649	0.240912	-2.05342	0.0182624	2.17272	1.1195	0.155954	3.5457	1.82607	0.0392937	1.63192	0.706572	0.345549	0.487346	-1.03698	0.180653	0.395445	-1.33845	0.151125	0.291197	-1.77993	0.0316001	1.2324	0.301468	0.758289
Contig742	27.4079	22.9103	31.9989	32.0685	15.6649	3.99488	17.139	16.7049	19.334	25.2785	44.3488	28.8147	23.0617	67.9871	24.5342	30.2524	21.9566	41.5343	39.9706	0.839209	-0.252899	0.878211	0.967352	-0.0478876	0.901008	0.379646	-1.39727	0.185539	0.867532	-0.205011	0.958476	2.2105	1.14437	0.301413	2.54804	1.34939	0.134065	1.60734	0.684675	0.518075	1.32536	0.40638	0.626783	0.786496	-0.346489	0.702302	1.21276	0.278296	0.816137
Contig743	8.06115	9.64645	15.4833	12.3901	6.0919	41.9462	52.2739	78.3846	95.7035	109.54	7.39146	10.9028	12.5192	2.26624	7.00977	2.01683	5.48915	2.37339	4.44117	1.20139	0.264708	0.940257	1.40257	0.488077	0.804662	5.77064	2.52873	0.0428791	0.856563	-0.223369	1	0.208191	-2.26402	0.0768981	0.243054	-2.04065	0.00649479	0.397775	-1.32998	0.133695	0.349178	-1.51797	0.153131	8.0508	3.00913	0.00226008	1.13917	0.187989	0.983327
Contig744	29.0201	24.1161	25.8055	16.7631	26.9784	16.9782	38.5627	12.8499	8.70032	5.61745	2.95659	11.2922	7.90687	4.53248	5.84148	8.0673	3.65943	2.37339	6.66176	0.834301	-0.26136	0.867524	0.793943	-0.332893	0.63943	0.943489	-0.0839218	0.939587	1.05083	0.071533	0.874345	0.884272	-0.177439	0.929796	0.841496	-0.248972	0.654361	0.556624	-0.845226	0.44444	0.439976	-1.1845	0.351806	0.941419	-0.0870918	0.846602	1.26512	0.339276	0.819556
Contig745	124.948	51.8497	69.1588	71.4254	113.135	114.853	96.8352	107.939	199.141	121.711	186.265	313.846	331.43	167.702	119.166	105.883	78.6778	80.6952	49.9632	0.416612	-1.26322	0.237327	0.671112	-0.575374	0.418503	0.837337	-0.25612	0.712613	0.620778	-0.68785	0.496549	0.497544	-1.0071	0.31846	0.801484	-0.319254	0.61809	0.447509	-1.16001	0.113421	0.215467	-2.21446	0.00781046	0.44137	-1.17994	0.158823	2.07693	1.05445	0.123977
Contig746	117.693	113.346	130.06	145.766	238.454	78.8989	146.538	29.5548	36.7347	75.8355	107.915	184.18	185.811	91.7826	101.642	78.6562	69.5292	70.0149	54.4044	0.966875	-0.0485992	0.974051	1.44333	0.529402	0.575703	0.944728	-0.0820298	0.914673	0.669891	-0.578001	0.549675	1.02344	0.0334307	1	1.52777	0.611431	0.378852	0.512328	-0.964859	0.196578	0.348237	-1.52186	0.071546	0.255654	-1.96773	0.0206902	1.47121	0.556999	0.423741
Contig747	33.0507	25.3219	38.1922	28.4244	25.2379	18.9757	17.9959	26.9848	31.9012	28.0872	16.2612	79.435	63.9139	32.8605	23.3659	26.2187	20.1269	11.8669	6.66176	0.769185	-0.378598	0.786325	0.923102	-0.115438	0.816791	0.552692	-0.855453	0.359324	0.833261	-0.26316	0.917629	1.39171	0.476855	0.622225	1.67019	0.740014	0.377511	0.343682	-1.54085	0.0619487	0.179239	-2.48004	0.00434879	0.403496	-1.30937	0.123596	1.91745	0.939189	0.162007
Contig748	155.58	198.958	140.382	145.766	170.573	78.8989	85.6949	48.8297	33.8346	29.9597	236.527	227.402	131.781	486.108	431.101	153.279	234.204	248.019	257.588	1.28387	0.360502	0.723756	0.971906	-0.0411116	0.895608	0.522512	-0.936465	0.237462	1.32098	0.401613	0.553383	2.45712	1.29697	0.106448	1.86007	0.895353	0.179162	1.81669	0.861315	0.379586	1.36987	0.454041	0.659413	0.208724	-2.26033	0.00412006	1.32618	0.407274	0.562797
Contig749	6.44892	15.6755	4.12888	25.5091	1.74054	32.9578	19.7098	7.70996	55.102	164.778	28.0876	13.2392	19.7672	3.39936	5.84148	5.04206	0	1.18669	1.11029	2.44033	1.28708	0.534071	1.61575	0.692201	0.713987	4.03997	2.01434	0.288215	1.51034	0.594876	0.665817	0.604047	-0.727268	0.755466	0.39994	-1.32214	0.278402	0.639584	-0.644793	0.627217	0.046177	-4.43668	0.163563	4.58805	2.19788	0.456468	13.8507	3.79189	0.213966
Contig750	449.006	390.681	415.985	438.027	270.654	399.488	375.344	1085.82	716.326	564.553	181.83	390.556	483.637	219.825	250.015	250.086	254.33	321.594	272.022	0.873544	-0.195047	0.846462	0.831908	-0.265503	0.667816	0.852632	-0.230005	0.728349	1.05005	0.0704564	0.861781	1.02453	0.0349579	0.915136	0.975695	-0.0354985	0.94353	0.514504	-0.958745	0.229885	0.644118	-0.634603	0.484702	1.79966	0.84772	0.367853	0.798774	-0.324141	0.600675
Contig751	178.958	154.343	193.025	170.546	292.411	185.762	338.495	260.854	202.041	262.147	165.569	177.95	126.51	125.776	147.205	139.161	182.972	119.856	134.345	0.865869	-0.207779	0.843532	1.21185	0.277205	0.80731	1.44493	0.530995	0.549963	0.714505	-0.484985	0.625901	0.599248	-0.738774	0.418707	0.83869	-0.25379	0.611945	0.947206	-0.0782502	0.825221	0.954881	-0.0666068	0.823633	1.58519	0.664654	0.499967	0.991962	-0.0116434	0.988063
Contig752	126.56	28.9393	50.5788	42.2722	86.1569	111.857	131.97	20.5599	4.83351	4.6812	2.95659	6.2302	28.333	7.93183	3.50489	5.04206	0	0	21.0956	0.229566	-2.12302	0.0552328	0.467241	-1.09776	0.130836	0.951317	-0.072002	0.898008	0.491321	-1.02526	0.321392	0.241313	-2.05102	0.0465032	0.491152	-1.02576	0.0975686	0.279894	-1.83705	0.25404	0.405471	-1.30233	0.611841	0.57783	-0.791283	0.577714	0.690295	-0.534716	0.578812
Contig753	64.4892	69.9368	67.0944	83.0867	59.1785	36.9526	31.7071	35.9798	48.3351	42.1308	81.3061	90.7273	112.673	105.38	70.0977	97.816	78.6778	93.7488	89.9338	1.08876	0.122689	0.922733	1.0767	0.106611	0.966334	0.526172	-0.926394	0.267378	1.01121	0.0160789	1	2.06922	1.04908	0.218929	2.04628	1.033	0.137186	0.869445	-0.201834	0.819264	0.856643	-0.223235	0.841339	0.413072	-1.27553	0.137245	1.01494	0.0214006	1
Contig754	14.5101	7.23484	38.1922	40.0857	15.6649	46.9398	23.9946	10.2799	23.2008	4.6812	16.2612	0	0.658906	0	2.33659	9.07571	0	5.93347	7.77205	0.500581	-0.998326	0.529044	2.15414	1.10711	0.339664	2.41923	1.27455	0.296923	0.232381	-2.10544	0.0999178	0.206917	-2.27287	0.0851706	0.890422	-0.167438	0.857929	20.8773	4.38386	0.0454076	13.7687	3.78332	0.0632334	38.2856	5.25873	0.010975	1.51628	0.600538	0.892204
Contig755	3.22446	8.44064	8.25777	8.01714	6.0919	0.99872	10.2834	7.70996	6.76691	6.55369	2.95659	4.28326	4.61234	5.6656	14.0195	7.05889	5.48915	7.12016	5.55147	2.62805	1.39399	0.536938	2.30255	1.20323	0.580562	1.72083	0.783101	0.741566	1.14136	0.190757	0.855552	1.5272	0.610891	0.727139	1.33805	0.420134	0.856465	1.66601	0.736398	0.54523	1.35594	0.439291	0.783965	1.57193	0.652532	0.647608	1.22868	0.297107	0.810708
Contig756	0	145.903	1004.35	554.64	341.146	0.99872	0	0	0	0	0	0	0	0	0	0	0	2.37339	1.11029	Inf	Inf	0.00900752	Inf	Inf	0.00184726	Inf	Inf	1	0.231347	-2.11187	0.394356	295.302	8.20605	0.000330206	1276.45	10.3179	9.99816e-06	NA	NA	NA	Inf	Inf	0.546135	NA	NA	NA	0	#NAME?	0.340705
Contig757	38.6935	45.8206	28.9022	29.1532	47.8649	34.9552	56.5586	48.8297	43.5016	50.557	31.0441	28.8147	23.0617	22.6624	28.0391	36.3029	45.7429	35.6008	23.3162	1.18888	0.249602	0.845489	0.904624	-0.14461	0.813282	1.16689	0.222667	0.859988	1.31422	0.394211	0.605042	1.01885	0.0269349	1	0.775245	-0.367276	0.559375	1.1359	0.183837	0.905274	1.34087	0.423168	0.80016	1.83273	0.873995	0.37827	0.847138	-0.239331	0.820138
Contig758	138.652	157.961	143.479	162.529	127.93	153.803	194.527	262.138	164.339	156.352	125.655	100.462	113.332	108.779	135.522	138.153	106.124	131.723	118.801	1.14377	0.193795	0.852513	1.03791	0.0536852	1	1.2403	0.310686	0.756062	1.10199	0.14011	0.803201	0.922173	-0.116891	0.939723	0.836826	-0.257	0.658664	1.18555	0.245563	0.787487	1.10801	0.147973	0.84539	1.81284	0.858252	0.372494	1.06998	0.0975899	0.924527
Contig759	420.792	262.866	308.634	253.633	325.481	553.291	866.375	433.043	125.671	269.637	137.481	360.183	405.227	77.0521	108.651	61.5132	111.613	98.4956	113.25	0.627164	-0.673085	0.496403	0.698953	-0.516732	0.426099	1.6647	0.735262	0.402888	0.89729	-0.156353	0.930734	0.376743	-1.40835	0.121237	0.419867	-1.25199	0.0294938	0.250636	-1.99633	0.00646998	0.280687	-1.83297	0.0297751	0.720422	-0.473086	0.473489	0.892938	-0.163368	0.733747
Contig760	49.9791	39.7916	70.191	57.5776	32.2	84.8912	125.115	110.509	44.4683	90.8154	47.3054	39.7175	45.4645	44.1916	58.4148	70.5889	47.5726	55.7746	45.522	0.799314	-0.323166	0.790372	1.06479	0.0905737	1	2.07361	1.05215	0.280185	0.750675	-0.413739	0.743933	0.385469	-1.37531	0.173896	0.513497	-0.961573	0.116617	1.29144	0.368977	0.659814	1.16071	0.215009	0.819954	1.92051	0.941491	0.33348	1.11263	0.153968	0.828402
Contig761	8.06115	0	4.12888	0	4.35136	258.668	40.2766	0	1.9334	0	0	0	0	0	0	0	0	0	0	0	#NAME?	0.612519	0.348333	-1.52146	0.460469	18.3922	4.20102	0.628539	0	#NAME?	1	0	#NAME?	0.346889	0.0189392	-5.72248	0.0801605	NA	NA	NA	NA	NA	NA	Inf	Inf	0.850185	NA	NA	NA
Contig762	173.315	127.815	123.867	103.494	102.692	404.482	412.192	111.794	58.0021	101.114	47.3054	118.763	139.029	30.5942	21.0293	26.2187	73.1886	83.0686	45.522	0.740394	-0.433636	0.673031	0.631768	-0.662532	0.329159	2.32769	1.2189	0.187007	1.17194	0.228896	0.699421	0.318081	-1.65253	0.0805134	0.271415	-1.88143	0.00186345	0.242066	-2.04652	0.00720046	0.519701	-0.944248	0.26444	0.699251	-0.516118	0.505108	0.465781	-1.10228	0.093326
Contig763	47.5608	48.2322	62.9655	66.3236	47.8649	63.9181	59.9864	93.8045	50.2685	53.3657	72.4363	53.7355	50.7358	48.7241	47.9001	57.4795	56.7212	56.9613	54.4044	1.01813	0.0259216	1	1.23622	0.305939	0.803248	1.2872	0.364236	0.757418	0.823581	-0.280017	0.839918	0.790965	-0.338314	0.788655	0.960397	-0.0582972	0.926942	1.08189	0.113552	0.982934	1.06913	0.0964314	0.950737	1.2574	0.330442	0.820185	1.01194	0.017121	0.992612
Contig764	261.987	125.404	722.555	646.473	1451.61	544.302	209.096	17.9899	94.7368	79.5805	35.479	390.166	290.577	37.3929	52.5733	48.4038	58.5509	113.923	51.0735	0.480557	-1.05722	0.483309	3.5532	1.82912	0.198371	1.42402	0.509974	0.789601	0.135246	-2.88634	0.0523171	0.337464	-1.56719	0.294194	2.49519	1.31915	0.159574	0.127497	-2.97146	0.000101725	0.218118	-2.19682	0.0103181	0.187755	-2.41307	0.00440406	0.584533	-0.774644	0.229259
Contig765	23.3773	768.099	11.3544	25.5091	16.5352	2.99616	1.7139	1.28499	0	0	0	0	0	1.13312	4.67318	1.00841	14.6377	56.9613	17.7647	32.9865	5.04381	2.04018e-05	0.756064	-0.403419	0.65658	0.0996785	-3.32657	0.00142514	43.6293	5.44722	1.23245e-12	330.929	8.37038	1.37541e-15	7.58503	2.92316	0.00118575	Inf	Inf	0.314494	Inf	Inf	0.0235397	Inf	Inf	0.997402	0.0573628	-4.12374	0.0271758
Contig766	20.1529	25.3219	6.19333	8.74597	8.70271	23.9693	34.278	6.42496	29.9678	34.6409	23.6527	20.2481	11.2014	22.6624	21.0293	28.2356	27.4457	18.9871	26.647	1.26146	0.335098	0.829438	0.388182	-1.36519	0.155343	1.42645	0.512433	0.699061	3.24967	1.70029	0.0817497	0.884335	-0.177335	0.951653	0.272131	-1.87763	0.0195997	1.51793	0.602108	0.605624	1.54612	0.628654	0.631131	1.50289	0.587741	0.513902	0.981768	-0.0265457	1
Contig767	60.4586	90.4355	63.9977	54.6623	90.5082	76.9014	50.56	44.9747	24.1675	17.7886	39.9139	125.772	88.2934	48.7241	30.3757	36.3029	38.424	32.0407	49.9632	1.50174	0.586637	0.588619	1.14423	0.194373	0.91169	1.04265	0.0602511	1	1.31245	0.392264	0.571132	1.44032	0.526385	0.500725	1.09742	0.134121	0.853729	0.362165	-1.46528	0.0576612	0.374175	-1.41821	0.106562	0.270251	-1.88763	0.01683	0.967902	-0.0470675	0.919633
Contig768	22.5712	38.5858	46.4499	29.1532	17.4054	32.9578	24.8515	35.9798	58.0021	23.406	38.4356	21.4163	34.922	37.3929	39.722	39.3281	31.1052	48.6544	32.1985	1.71628	0.779282	0.531147	1.37234	0.456642	0.765294	1.26621	0.340511	0.827912	1.25062	0.322639	0.641164	1.35545	0.43877	0.615965	1.08382	0.116131	0.951585	1.37038	0.45458	0.594516	1.31865	0.399065	0.619782	1.38241	0.467182	0.575171	1.03923	0.0555154	1
Contig769	38.6935	25.3219	20.6444	18.2208	34.8109	24.968	81.4101	19.2749	25.1342	29.0235	23.6527	45.9477	27.674	43.0585	39.722	22.1851	34.7646	34.4141	39.9706	0.657012	-0.606009	0.716975	0.62908	-0.668685	0.48249	1.35427	0.437513	0.77275	1.0444	0.0626769	0.878097	0.485142	-1.04352	0.485452	0.464517	-1.1062	0.188007	0.872253	-0.197182	0.747549	0.98607	-0.0202375	0.951855	0.663864	-0.59104	0.485671	0.884574	-0.176945	0.791186
Contig770	74.1626	73.5542	68.1266	61.2218	35.6811	32.9578	29.1363	46.2597	31.9012	26.2147	38.4356	49.8416	43.4878	105.38	56.0782	43.3617	53.0618	62.8948	83.272	0.99572	-0.00618807	1	0.73982	-0.434755	0.533975	0.413754	-1.27315	0.133154	1.3459	0.428567	0.549516	2.40655	1.26697	0.142302	1.78806	0.838399	0.249609	1.3004	0.37896	0.687921	1.41895	0.504827	0.559907	0.743882	-0.426854	0.544125	0.916453	-0.125867	0.809286
Contig771	13.704	30.1452	17.5478	24.0514	19.146	1.99744	5.99864	8.99495	14.5005	10.2987	29.5659	17.133	5.93015	69.1203	47.9001	28.2356	38.424	48.6544	45.522	2.20844	1.14303	0.412442	1.46864	0.554482	0.693229	0.28747	-1.79852	0.138637	1.50373	0.588548	0.523867	7.68235	2.94155	0.0111917	5.10885	2.353	0.0181303	3.78755	1.92126	0.0647525	3.82629	1.93595	0.0713971	0.975313	-0.0360625	0.906979	0.989874	-0.0146831	0.960039
Contig772	34.6629	15.6755	49.5466	39.3568	88.7677	98.8733	563.872	1.28499	24.1675	77.708	7.39146	19.08	11.2014	9.06495	9.34636	5.04206	10.9783	20.1738	18.875	0.454015	-1.13919	0.79587	1.69261	0.75925	1	9.40958	3.23413	0.48199	0.268234	-1.89844	0.783087	0.0482503	-4.37332	0.353672	0.179882	-2.47488	0.210756	0.508568	-0.975486	0.478701	1.09844	0.135457	0.968499	2.27072	1.18315	0.503433	0.462991	-1.11094	0.360556
Contig773	74.9687	65.1135	75.3521	95.4768	83.5461	77.9002	78.8393	61.6796	48.3351	50.557	68.0015	82.5501	87.6345	99.7145	59.5831	70.5889	60.3806	60.5214	74.3897	0.871979	-0.197635	0.868623	1.12406	0.168722	0.90092	1.0328	0.0465666	1	0.775739	-0.366357	0.738994	0.844283	-0.244201	0.852542	1.08836	0.122156	0.859376	0.873094	-0.195791	0.797927	0.762506	-0.39118	0.683079	0.627457	-0.672412	0.399436	1.14503	0.195389	0.809662
Contig774	113.662	63.9077	110.448	53.2046	429.914	323.585	155.965	1.28499	5.80021	8.42617	0	0	0	0	0	0	0	1.18669	2.22059	0.564484	-0.824994	0.734964	1.71551	0.77864	0.832138	2.08818	1.06225	0.712058	0.329047	-1.60363	0.546956	0.270323	-1.88724	0.459856	0.821534	-0.283608	0.803557	NA	NA	NA	Inf	Inf	0.250153	Inf	Inf	0.0173957	0	#NAME?	0.198586
Contig775	3.22446	16.8813	7.22555	13.8478	58.3082	2.99616	1.7139	0	0	0	0	0	0	0	0	0	0	2.37339	0	5.2561	2.39399	0.603729	8.0749	3.01344	0.579269	0.722669	-0.468593	0.798866	0.650918	-0.619453	1	7.27317	2.86258	0.290973	11.1737	3.48204	0.217787	NA	NA	NA	Inf	Inf	0.844651	NA	NA	NA	0	#NAME?	0.574147
Contig776	0	6.02903	10.3222	16.0343	5.22163	0	0	0	0	0	0	0	0	0	0	0	1.82972	2.37339	0	Inf	Inf	0.147118	Inf	Inf	0.0437289	NA	NA	NA	0.576731	-0.79403	0.761445	Inf	Inf	0.0312913	Inf	Inf	0.00222138	NA	NA	NA	Inf	Inf	0.528466	NA	NA	NA	0	#NAME?	0.318177
Contig777	324.058	403.945	537.787	510.91	552.622	386.505	409.622	113.079	327.712	357.644	427.227	388.219	295.19	364.864	461.477	426.559	532.447	491.291	433.014	1.25145	0.323602	0.74121	1.63745	0.711455	0.430363	1.21346	0.279123	0.78345	0.764266	-0.387853	0.697129	1.03131	0.0444788	0.91149	1.34941	0.432332	0.50927	1.22717	0.295338	0.79229	1.41695	0.502791	0.639228	0.776977	-0.364056	0.713479	0.866065	-0.207454	0.755108
Contig778	28.214	12.0581	18.58	22.5937	38.2919	51.9334	47.1322	39.8348	37.7014	64.6006	38.4356	21.4163	15.8137	27.1949	33.8806	30.2524	31.1052	26.1073	18.875	0.429069	-1.22072	0.357493	0.929771	-0.105053	0.867413	1.73502	0.794954	0.484835	0.461478	-1.11567	0.360763	0.247299	-2.01567	0.0921245	0.535884	-0.900006	0.20847	1.73975	0.798879	0.46253	1.3585	0.442018	0.776652	2.54182	1.34586	0.160661	1.28064	0.356861	0.615847
Contig779	90.2849	42.2032	62.9655	48.8316	94.8596	112.855	83.981	111.794	214.608	111.413	22.1744	116.816	69.844	26.0617	33.8806	61.5132	34.7646	41.5343	44.4117	0.469294	-1.09144	0.318029	0.756665	-0.402273	0.547197	1.07787	0.108185	0.979773	0.620214	-0.689162	0.517727	0.43539	-1.19962	0.242852	0.701999	-0.510458	0.418942	0.384434	-1.37919	0.09019	0.430068	-1.21736	0.165409	1.55908	0.640695	0.497805	0.893891	-0.161829	0.845661
Contig780	39.4996	21.7045	25.8055	32.7974	20.0162	55.9283	63.4142	8.99495	119.871	108.604	65.0449	84.1077	46.7823	96.3151	91.127	38.3197	51.232	42.721	64.397	0.55166	-0.858148	0.488513	0.660511	-0.598346	0.46192	1.49207	0.577314	0.601648	0.835202	-0.259802	0.887308	0.369728	-1.43546	0.197589	0.442681	-1.17566	0.0903736	1.1093	0.149646	0.99527	0.804944	-0.31304	0.693161	1.2064	0.270713	0.688141	1.3781	0.462685	0.542298
Contig781	18.5406	19.2929	34.0633	21.8649	20.8865	45.9411	26.5654	53.9697	58.9688	32.7684	48.7837	52.1779	67.8673	16.9968	39.722	53.4459	32.9349	51.0278	29.9779	1.04469	0.0630746	1	1.3767	0.461218	0.769392	1.93469	0.9521	0.435495	0.758834	-0.398143	0.831738	0.539979	-0.889026	0.486333	0.71159	-0.490882	0.48786	0.660426	-0.598531	0.465373	0.630007	-0.66656	0.494736	0.806159	-0.310864	0.708437	1.04828	0.0680287	0.980954
Contig782	1.61223	4.82322	0	5.83064	2.61081	1.99744	1.7139	6.42496	2.90011	3.74496	2.95659	5.45142	2.63562	6.79871	4.67318	2.01683	0	2.37339	2.22059	3.00348	1.58664	0.677676	1.72786	0.788986	0.921621	1.13767	0.18608	1	1.73827	0.79765	0.689459	2.64003	1.40056	0.525802	1.51877	0.602906	0.77497	1.01549	0.022182	0.967884	0.377665	-1.40482	0.476016	1.07679	0.106743	0.98761	2.68888	1.427	0.405161
Contig783	116.887	112.14	103.222	110.053	134.022	127.836	120.83	133.639	139.205	170.396	113.829	186.906	149.572	77.0521	81.7807	138.153	128.08	116.296	121.022	0.963186	-0.0541137	0.969976	0.98335	-0.0242232	0.916121	1.05112	0.0719225	0.994729	0.979495	-0.0298905	1	0.916346	-0.126036	0.948931	0.935529	-0.0961457	0.873107	0.609468	-0.714378	0.342876	0.721891	-0.470148	0.554038	0.876491	-0.190188	0.795673	0.844266	-0.24423	0.717614
Contig784	192.662	288.188	330.311	281.329	208.865	156.799	201.383	354.658	168.206	156.352	184.787	155.755	187.788	147.305	178.749	172.439	157.356	230.219	153.22	1.50174	0.586637	0.555706	1.41477	0.500569	0.610712	0.917806	-0.123738	0.851161	1.06147	0.0860677	0.831781	1.63623	0.710375	0.363345	1.54147	0.624307	0.360471	0.991964	-0.0116399	1	1.04513	0.0636858	0.912898	1.31482	0.394868	0.750546	0.949128	-0.0753257	0.861135
Contig785	0	2.41161	0	3.64415	1.74054	0.99872	0	0	0	0	0	0.778775	21.7439	4.53248	0	0	0	0	2.22059	Inf	Inf	0.6272	Inf	Inf	0.704125	Inf	Inf	1	1.36285	0.446626	0.849783	4.88103	2.28718	0.534986	3.58149	1.84056	0.598268	0.0999723	-3.32233	0.308482	0.0654305	-3.93389	0.379028	0	#NAME?	0.150678	1.52792	0.611565	1
Contig786	103.183	80.789	98.061	134.105	102.692	136.825	180.816	205.599	165.306	142.309	119.742	88.0016	118.603	67.9871	53.7416	89.7487	76.8481	85.442	56.625	0.786068	-0.347274	0.748285	1.07545	0.104945	0.948004	1.51963	0.603723	0.523154	0.730917	-0.45222	0.648864	0.517275	-0.950997	0.321366	0.707706	-0.498778	0.42196	0.799328	-0.323141	0.647249	0.703443	-0.507494	0.560416	1.65088	0.723236	0.422864	1.13631	0.184353	0.819577
Contig787	8.86727	12.0581	17.5478	16.7631	6.96217	6.99104	10.2834	37.2648	10.6337	12.1711	10.348	1.55755	4.61234	18.1299	15.1878	8.0673	3.65943	10.6802	4.44117	1.36522	0.449133	0.831902	1.54902	0.631351	0.723098	0.961394	-0.0568005	0.97991	0.881347	-0.182218	1	1.42004	0.505934	0.698917	1.61122	0.688152	0.527626	4.17501	2.06178	0.0643975	2.01671	1.01201	0.361133	6.46842	2.69341	0.0263255	2.07021	1.04977	0.305416
Contig788	43.5302	48.2322	49.5466	33.5262	20.8865	26.9654	21.4237	78.3846	18.3673	31.8322	23.6527	17.5224	32.9453	18.1299	32.7123	20.1683	18.2972	26.1073	24.4265	1.1124	0.153677	0.912195	0.794924	-0.331111	0.614472	0.549489	-0.863838	0.326246	1.39938	0.484788	0.510731	2.02443	1.01752	0.260342	1.44666	0.532727	0.520502	0.934801	-0.0972689	1	0.905065	-0.143907	1	1.69445	0.760814	0.489218	1.03286	0.0466378	1
Contig789	109.632	49.4381	77.4166	67.0524	50.4757	38.9501	58.2725	110.509	59.9355	73.0268	29.5659	119.542	92.9057	71.3865	71.266	45.3786	38.424	65.2682	33.3088	0.452731	-1.14327	0.295409	0.590622	-0.759692	0.292	0.437622	-1.19224	0.158134	0.766532	-0.383582	0.758172	1.03452	0.0489669	0.94159	1.34962	0.432549	0.585118	0.511232	-0.967951	0.223884	0.428367	-1.22308	0.165056	0.762838	-0.390552	0.546119	1.19344	0.255129	0.727999
Contig790	51.5914	30.1452	53.6755	43.001	68.7514	99.872	29.1363	498.577	187.54	68.3456	8.86976	31.151	17.7905	10.1981	28.0391	26.2187	47.5726	24.9206	21.0956	0.586618	-0.769507	0.565276	1.06108	0.0855342	1	1.23895	0.309123	0.892657	0.552849	-0.855042	0.507609	0.473478	-1.07863	0.413204	0.856433	-0.223588	0.805922	0.748584	-0.417763	0.763636	1.27208	0.347195	1	10.2626	3.35933	0.257124	0.58847	-0.764958	0.69094
Contig791	40.3058	62.7019	12.3867	30.6109	54.8271	56.927	35.9919	7.70996	32.8679	21.5335	13.3046	70.4791	25.6973	9.06495	9.34636	20.1683	20.1269	5.93347	19.9853	1.56181	0.64322	0.576827	0.798896	-0.323921	0.698137	1.14024	0.189342	0.935867	1.95496	0.967141	0.244192	1.36972	0.453879	0.573221	0.700636	-0.513262	0.517386	0.269671	-1.89073	0.0241555	0.318959	-1.64856	0.063835	0.429547	-1.21911	0.179995	0.845472	-0.242171	0.846573
Contig792	20.1529	12.0581	8.25777	40.8145	16.5352	28.9629	25.7085	55.2547	34.8013	46.812	26.6093	22.5845	15.1548	9.06495	23.3659	32.2692	18.2972	21.3605	15.5441	0.600697	-0.735292	0.662846	1.0773	0.107425	0.951429	1.34059	0.422867	0.814684	0.557592	-0.842717	0.552862	0.448084	-1.15816	0.445736	0.803605	-0.315441	0.814061	1.20828	0.272953	0.858655	0.972302	-0.0405233	0.935056	2.41469	1.27184	0.225785	1.2427	0.313476	0.702087
Contig793	159.611	241.161	250.83	199.7	244.546	148.809	107.976	159.339	111.171	132.01	172.96	91.8954	52.7125	176.767	225.481	218.826	285.436	270.566	439.676	1.51691	0.601136	0.549273	1.4434	0.529474	0.592265	0.79545	-0.330157	0.632221	1.05093	0.0716626	0.84498	1.90699	0.931294	0.226559	1.81457	0.859631	0.187966	2.74244	1.45546	0.116911	4.58109	2.19569	0.0218807	1.85346	0.890221	0.387717	0.598642	-0.740235	0.224635
Contig794	128.172	78.3774	38.1922	31.3397	35.6811	84.8912	45.4183	6.42496	18.3673	49.6208	28.0876	38.9387	17.1316	58.9222	52.5733	59.4963	47.5726	54.5879	96.5955	0.61392	-0.703879	0.515518	0.272145	-1.87755	0.0114164	0.503065	-0.991185	0.209656	2.25585	1.17367	0.124805	1.22036	0.287306	0.684885	0.540975	-0.886366	0.185722	1.77416	0.827137	0.396087	2.35952	1.2385	0.198246	0.884783	-0.176604	0.88949	0.751915	-0.411359	0.508287
Contig795	17.7345	14.4697	22.7089	19.6784	6.0919	30.9603	67.699	20.5599	53.1686	86.1342	60.61	15.1861	11.8603	18.1299	10.5147	23.1935	14.6377	49.8411	11.1029	0.819132	-0.287833	0.897047	0.91096	-0.134541	0.829148	2.74271	1.4556	0.275173	0.899196	-0.153292	1	0.298658	-1.74343	0.215255	0.332139	-1.59014	0.0512983	2.07429	1.05262	0.524014	1.85463	0.891133	0.469734	3.93351	1.97582	0.0960557	1.11844	0.161483	0.994834
Contig796	29.0201	38.5858	35.0955	43.7298	44.3838	29.9616	37.7058	25.6999	29.0011	34.6409	34.0007	35.8236	27.0151	21.5293	28.0391	44.3702	38.424	43.9077	35.5294	1.33488	0.416712	0.741042	1.4055	0.491086	0.663982	1.15119	0.203121	0.89897	0.949754	-0.0743745	1	1.15957	0.213591	0.80441	1.22092	0.287965	0.717477	1.0165	0.0236145	0.981546	1.24662	0.318018	0.789523	0.946033	-0.0800374	0.912554	0.815409	-0.294404	0.681578
Contig797	110.438	132.639	122.834	131.918	135.762	96.8758	129.399	37.2648	156.606	127.329	282.354	236.358	144.3	231.156	197.442	180.506	177.482	248.019	187.64	1.20578	0.269964	0.797206	1.17134	0.228166	0.848828	1.01138	0.0163318	1	1.0294	0.0417984	0.897292	1.19221	0.253632	0.737447	1.15816	0.211834	0.779634	1.16915	0.225465	0.932183	1.07081	0.0987034	0.941609	0.561009	-0.833903	0.342021	1.09184	0.126762	0.928781
Contig798	121.723	138.668	101.158	102.765	122.708	199.744	467.894	150.344	255.209	305.215	127.133	106.692	123.874	104.247	107.483	113.951	118.932	105.616	138.787	1.14371	0.193722	0.88778	0.8884	-0.170719	0.783609	2.70371	1.43494	0.24057	1.28738	0.364441	0.641879	0.423015	-1.24122	0.318553	0.328586	-1.60566	0.0368837	0.979525	-0.0298459	0.93773	1.04703	0.0662987	0.931936	2.04929	1.03512	0.201034	0.93553	-0.0961447	0.848709
Contig799	5.64281	3.61742	6.19333	3.64415	1.74054	4.9936	5.99864	7.70996	10.6337	4.6812	2.95659	5.45142	2.63562	0	3.50489	7.05889	9.14858	3.56008	2.22059	0.643604	-0.635756	0.888461	0.684108	-0.547703	0.653259	0.961858	-0.0561046	0.973982	0.940792	-0.0880526	1	0.669125	-0.579651	0.951603	0.711237	-0.491599	0.676973	0.83579	-0.258787	0.848715	1.22845	0.296835	1	1.89338	0.92096	0.559706	0.680364	-0.555622	0.842593
Contig800	25.7957	15.6755	16.5155	14.5766	26.9784	42.945	45.4183	71.9596	126.638	215.335	14.7829	17.5224	9.22468	3.39936	8.17807	14.1178	3.65943	4.74678	9.99264	0.610083	-0.712924	0.606077	0.743895	-0.426829	0.591532	1.69197	0.758704	0.513549	0.820119	-0.286095	0.912987	0.360575	-1.47163	0.21831	0.439662	-1.18553	0.0973626	0.755995	-0.403551	0.663561	0.457808	-1.12718	0.478681	10.3075	3.36563	0.0272454	1.65134	0.723633	0.650168
Contig801	14.5101	16.8813	9.28999	13.8478	12.1838	6.99104	5.14169	19.2749	74.436	6.55369	62.0883	87.6122	69.844	84.9839	31.544	67.5636	54.8915	55.7746	102.147	1.16802	0.224066	0.925056	0.805822	-0.311467	0.751552	0.413408	-1.27436	0.27745	1.44948	0.535534	0.608958	2.82535	1.49843	0.214668	1.94921	0.962893	0.336504	0.78027	-0.357955	0.625493	0.898815	-0.153904	0.915678	0.422148	-1.24418	0.149014	0.868109	-0.204051	0.694935
Contig802	78.9993	25.3219	15.4833	31.3397	20.0162	24.968	22.2807	35.9798	14.5005	22.4698	28.0876	30.3722	37.5576	27.1949	26.8708	24.2019	40.2537	15.427	17.7647	0.321802	-1.63576	0.172873	0.280172	-1.83561	0.0272711	0.295551	-1.75852	0.0498317	1.14859	0.199858	0.828019	1.08882	0.122763	0.87986	0.947964	-0.0770953	0.986792	0.780768	-0.357033	0.664651	0.71846	-0.47702	0.486527	0.714494	-0.485006	0.529187	1.08672	0.119986	0.766236
Contig803	40.3058	27.7335	45.4177	40.0857	40.9028	30.9603	41.9905	80.9545	31.9012	28.0872	13.3046	40.4963	22.4028	10.1981	33.8806	34.286	32.9349	39.1609	22.2059	0.690801	-0.533658	0.670525	1.03997	0.056541	1	0.893393	-0.162632	0.84365	0.664251	-0.590199	0.629521	0.773233	-0.371025	0.778914	1.16407	0.219173	0.82484	0.728239	-0.457516	0.587362	0.996746	-0.00470153	0.918434	1.49235	0.577588	0.736678	0.730616	-0.452815	0.588223
Contig804	95.9277	141.079	88.771	113.698	304.595	161.793	284.507	15.4199	96.6702	240.614	201.048	161.985	85.6578	206.228	254.688	195.632	170.164	131.723	145.448	1.4765	0.562184	0.687251	1.7399	0.799001	0.550572	2.29495	1.19846	0.353033	0.848615	-0.236818	0.924793	0.643371	-0.636276	0.642243	0.758143	-0.399458	0.59287	1.72962	0.790455	0.43182	1.20176	0.265145	0.883092	0.949088	-0.075387	1	1.43924	0.52531	0.414886
Contig805	63.6831	20.4987	19.6122	27.6956	69.6217	69.9104	65.9851	183.754	105.37	233.124	75.3929	454.026	245.772	71.3865	61.9196	65.5468	65.8698	21.3605	32.1985	0.32316	-1.62968	0.164887	0.604365	-0.726508	0.352247	1.05434	0.0763447	1	0.534709	-0.903174	0.41256	0.306503	-1.70603	0.119095	0.573215	-0.802852	0.238786	0.19571	-2.35321	0.0015468	0.113587	-3.13813	0.000113904	0.497345	-1.00768	0.184496	1.72299	0.784918	0.192902
Contig806	2029.8	1512.08	1085.9	1028.38	1097.41	546.3	736.119	336.668	1818.37	519.614	2795.45	3693.34	2478.8	4507.55	2219.76	2903.22	2665.9	3134.06	4648.8	0.747889	-0.419104	0.66637	0.524366	-0.931354	0.170069	0.311863	-1.68101	0.0288688	1.42627	0.51225	0.43755	2.39813	1.26191	0.102136	1.6814	0.74966	0.249784	1.00498	0.0071682	0.937144	1.12591	0.17109	0.815065	0.287563	-1.79805	0.0288045	0.892595	-0.163922	0.72202
Contig807	27.4079	53.0555	189.929	142.851	19.146	15.9795	14.5681	61.6796	86.0365	54.302	54.6968	14.0179	54.6892	159.77	101.642	130.085	201.269	220.725	214.287	1.94343	0.958605	0.729759	4.28847	2.10046	0.488252	0.550736	-0.860567	0.590071	0.453176	-1.14186	0.768755	3.52879	1.81917	0.318123	7.7868	2.96103	0.109103	3.23355	1.69312	0.0294523	6.14003	2.61824	0.00365129	1.94952	0.963123	0.199888	0.526634	-0.925127	0.165485
Contig808	425.629	348.478	404.631	490.503	392.492	420.461	485.033	426.618	469.817	504.634	439.053	540.859	678.673	359.199	434.606	727.065	354.965	365.502	353.073	0.821976	-0.282832	0.776916	1.00286	0.00412644	1	1.05056	0.0711605	0.974351	0.819628	-0.286958	0.777427	0.782416	-0.353992	0.717737	0.954599	-0.067034	0.901642	0.801722	-0.318826	0.728436	0.584651	-0.774353	0.370886	0.763659	-0.388999	0.655646	1.37128	0.455527	0.469133
Contig809	22691.3	20431.2	6811.63	13123.3	9429.39	9341.03	17161.3	272.418	993.769	286.49	118.263	913.114	2165.16	278.747	244.174	107.9	226.885	348.888	403.036	0.903958	-0.145673	0.881346	0.428368	-1.22308	0.086811	0.576058	-0.795715	0.306054	2.11024	1.07741	0.132186	1.56921	0.650042	0.399881	0.743619	-0.427364	0.473704	0.121209	-3.04443	0.00184928	0.210965	-2.24492	0.0490385	0.334089	-1.5817	0.161189	0.574545	-0.799509	0.284071
Contig810	8.06115	0	6.19333	8.74597	5.22163	3.99488	5.99864	19.2749	3.86681	3.74496	7.39146	7.78775	7.90687	2.26624	2.33659	4.03365	5.48915	1.18669	2.22059	0	#NAME?	0.148526	0.829653	-0.269421	0.811232	0.611767	-0.708947	0.639482	0	#NAME?	0.162536	0	#NAME?	0.250808	1.35616	0.439526	0.79	0.509386	-0.973168	0.36546	0.376934	-1.40762	0.253192	1.14029	0.189401	1	1.35139	0.434449	0.757369
Contig811	773.87	704.191	943.45	854.189	1045.2	781.998	606.72	949.61	1002.47	682.52	818.974	1049.01	1070.06	642.479	693.967	887.403	711.759	607.587	528.5	0.913559	-0.130429	0.896458	1.21676	0.283044	0.791507	0.887104	-0.172825	0.768513	0.750814	-0.413473	0.672485	1.02982	0.0423955	0.897633	1.37161	0.455868	0.466498	0.716421	-0.481121	0.517295	0.57937	-0.787443	0.318372	0.826309	-0.275247	0.700994	1.23655	0.306321	0.609534
Contig812	49.173	289.393	7.22555	30.6109	8.70271	6.99104	14.5681	25.6999	4.83351	4.6812	41.3922	16.7437	27.674	585.823	658.919	33.2776	192.12	302.607	245.375	5.90849	2.56279	0.0207979	0.313676	-1.67265	0.0490791	0.21618	-2.20969	0.0158679	18.8363	4.23544	1.00234e-07	27.3313	4.77248	2.48207e-07	1.45099	0.537042	0.457876	14.803	3.88782	0.0725875	11.0579	3.467	0.109211	0.527282	-0.923354	0.516276	1.33869	0.420821	0.811851
Contig813	9.67338	9.64645	1.03222	0.728831	2.61081	28.9629	14.5681	152.914	77.3361	20.5973	13.3046	5.06204	11.2014	31.7273	15.1878	17.143	14.6377	35.6008	18.875	1.00116	0.00167405	1	0.148901	-2.74758	0.0290668	2.22704	1.15512	0.467352	6.72368	2.74925	0.0397725	0.449549	-1.15345	0.492036	0.0668605	-3.9027	0.00027749	2.36973	1.24472	0.433852	2.81745	1.49439	0.34341	10.2399	3.35613	0.0622661	0.841089	-0.24967	0.787941
Contig814	124.948	148.314	145.543	180.75	80.9352	131.831	155.108	221.019	132.438	155.416	167.047	119.542	162.091	166.569	196.274	198.657	151.866	143.59	133.235	1.1917	0.253027	0.807989	1.08305	0.115104	0.941874	1.13398	0.181392	0.878725	1.10032	0.137923	0.813489	1.05091	0.0716351	0.895976	0.955093	-0.0662875	0.911238	1.29003	0.367399	0.644586	1.01083	0.01554	0.993958	1.20142	0.26474	0.800357	1.2762	0.351859	0.583808
Contig815	46.7547	44.6148	69.1588	67.7812	44.3838	93.8797	81.4101	136.209	68.6358	48.6845	62.0883	43.222	57.3248	49.8572	74.7709	59.4963	36.5943	37.9742	45.522	0.958008	-0.0618911	0.980698	1.28817	0.365325	0.754921	1.85281	0.889718	0.383675	0.743696	-0.427216	0.716968	0.517056	-0.951609	0.361326	0.695252	-0.524393	0.416493	1.22113	0.288214	0.752973	0.793299	-0.334064	0.76153	1.6762	0.745197	0.483518	1.5393	0.622278	0.404314
Contig816	41.918	49.4381	23.7411	40.8145	42.6433	60.9219	38.5627	104.084	62.8356	64.6006	22.1744	34.2661	30.9686	20.3961	19.861	27.2271	31.1052	14.2403	18.875	1.18407	0.243749	0.846533	0.845292	-0.242478	0.76057	1.17386	0.231255	0.898973	1.40078	0.486227	0.55342	1.0087	0.0124936	0.935814	0.720099	-0.473734	0.544822	0.685897	-0.543937	0.508964	0.654536	-0.611456	0.420022	2.36122	1.23953	0.220424	1.04791	0.0675188	0.852904
Contig817	3.22446	2.41161	3.09666	1.45766	0.870271	1.99744	0.856949	0	1.9334	1.87248	5.91317	3.89387	3.29453	1.13312	0	4.03365	3.65943	3.56008	2.22059	0.750871	-0.413363	1	0.5611	-0.833671	0.620679	0.438252	-1.19017	0.617792	1.33821	0.420308	0.839273	1.71333	0.776805	0.819151	1.28031	0.356497	1	0.769154	-0.378656	0.735908	0.872592	-0.196621	0.920283	0.351818	-1.5071	0.412805	0.881459	-0.182035	0.958551
Contig818	1.61223	2.41161	3.09666	1.45766	3.48109	0	2.57085	0	0	2.80872	7.39146	1.16816	3.29453	11.3312	7.00977	15.1262	3.65943	4.74678	1.11029	1.50174	0.586637	1	1.65021	0.722651	1	0.783496	-0.352003	1	0.91003	-0.136015	1	1.91672	0.93864	0.815311	2.10622	1.07465	0.779302	4.56121	2.18942	0.0673931	1.41319	0.49896	0.821572	0.419297	-1.25396	0.65524	3.22759	1.69046	0.101971
Contig819	32.2446	21.7045	23.7411	21.8649	64.4001	75.9027	61.7003	110.509	93.7701	80.5167	72.4363	16.7437	9.22468	20.3961	29.2074	25.2103	25.616	5.93347	13.3235	0.675784	-0.565367	0.659825	1.12391	0.168526	0.947897	2.10934	1.07679	0.312715	0.601279	-0.733892	0.531307	0.320377	-1.64216	0.13731	0.532826	-0.908264	0.17972	2.83085	1.50124	0.196474	1.15033	0.202046	0.943705	7.29971	2.86784	0.00521619	2.46091	1.29919	0.0761657
Contig820	25.7957	12.0581	29.9344	24.7802	34.8109	24.968	25.7085	38.5498	18.3673	18.7248	22.1744	23.3632	28.9919	10.1981	28.0391	27.2271	27.4457	17.8004	24.4265	0.469294	-1.09144	0.427285	1.14915	0.20057	0.948601	0.970418	-0.0433221	0.938046	0.408383	-1.29201	0.301631	0.4836	-1.04811	0.421701	1.18418	0.243892	0.804283	0.835027	-0.260105	0.77673	0.884209	-0.17754	0.83581	0.960838	-0.0576348	0.870871	0.944377	-0.0825653	0.960605
Contig821	65.2953	84.4064	168.252	173.462	151.427	89.8848	114.831	38.5498	80.2363	89.8791	128.611	141.348	121.239	36.2598	52.5733	98.8244	82.3372	85.442	82.1617	1.2978	0.37607	0.726487	2.5045	1.32452	0.154198	1.54781	0.63023	0.512281	0.518188	-0.948452	0.316839	0.838475	-0.25416	0.824266	1.61809	0.694292	0.306068	0.601075	-0.734383	0.293259	0.632597	-0.660641	0.43788	0.528449	-0.920163	0.296525	0.95017	-0.073742	0.853365
Contig822	53.2036	24.1161	5.16111	22.5937	41.773	30.9603	17.9959	20.5599	28.0344	15.9161	29.5659	38.16	31.6275	21.5293	12.8512	25.2103	32.9349	26.1073	65.5073	0.455073	-1.13583	0.369984	0.429535	-1.21915	0.168494	0.455219	-1.13537	0.210329	1.05945	0.0833219	0.926764	0.999681	-0.000460748	0.959091	0.94358	-0.0837826	1	0.63754	-0.649412	0.398128	1.1871	0.247436	0.761165	0.614337	-0.702899	0.411027	0.537059	-0.896848	0.162799
Contig823	54.8158	33.7626	60.901	45.9163	81.8055	33.9565	59.1295	73.2446	38.6681	33.7047	36.9573	80.6032	65.2317	39.6592	54.9099	39.3281	65.8698	52.2145	44.4117	0.618364	-0.693471	0.551045	1.13831	0.18689	0.932983	0.837681	-0.255527	0.76891	0.543231	-0.880361	0.414161	0.738186	-0.437944	0.700075	1.35888	0.442417	0.595174	0.584741	-0.77413	0.317747	0.740636	-0.433163	0.553374	0.664421	-0.589829	0.391053	0.789512	-0.340967	0.666054
Contig824	34.6629	44.6148	19.6122	26.2379	30.4595	55.9283	80.5532	26.9848	95.7035	120.775	53.2185	55.293	52.0536	52.1235	58.4148	58.4879	47.5726	60.5214	33.3088	1.2922	0.369825	0.763792	0.728013	-0.457965	0.569521	1.94321	0.958441	0.35313	1.77496	0.82779	0.318453	0.66498	-0.588616	0.591552	0.374644	-1.41641	0.0369462	1.03307	0.0469411	1	0.874897	-0.192814	0.806265	1.50807	0.592706	0.427889	1.18079	0.239755	0.732787
Contig825	58.0403	42.2032	60.901	72.1542	46.1244	51.9334	77.9824	100.229	58.0021	53.3657	41.3922	58.7975	54.0303	63.4547	63.0879	69.5805	107.953	72.3883	57.7353	0.730013	-0.454005	0.697339	1.0246	0.0350602	1	1.10458	0.143496	0.917022	0.712486	-0.489066	0.659262	0.660898	-0.597501	0.573941	0.927593	-0.108436	0.8459	1.05058	0.0711836	0.93783	1.40232	0.487818	0.727321	1.24761	0.319162	0.8322	0.74917	-0.416635	0.640837
Contig826	94.3155	92.8471	74.3199	96.2056	151.427	185.762	135.398	194.034	551.987	135.755	14.7829	46.3371	58.6426	15.8637	12.8512	10.0841	16.4674	8.30686	6.66176	0.988326	-0.0169416	1	1.12704	0.172538	0.891831	1.6836	0.751549	0.448015	0.876922	-0.18948	0.889061	0.587031	-0.76849	0.44212	0.669423	-0.579011	0.37541	0.254485	-1.97435	0.23714	0.198924	-2.32971	0.216068	5.5694	2.47752	0.265777	1.27931	0.355365	0.826825
Contig827	92.7032	63.9077	110.448	122.444	86.1569	90.8835	130.256	268.563	126.638	88.0067	121.22	85.6652	86.3167	142.773	200.947	99.8328	104.294	145.963	75.4999	0.692107	-0.530933	0.623481	1.14209	0.191677	0.884765	1.1773	0.235487	0.824646	0.606	-0.72261	0.461622	0.587874	-0.76642	0.434601	0.970089	-0.0438106	0.912631	1.63823	0.712137	0.436091	1.25778	0.330884	0.734273	1.86874	0.902063	0.404056	1.30247	0.381254	0.584699
Contig828	16.9284	3.61742	12.3867	17.4919	9.57299	8.98848	11.1403	38.5498	12.5671	24.3423	8.86976	21.8057	7.90687	9.06495	16.3561	20.1683	5.48915	20.1738	16.6544	0.214535	-2.22072	0.21402	0.773383	-0.370745	0.702499	0.587064	-0.768411	0.500574	0.277398	-1.84997	0.277418	0.365436	-1.45231	0.443758	1.31737	0.397666	0.708196	0.916342	-0.126042	0.846086	0.947353	-0.0780255	1	1.69357	0.760071	0.622366	0.967265	-0.0480165	0.891225
Contig829	78.9993	68.731	78.4488	64.1371	62.6595	35.9539	59.9864	100.229	38.6681	61.7919	51.7402	66.9746	92.2468	46.4579	47.9001	62.5216	73.1886	61.7081	68.8382	0.873462	-0.195183	0.870911	0.862079	-0.214108	0.715703	0.599136	-0.739045	0.388365	1.0132	0.018925	0.907487	1.45787	0.543862	0.530024	1.43887	0.524937	0.504229	0.653394	-0.613976	0.468364	0.849847	-0.234725	0.797042	0.838482	-0.254149	0.696873	0.768837	-0.379251	0.588401
Contig830	7.25504	12.0581	9.28999	13.1189	6.0919	12.9834	12.8542	20.5599	19.334	11.2349	5.91317	9.73469	13.1781	4.53248	7.00977	7.05889	12.808	4.74678	4.44117	1.6686	0.73864	0.696997	1.30453	0.38353	0.882138	1.75937	0.815061	0.635035	1.27908	0.355109	0.749272	0.948407	-0.0764214	1	0.741475	-0.431531	0.668794	0.533572	-0.906244	0.384591	0.637775	-0.648881	0.462112	1.48225	0.56779	0.623252	0.836616	-0.257363	0.980058
Contig831	128.978	166.401	133.157	185.123	331.573	111.857	157.679	53.9697	31.9012	61.7919	34.0007	26.4783	23.7206	22.6624	38.5537	30.2524	25.616	29.6673	56.625	1.29525	0.373233	0.722553	1.66176	0.732712	0.428356	1.03142	0.0446273	0.997947	0.779446	-0.359479	0.729386	1.2558	0.328606	0.675382	1.61114	0.688084	0.308129	1.24727	0.318778	0.798802	1.48223	0.567766	0.498027	1.95834	0.969631	0.321963	0.841487	-0.248987	0.623475
Contig832	32.2446	28.9393	23.7411	32.7974	36.5514	24.968	39.4197	16.7049	35.768	31.8322	39.9139	36.9918	35.5809	31.7273	38.5537	36.3029	42.0835	22.5472	33.3088	0.901045	-0.150329	0.933152	0.954789	-0.0667468	0.907337	0.985266	-0.0214143	1	0.943711	-0.0835823	1	0.914519	-0.128915	0.969229	0.969066	-0.0453325	0.940672	1.00718	0.0103166	0.961887	0.897174	-0.15654	0.791441	0.772062	-0.373211	0.723254	1.12261	0.166857	0.793416
Contig833	29.0201	18.0871	21.6766	32.7974	51.346	41.9462	21.4237	1.28499	2.90011	4.6812	38.4356	0	0	20.3961	22.1976	2.01683	5.48915	7.12016	13.3235	0.625726	-0.676398	0.612231	1.20317	0.266838	0.845596	1.08062	0.111865	1	0.520065	-0.943236	0.41609	0.579041	-0.788263	0.548227	1.1134	0.154973	0.799766	Inf	Inf	0.0012243	Inf	Inf	0.00633421	Inf	Inf	0.0484056	2.40183	1.26413	0.382603
Contig834	113.662	102.494	100.125	123.172	98.3407	124.84	126.828	107.939	99.5703	102.05	131.568	82.9395	87.6345	90.6495	87.6221	102.858	102.464	99.6823	87.7132	0.905305	-0.143524	0.900956	0.938016	-0.0923157	0.861913	1.09377	0.129315	0.937548	0.965128	-0.0512082	1	0.827689	-0.272839	0.814893	0.857595	-0.221631	0.729452	1.20687	0.271275	0.816285	1.12892	0.174937	0.880953	1.20675	0.271126	0.780519	1.06906	0.0963371	0.915491
Contig835	29.8263	12.0581	25.8055	12.3901	69.6217	12.9834	50.56	0	0	3.74496	0	145.631	5.27125	0	2.33659	0	0	7.12016	2.22059	0.405876	-1.30089	0.587588	1.19002	0.25098	1	1.04911	0.0691592	1	0.341068	-1.55187	0.543344	0.386878	-1.37005	0.569898	1.13431	0.181821	1	0.00775331	-7.01097	0.0946472	0.0411836	-4.60179	0.345	0.0166164	-5.91125	0.210386	0.188262	-2.40919	0.495655
Contig836	8.86727	6.02903	7.22555	9.4748	16.5352	45.9411	31.7071	6.42496	37.7014	15.9161	29.5659	14.0179	6.58906	21.5293	25.7025	37.3113	18.2972	23.7339	26.647	0.68261	-0.550867	0.816214	1.23667	0.306466	0.904232	4.33016	2.11442	0.100694	0.551972	-0.857333	0.621217	0.157641	-2.66529	0.0568739	0.285595	-1.80796	0.0239358	2.76667	1.46815	0.165794	2.21728	1.14879	0.289339	1.9356	0.952784	0.334197	1.24778	0.31936	0.730298
Contig837	5.64281	10.8523	7.22555	8.74597	7.83244	0.99872	8.56949	11.5649	4.83351	10.2987	4.43488	9.3453	12.5192	7.93183	4.67318	3.02524	5.48915	5.93347	6.66176	1.93081	0.949207	0.647658	1.39762	0.482977	0.880741	0.834092	-0.261722	0.928135	1.38149	0.46623	0.688594	2.31487	1.21093	0.425493	1.67562	0.744699	0.613324	0.457473	-1.12824	0.285955	0.54932	-0.864281	0.504387	0.812478	-0.299599	0.773746	0.832799	-0.263959	0.808668
Contig838	7.25504	3.61742	11.3544	8.74597	2.61081	43.9437	24.8515	46.2597	25.1342	13.1074	66.5232	1.94694	1.31781	44.1916	53.7416	83.6982	56.7212	24.9206	21.0956	0.500581	-0.998326	0.666706	1.04385	0.0619083	1	4.69139	2.23001	0.103306	0.479554	-1.06023	0.631072	0.106702	-3.22834	0.0379191	0.222503	-2.16811	0.0091268	37.9554	5.24623	6.6121e-06	20.9296	4.38747	0.000522652	17.222	4.10618	0.00061962	1.81348	0.858758	0.161421
Contig839	55.6219	59.0845	70.191	80.1714	79.1947	81.895	71.1268	75.8146	56.0687	84.2617	62.0883	50.6204	68.5262	35.1267	37.3854	51.429	62.2103	54.5879	37.75	1.06645	0.0928219	0.947663	1.36702	0.451036	0.662791	1.35958	0.443163	0.688293	0.78013	-0.358214	0.756396	0.784399	-0.350341	0.771873	1.00547	0.00787249	0.998578	0.778535	-0.361166	0.636228	0.861268	-0.215466	0.769739	1.20643	0.270738	0.755225	0.903941	-0.1457	0.858253
Contig840	0	0	5.16111	3.64415	0	0	0	0	0	0	0	0	0	0	0	0	0	0	0	NA	NA	NA	Inf	Inf	0.696286	NA	NA	NA	0	#NAME?	0.814657	NA	NA	NA	Inf	Inf	0.305146	NA	NA	NA	NA	NA	NA	NA	NA	NA	NA	NA	NA
Contig841	196.692	209.81	155.865	194.598	226.271	140.82	187.672	55.2547	116.971	193.802	172.96	213.774	318.91	155.237	185.759	250.086	336.668	296.673	269.801	1.07091	0.0988427	0.924506	0.969943	-0.0440279	0.906822	0.824398	-0.278588	0.710016	1.1041	0.142871	0.803071	1.29903	0.37743	0.621945	1.17655	0.23456	0.732514	0.715243	-0.483494	0.583976	1.12574	0.170876	0.858929	0.456799	-1.13037	0.219919	0.635353	-0.65437	0.335043
Contig842	187.019	759.658	1768.19	1421.22	1883.27	587.247	724.122	3576.13	2680.66	4111.03	2307.61	653.392	545.574	1553.51	1859.93	1755.65	1580.87	1332.66	1042.57	4.07801	2.02786	0.042994	8.98565	3.16762	0.0010866	3.46202	1.79161	0.0499557	0.453835	-1.13976	0.202393	1.17793	0.236251	0.733959	2.59549	1.37601	0.0353687	3.11194	1.63781	0.0756844	2.19294	1.13286	0.260871	5.75568	2.52499	0.00640527	1.41907	0.504948	0.42471
Contig843	59.6525	27.7335	31.9989	21.8649	11.3135	28.9629	51.4169	41.1198	123.738	52.4295	93.1324	103.577	88.2934	67.9871	17.5244	57.4795	69.5292	161.39	112.14	0.466758	-1.09925	0.359224	0.363925	-1.45829	0.062852	0.664657	-0.589318	0.516915	1.28257	0.359032	0.630841	0.702253	-0.509937	0.669705	0.547538	-0.868969	0.180503	0.613967	-0.703768	0.310511	1.18763	0.248081	0.715868	0.751849	-0.411486	0.658599	0.51697	-0.951849	0.100403
Contig844	27.4079	31.351	34.0633	40.0857	83.5461	23.9693	29.9932	17.9899	26.1009	23.406	14.7829	54.1249	28.333	13.5974	14.0195	14.1178	21.9566	18.9871	25.5367	1.14839	0.199613	0.900623	1.89729	0.92394	0.416355	0.972049	-0.0408984	0.946428	0.60528	-0.724326	0.552171	1.18141	0.240512	0.795827	1.95184	0.964838	0.229736	0.342333	-1.54653	0.0571612	0.536438	-0.898517	0.317642	0.544718	-0.876418	0.304365	0.63816	-0.648009	0.376169
Contig845	5.64281	6.02903	6.19333	7.28831	8.70271	0.99872	7.71254	3.85498	3.86681	6.55369	1.47829	3.89387	5.27125	0	1.1683	0	1.82972	1.18669	4.44117	1.07267	0.10121	1	1.30066	0.379246	0.956629	0.759473	-0.396929	0.855356	0.824713	-0.278037	1	1.41239	0.498139	0.819215	1.71258	0.776175	0.61839	0.14391	-2.79676	0.0697771	0.540915	-0.886526	0.672623	1.03587	0.0508447	1	0.266049	-1.91024	0.21474
Contig846	11.2856	18.0871	13.4189	9.4748	15.6649	31.959	22.2807	12.8499	6.76691	11.2349	8.86976	17.9118	14.4959	12.4643	3.50489	6.05048	3.65943	4.74678	9.99264	1.60901	0.686172	0.657015	1.13117	0.177812	1	2.37653	1.24886	0.341812	1.42243	0.50836	0.576312	0.677041	-0.562684	0.720069	0.475974	-1.07104	0.173847	0.475545	-1.07235	0.242246	0.377568	-1.40519	0.24107	0.633824	-0.657846	0.469238	1.2595	0.332846	0.887494
Contig847	0	6.02903	8.25777	0.728831	0.870271	0.99872	0	7.70996	2.90011	0.936241	23.6527	1.16816	2.63562	57.7891	185.759	40.3365	612.955	174.444	305.331	Inf	Inf	0.396627	Inf	Inf	0.622121	Inf	Inf	1	1.83204	0.873452	0.563026	12.2026	3.60911	0.250613	6.66064	2.73566	0.464055	40.2881	5.33228	0.00793439	190.754	7.57557	0.000888751	2.016	1.0115	0.733505	0.211204	-2.24329	0.0783391
Contig848	11.2856	7.23484	5.16111	5.10181	13.0541	21.9718	5.99864	0	4.83351	13.1074	1.47829	24.142	18.4494	2.26624	1.1683	5.04206	0	0	0	0.643604	-0.635756	0.787712	0.680998	-0.554278	0.610284	1.22813	0.296458	0.989966	0.945089	-0.0814779	1	0.524054	-0.932214	0.685752	0.554502	-0.850736	0.44352	0.116733	-3.09872	0.00446706	0	#NAME?	5.68038e-05	0.28056	-1.83362	0.113021	Inf	Inf	0.0572998
Contig849	29.0201	30.1452	34.0633	30.6109	20.8865	31.959	30.8502	61.6796	37.7014	27.151	44.3488	21.0269	40.1933	40.7923	30.3757	36.3029	21.9566	26.1073	44.4117	1.04288	0.0605677	0.991096	0.979548	-0.0298119	0.908618	1.0693	0.0966636	1	1.06465	0.0903797	0.865703	0.975291	-0.0360959	1	0.916067	-0.126476	0.846527	1.23572	0.305348	0.720697	1.00292	0.0042112	0.872628	1.37289	0.45722	0.650551	1.23211	0.301137	0.788835
Contig850	51.5914	72.3484	113.544	96.2056	91.3785	50.9347	48.8461	62.9646	63.8023	77.708	100.524	81.382	98.8359	107.646	99.3051	80.673	62.2103	58.148	65.5073	1.40788	0.493527	0.654166	1.93666	0.953571	0.332576	0.955548	-0.0655995	0.902636	0.726964	-0.460044	0.680112	1.47338	0.559127	0.494953	2.02675	1.01917	0.145857	1.07403	0.103034	0.939781	0.68511	-0.545592	0.548393	0.754378	-0.406641	0.648514	1.56767	0.648626	0.360625
Contig851	76.5809	34.9684	56.7722	35.7127	70.492	99.872	114.831	255.714	163.373	140.436	66.5232	174.056	132.44	50.9904	60.7514	66.5552	53.0618	49.8411	85.4926	0.458426	-1.12524	0.311223	0.704274	-0.505791	0.455367	1.38449	0.46935	0.647549	0.650921	-0.619447	0.588385	0.331117	-1.59459	0.11906	0.50869	-0.975141	0.111828	0.398723	-1.32654	0.0792326	0.408787	-1.29058	0.144724	1.21468	0.28058	0.872072	0.975379	-0.0359645	0.894103
Contig852	40.3058	40.9974	54.7077	38.628	49.6055	90.8835	34.278	38.5498	40.6015	23.406	36.9573	52.9567	53.3714	19.263	11.683	23.1935	20.1269	34.4141	24.4265	1.02118	0.0302432	1	1.17592	0.233791	0.905854	1.53778	0.620849	0.606374	0.868413	-0.203547	0.938194	0.664064	-0.590606	0.630891	0.764687	-0.387059	0.581887	0.427349	-1.22651	0.113491	0.49323	-1.01967	0.295081	0.640958	-0.641697	0.432788	0.866429	-0.206847	0.680279
Contig853	41.918	18.0871	26.8377	44.4587	26.9784	54.9296	88.2657	59.1097	60.9022	44.9396	29.5659	31.9298	45.4645	55.5228	93.4636	127.06	14.6377	16.6137	26.647	0.433195	-1.20691	0.321432	0.777141	-0.363753	0.658812	1.68545	0.753138	0.460485	0.557421	-0.84316	0.450163	0.25702	-1.96005	0.0752057	0.461087	-1.11689	0.100374	1.96999	0.978187	0.202353	0.496924	-1.0089	0.33192	1.41583	0.501651	0.574101	3.96437	1.98709	0.00695013
Contig854	85.4482	78.3774	109.415	110.782	109.654	90.8835	79.6962	87.3795	82.1697	73.963	82.7844	109.418	168.021	56.656	80.6124	66.5552	54.8915	135.283	87.7132	0.920879	-0.118916	0.924621	1.27938	0.355446	0.741759	0.986533	-0.0195606	0.932476	0.719785	-0.474362	0.651301	0.93345	-0.0993555	0.982677	1.29685	0.375007	0.578628	0.514993	-0.957376	0.223574	0.664562	-0.589524	0.612169	0.583157	-0.778043	0.35929	0.774936	-0.367852	0.473748
Contig855	1.61223	1.20581	4.12888	8.01714	2.61081	1.99744	0	0	3.86681	0.936241	2.95659	2.33632	11.8603	2.26624	2.33659	5.04206	1.82972	10.6802	2.22059	0.750871	-0.413363	1	3.03945	1.60381	0.635015	0.615338	-0.700548	0.863109	0.247042	-2.01717	0.631618	1.22026	0.287185	1	4.93947	2.30436	0.21536	0.441945	-1.17806	0.456905	0.686489	-0.542691	0.901114	0.223615	-2.16091	0.203868	0.643775	-0.635372	0.57665
Contig856	27.4079	56.6729	39.2244	45.9163	33.0703	19.9744	25.7085	42.4048	38.6681	33.7047	34.0007	26.4783	23.7206	45.3248	61.9196	46.387	62.2103	42.721	48.8529	2.07594	1.05376	0.370822	1.43074	0.516761	0.651177	0.822843	-0.28131	0.757356	1.45095	0.537001	0.498898	2.52288	1.33507	0.146925	1.73878	0.798071	0.299049	1.86536	0.899458	0.330339	2.0364	1.02602	0.341621	1.52055	0.604589	0.559904	0.916009	-0.126567	0.9197
Contig857	8.06115	7.23484	11.3544	5.10181	7.83244	21.9718	16.282	15.4199	9.66702	18.7248	0	4.28326	2.63562	5.6656	12.8512	3.02524	5.48915	10.6802	7.77205	0.901045	-0.150329	1	1.00069	0.000988046	0.927335	2.34617	1.23031	0.416782	0.900428	-0.151317	1	0.384049	-1.38064	0.392548	0.426518	-1.22932	0.150098	1.55499	0.636905	0.6615	2.29998	1.20162	0.354125	4.21834	2.07668	0.0901376	0.676088	-0.564716	0.551421
Contig858	10.4795	7.23484	18.58	13.1189	13.9243	34.9552	41.9905	14.1349	8.70032	2.80872	11.8263	4.28326	6.58906	4.53248	3.50489	5.04206	1.82972	7.12016	3.33088	0.693111	-0.528841	0.802045	1.4451	0.531165	0.757511	3.62546	1.85817	0.129706	0.47963	-1.06001	0.492498	0.191179	-2.38701	0.0735263	0.398596	-1.327	0.0712004	1.14161	0.191067	1	0.749098	-0.416773	0.912126	1.56653	0.647577	0.685608	1.52398	0.60784	0.756193
Contig859	51.5914	67.5251	45.4177	41.5433	115.746	58.9245	52.2739	32.1248	77.3361	79.5805	116.785	49.0628	28.333	87.2502	121.503	102.858	91.4858	54.5879	75.4999	1.31402	0.393991	0.749478	1.29486	0.372797	0.780158	1.06511	0.0910039	1	1.0148	0.0211941	0.910068	1.2337	0.302988	0.711001	1.21571	0.281793	0.727035	2.76415	1.46684	0.133736	1.90479	0.929631	0.4149	1.62509	0.700517	0.426711	1.45116	0.537207	0.410512
Contig860	86.2543	9.64645	4.12888	14.5766	13.9243	30.9603	94.2644	3.85498	1.9334	3.74496	0	6.61959	7.90687	2.26624	1.1683	4.03365	3.65943	4.74678	14.4338	0.11228	-3.15483	0.0749069	0.12481	-3.0022	0.00710474	0.715251	-0.483479	0.678199	0.899606	-0.152635	1	0.15698	-2.67135	0.109032	0.174498	-2.51872	0.01029	0.256609	-1.96235	0.148213	1.04526	0.063855	0.890929	0.436714	-1.19524	0.33918	0.245499	-2.02621	0.0596363
Contig861	24.9896	28.9393	22.7089	36.4415	94.8596	27.9642	33.421	3.85498	32.8679	96.4328	32.5224	56.4612	38.8754	30.5942	44.3952	27.2271	38.424	28.4807	26.647	1.16264	0.217403	0.926345	2.02726	1.01953	0.590076	1.21291	0.278478	0.951661	0.573502	-0.802129	0.706212	0.958549	-0.0610754	1	1.6714	0.741054	0.536431	0.705539	-0.503201	0.512197	0.652492	-0.615969	0.462799	0.930567	-0.103818	1	1.0813	0.112767	0.873579
Contig862	19.3468	12.0581	21.6766	26.9667	11.3135	177.772	104.548	1.28499	0	0	7.39146	0.778775	2.63562	0	1.1683	2.01683	1.82972	3.56008	0	0.625726	-0.676398	0.676064	1.03008	0.0427588	1	7.21894	2.85179	0.0277606	0.607452	-0.719157	0.639605	0.0866783	-3.52818	0.0102673	0.142692	-2.80903	0.000478904	1.54169	0.624515	0.950359	1.045	0.0635084	1	0.250226	-1.99869	0.468994	1.4753	0.561007	0.945748
Contig863	68.5198	55.4671	126.963	173.462	89.638	61.9206	60.8434	138.779	51.2352	55.2382	115.307	42.4432	38.8754	70.2534	79.4441	59.4963	75.0183	93.7488	58.8455	0.812707	-0.299192	0.794755	1.88987	0.918287	0.316443	0.885134	-0.176031	0.800203	0.430034	-1.21748	0.200899	0.918174	-0.123161	0.963072	2.13512	1.09432	0.0995111	1.99072	0.99329	0.329356	1.85932	0.894778	0.361025	2.00721	1.00519	0.362877	1.07067	0.0985128	0.957616
Contig864	0.806115	3.61742	11.3544	8.74597	2.61081	4.9936	0.856949	1.28499	0	0	0	1.16816	7.24796	0	1.1683	3.02524	0	3.56008	4.44117	4.50522	2.1716	0.574752	9.39461	3.23183	0.216908	3.59902	1.8476	0.682054	0.479554	-1.06023	0.743515	1.25179	0.323994	0.899535	2.61032	1.38423	0.320067	0.248313	-2.00977	0.324887	0.629894	-0.666819	0.961213	0.101452	-3.30113	0.106687	0.394213	-1.34295	0.394324
Contig865	54.0097	32.5568	40.2566	39.3568	44.3838	119.846	153.394	97.6594	117.938	213.463	20.6961	41.6645	44.8056	14.7305	8.17807	22.1851	16.4674	21.3605	16.6544	0.605179	-0.724565	0.52676	0.760484	-0.39501	0.578125	2.49758	1.32053	0.176358	0.795782	-0.329555	0.810568	0.242307	-2.04509	0.0475651	0.304489	-1.71554	0.00720287	0.379561	-1.3976	0.0884523	0.418477	-1.25678	0.179444	3.3014	1.72308	0.0506325	0.907005	-0.140818	0.841834
Contig866	9.67338	8.44064	3.09666	3.64415	4.35136	2.99616	7.71254	5.13997	3.86681	8.42617	5.91317	5.06204	7.24796	3.39936	0	4.03365	3.65943	2.37339	2.22059	0.876016	-0.190971	0.992002	0.37936	-1.39836	0.272993	0.545582	-0.874131	0.558906	2.3092	1.20739	0.380935	1.60565	0.68316	0.678817	0.69533	-0.52423	0.661428	0.54043	-0.88782	0.453726	0.445271	-1.16724	0.407965	0.942099	-0.0860497	1	1.21371	0.279424	0.93609
Contig867	34.6629	37.38	12.3867	15.3054	122.708	26.9654	46.2752	17.9899	14.5005	29.0235	25.131	77.8775	16.4726	26.0617	22.1976	14.1178	29.2755	14.2403	23.3162	1.08265	0.114568	0.978283	1.42098	0.506889	1	1.04232	0.0598051	1	0.761903	-0.392321	1	1.03869	0.054763	0.865823	1.36328	0.447084	0.871482	0.463678	-1.10881	0.136498	0.472006	-1.08312	0.186551	0.434954	-1.20107	0.151193	0.982356	-0.0256814	1
Contig868	54986.7	96411.4	62154.2	52655.8	42952.2	36574.1	55295.5	54423.3	65580.1	61038.2	65352.4	26931.6	53420.1	94486.3	127723	69108.5	92142.7	86341.5	128963	1.7603	0.815817	0.395913	0.95271	-0.0698913	0.839865	0.824462	-0.278475	0.705558	1.84767	0.885709	0.188718	2.13508	1.09429	0.1548	1.15555	0.208584	0.800959	2.21196	1.14533	0.147567	2.54017	1.34493	0.103348	1.49617	0.581271	0.424496	0.870793	-0.199598	0.711427
Contig869	7.25504	12.0581	6.19333	13.1189	8.70271	6.99104	3.4278	3.85498	0.966702	2.80872	11.8263	11.6816	22.4028	6.79871	7.00977	6.05048	12.808	2.37339	14.4338	1.6686	0.73864	0.711858	1.27826	0.35418	0.897837	0.710743	-0.4926	0.706761	1.30537	0.38446	0.747348	2.34769	1.23124	0.350533	1.79848	0.84678	0.420716	0.463156	-1.11043	0.24709	0.577408	-0.792337	0.477189	0.148927	-2.74732	0.01326	0.80213	-0.318093	0.732595
Contig870	4.03058	7.23484	6.19333	8.01714	1.74054	3.99488	2.57085	1.28499	0.966702	4.6812	7.39146	4.28326	6.58906	6.79871	5.84148	8.0673	3.65943	5.93347	3.33088	1.80209	0.849671	0.762704	1.31771	0.398028	0.986887	0.805669	-0.311741	0.874315	1.3676	0.451642	0.741979	2.23676	1.16141	0.486841	1.63554	0.70977	0.643101	1.28848	0.365667	0.799679	0.788732	-0.342392	0.893073	0.424548	-1.236	0.415587	1.63361	0.70806	0.562342
Contig871	12.8978	10.8523	8.25777	10.9325	11.3135	10.9859	2.57085	0	2.90011	2.80872	5.91317	3.89387	7.24796	2.26624	11.683	2.01683	0	1.18669	1.11029	0.84473	-0.243438	0.941539	0.782632	-0.353594	0.724757	0.520982	-0.940695	0.405941	1.07934	0.110155	0.907665	1.62142	0.697256	0.567232	1.50222	0.587101	0.549109	0.97856	-0.0312681	1	0.136743	-2.87046	0.138796	0.34001	-1.55635	0.353947	7.15617	2.83919	0.0842127
Contig872	208.784	131.433	100.125	99.121	97.4704	90.8835	47.9891	521.707	159.506	77.708	124.177	280.359	115.309	123.51	53.7416	58.4879	69.5292	79.5085	117.691	0.632007	-0.661987	0.522135	0.471079	-1.08596	0.129812	0.329136	-1.60324	0.0407148	1.34162	0.423971	0.538733	1.9202	0.941256	0.229001	1.43126	0.517285	0.415416	0.454313	-1.13824	0.264282	0.448701	-1.15617	0.381453	1.27796	0.353838	1	1.01251	0.0179313	0.91497
Contig873	58.8464	57.8787	62.9655	63.4083	39.1622	43.9437	71.9837	38.5498	49.3018	51.4933	56.1751	57.24	70.5029	55.5228	77.1075	54.4543	60.3806	52.2145	61.0661	0.987447	-0.0182255	1	0.934482	-0.0977608	0.845935	0.971927	-0.0410809	0.951121	1.05668	0.0795353	0.867043	1.01597	0.0228553	1	0.961474	-0.05668	0.88513	0.949723	-0.0744214	0.919128	0.903104	-0.147036	0.876363	0.725021	-0.463904	0.62176	1.05162	0.0726146	0.936267
Contig874	28.214	36.1742	41.2888	22.5937	28.719	14.9808	24.8515	44.9747	16.4339	13.1074	19.2178	29.9828	32.9453	15.8637	17.5244	13.1094	12.808	15.427	14.4338	1.28721	0.364244	0.784022	1.08994	0.124252	1	0.696504	-0.521796	0.59267	1.18099	0.239993	0.70875	1.8481	0.88604	0.365077	1.56487	0.646047	0.487303	0.520842	-0.941081	0.256167	0.450405	-1.15071	0.249705	0.787699	-0.344283	0.574608	1.15639	0.209625	0.880237
Contig875	34.6629	28.9393	15.4833	34.255	14.7946	13.9821	42.8474	16.7049	25.1342	11.2349	14.7829	9.73469	11.8603	11.3312	19.861	13.1094	5.48915	14.2403	12.2132	0.838181	-0.254666	0.865107	0.617318	-0.695914	0.450013	0.807704	-0.308102	0.770106	1.35778	0.441248	0.641548	1.03773	0.0534364	1	0.764288	-0.387812	0.606821	1.36458	0.448454	0.697498	0.982046	-0.0261373	0.950651	1.63169	0.706367	0.493243	1.38952	0.474591	0.693832
Contig876	4.03058	3.61742	6.19333	2.18649	6.0919	4.9936	5.14169	6.42496	5.80021	4.6812	1.47829	6.61959	3.95344	3.39936	4.67318	2.01683	1.82972	0	4.44117	0.901045	-0.150329	1	1.18978	0.250689	1	1.24213	0.312822	1	0.757324	-0.401018	1	0.7254	-0.463151	1	0.957847	-0.0621325	0.946958	0.546337	-0.872136	0.475294	0.395158	-1.3395	0.40105	1.06405	0.0895642	1	1.38258	0.467361	0.877884
Contig877	49.173	81.9948	53.6755	53.2046	26.9784	33.9565	37.7058	52.6847	67.6691	58.9832	54.6968	43.222	59.3015	117.844	103.978	63.53	64.0401	60.5214	81.0514	1.67407	0.743362	0.505347	0.905118	-0.143822	0.804999	0.719738	-0.474456	0.574953	1.84956	0.887184	0.251529	2.32595	1.21782	0.161936	1.25757	0.330634	0.676167	1.6537	0.725699	0.381295	1.33213	0.413731	0.617301	1.16213	0.216777	0.774932	1.2414	0.311968	0.667627
Contig878	74.9687	72.3484	56.7722	69.2389	54.8271	55.9283	71.1268	47.5447	66.7024	70.2181	82.7844	46.7265	107.402	75.919	85.2856	80.673	109.783	59.3347	67.7279	0.968866	-0.0456317	0.983129	0.799657	-0.322546	0.651869	0.836692	-0.257231	0.74379	1.2116	0.276915	0.695255	1.15797	0.2116	0.78575	0.955737	-0.0653151	0.910963	1.04945	0.069635	0.881056	1.01995	0.0284931	1	0.794632	-0.331642	0.811252	1.02893	0.041142	0.880086
Contig879	70.132	71.1426	69.1588	21.8649	32.2	15.9795	29.9932	65.5346	20.3007	22.4698	32.5224	33.8767	53.3714	5.6656	9.34636	26.2187	7.31886	37.9742	24.4265	1.01842	0.0263361	0.994161	0.584922	-0.773683	0.252372	0.323299	-1.62906	0.0686034	1.74112	0.800019	0.260303	3.1501	1.6554	0.0679397	1.80923	0.855378	0.339355	0.421436	-1.24661	0.130549	0.530049	-0.915803	0.460319	0.825475	-0.276703	0.651573	0.795089	-0.330812	0.491652
Contig880	27.4079	14.4697	12.3867	14.5766	30.4595	8.98848	17.139	7.70996	22.2341	35.5772	31.0441	26.8677	25.6973	32.8605	23.3659	28.2356	36.5943	24.9206	49.9632	0.530026	-0.915864	0.5214	0.690865	-0.533525	0.539434	0.470137	-1.08885	0.298033	0.767193	-0.382339	0.848379	1.12739	0.172984	0.898765	1.4695	0.555322	0.56623	1.09628	0.132618	0.949948	1.41009	0.495782	0.617423	0.82919	-0.270225	0.864006	0.777457	-0.363164	0.582116
Contig881	95.9277	112.14	112.512	112.24	58.3082	84.8912	101.977	137.494	105.37	121.711	100.524	88.7803	112.014	103.114	120.334	114.959	148.207	156.644	153.22	1.17363	0.230978	0.830618	0.980994	-0.0276837	0.906839	0.961858	-0.0561046	0.916059	1.19637	0.258661	0.687685	1.22017	0.287082	0.707576	1.0199	0.0284209	1	1.09022	0.124616	0.881545	1.51512	0.599436	0.493845	1.20723	0.271705	0.772121	0.719557	-0.47482	0.456255
Contig882	2.41835	1.20581	2.06444	4.37298	2.61081	3.99488	3.4278	2.56999	5.80021	3.74496	2.95659	4.67265	5.93015	6.79871	1.1683	1.00841	5.48915	3.56008	5.55147	0.500581	-0.998326	0.97216	1.23915	0.309347	1	1.51689	0.601118	0.993051	0.403972	-1.30767	0.89303	0.330004	-1.59944	0.791211	0.816899	-0.291771	0.920457	0.560837	-0.834347	0.507262	0.915002	-0.128153	0.971615	0.758654	-0.398486	0.838206	0.612935	-0.706194	0.564367
Contig883	9.67338	13.2639	38.1922	50.2893	26.1081	51.9334	60.8434	11.5649	36.7347	5.61745	17.7395	1.94694	5.93015	0	1.1683	10.0841	1.82972	8.30686	0	1.3766	0.461106	0.788363	3.93317	1.97569	0.0753634	5.75692	2.5253	0.0284618	0.349997	-1.51459	0.183771	0.23912	-2.06419	0.0753898	0.683207	-0.549605	0.43123	1.83275	0.874008	0.760345	0.851408	-0.232077	1	4.53007	2.17953	0.255372	2.15261	1.10609	0.602494
Contig884	99.9583	59.0845	180.639	153.054	140.984	227.708	131.97	116.934	155.639	113.285	175.917	241.031	175.269	75.919	94.6319	225.884	323.86	257.513	86.6029	0.59343	-0.75285	0.47652	1.5759	0.656173	0.498493	1.78013	0.831982	0.401721	0.376567	-1.40902	0.140364	0.333364	-1.58483	0.108463	0.885271	-0.175809	0.782549	0.6865	-0.542668	0.456524	1.0663	0.0926091	0.87911	0.616325	-0.698237	0.371889	0.643817	-0.635277	0.418207
Contig885	55.6219	62.7019	67.0944	59.7641	37.4217	36.9526	53.9878	37.2648	37.7014	49.6208	53.2185	60.7444	60.6193	44.1916	56.0782	60.5048	58.5509	77.1351	57.7353	1.13175	0.178552	0.884613	0.981691	-0.0266594	0.901202	0.806874	-0.309584	0.714348	1.15286	0.205211	0.743082	1.40263	0.488136	0.573136	1.21666	0.282925	0.748232	0.879783	-0.18478	0.801977	1.05862	0.0821804	0.931909	0.682849	-0.550361	0.525321	0.831069	-0.266961	0.673526
Contig886	48.3669	61.4961	85.6743	72.8831	41.773	64.9168	55.7017	138.779	58.0021	66.4731	47.3054	45.1689	57.3248	56.656	63.0879	68.5721	60.3806	71.2016	59.9558	1.27648	0.352171	0.759145	1.37751	0.462067	0.685283	1.23247	0.301558	0.812906	0.926655	-0.109895	1	1.03571	0.0506136	0.912269	1.11768	0.160509	0.851192	1.14661	0.197379	0.796665	1.24095	0.311445	0.720761	1.70837	0.772621	0.460648	0.92398	-0.114067	0.873102
Contig887	4.03058	15.6755	10.3222	11.6613	6.0919	8.98848	2.57085	8.99495	4.83351	6.55369	7.39146	5.84081	4.61234	6.79871	4.67318	4.03365	0	8.30686	6.66176	3.90453	1.96515	0.276406	2.31433	1.2106	0.50376	1.42101	0.506914	0.938651	1.68711	0.754551	0.49208	2.74772	1.45823	0.241916	1.62866	0.703683	0.510692	1.09296	0.128236	1	0.951035	-0.0724289	0.972789	1.29799	0.376278	0.890166	1.14923	0.200665	1
Contig888	62.0709	57.8787	47.4822	69.2389	68.7514	50.9347	65.9851	113.079	60.9022	56.1745	68.0015	70.0897	77.092	75.919	63.0879	59.4963	69.5292	77.1351	64.397	0.936151	-0.0951875	0.94987	0.988608	-0.0165288	1	0.929892	-0.104865	0.881516	0.946938	-0.0786587	0.999763	1.00673	0.0096773	1	1.06314	0.088336	0.91209	0.903135	-0.146987	0.828071	0.952511	-0.0701923	0.939147	1.04001	0.0565943	1	0.948162	-0.0767949	0.893338
Contig889	154.774	156.755	113.544	137.02	175.795	150.807	142.254	128.499	165.306	162.906	149.308	169.384	200.966	184.698	204.452	140.169	166.504	157.83	172.095	1.0168	0.0240419	0.986454	0.91088	-0.134667	0.814286	0.935536	-0.0961348	0.860712	1.11629	0.158709	0.788153	1.08687	0.120177	0.840633	0.973645	-0.0385323	0.955784	0.913866	-0.129946	0.857433	0.890452	-0.167389	0.854808	0.819633	-0.28695	0.758128	1.02629	0.0374434	0.975629
Contig890	114.468	26.5277	73.2877	75.0695	55.6974	46.9398	43.7044	35.9798	66.7024	49.6208	35.479	145.242	139.688	28.328	33.8806	61.5132	60.3806	46.2811	49.9632	0.232664	-2.10368	0.062562	0.591641	-0.757207	0.303643	0.391266	-1.35378	0.102586	0.393253	-1.34647	0.191819	0.594645	-0.7499	0.503413	1.51212	0.596572	0.396592	0.278872	-1.84233	0.0211334	0.365327	-1.45274	0.0848653	0.35519	-1.49334	0.079359	0.763348	-0.389587	0.627049
Contig891	87.8665	138.668	150.704	117.342	120.968	108.86	77.9824	391.923	88.9366	73.963	78.3495	119.153	195.695	61.1884	91.127	105.883	122.591	97.3089	97.7058	1.58441	0.663942	0.522006	1.46902	0.554853	0.588158	1.05141	0.0723285	1	1.07855	0.109089	0.810121	1.50693	0.591614	0.44053	1.39719	0.482524	0.476805	0.532944	-0.907945	0.38614	0.669755	-0.578296	0.593833	1.17183	0.228757	0.999341	0.79573	-0.32965	0.721277
Contig892	60.4586	72.3484	80.5132	107.867	120.097	86.8886	97.6922	133.639	117.938	132.946	125.655	79.435	102.789	105.38	102.81	148.237	126.25	74.7617	83.272	1.20139	0.264708	0.81401	1.68768	0.755037	0.419199	1.50773	0.592382	0.55301	0.711863	-0.490329	0.627548	0.79682	-0.327674	0.77222	1.11934	0.162655	0.811773	1.31941	0.399897	0.629518	1.0364	0.0515858	1	1.40283	0.48834	0.570945	1.27307	0.348312	0.538693
Contig893	29.8263	30.1452	25.8055	45.9163	17.4054	17.977	35.1349	35.9798	24.1675	19.6611	22.1744	14.4073	19.1083	31.7273	25.7025	24.2019	21.9566	26.1073	14.4338	1.01469	0.0210394	1	0.992117	-0.0114183	1	0.878152	-0.187457	0.850012	1.02275	0.0324577	1	1.15548	0.208496	0.835153	1.12978	0.176039	0.83797	1.54439	0.62704	0.499677	1.23782	0.307806	0.792951	1.58274	0.66242	0.53751	1.24767	0.319235	0.670084
Contig894	12.0917	4.82322	22.7089	32.0685	7.83244	11.9846	21.4237	39.8348	9.66702	6.55369	7.39146	8.17714	10.5425	5.6656	15.1878	12.101	5.48915	40.3476	12.2132	0.400464	-1.32025	0.494626	1.72297	0.784894	0.599077	1.36282	0.446596	0.803767	0.232427	-2.10515	0.191544	0.29385	-1.76685	0.294292	1.26426	0.338298	0.757592	1.07514	0.10452	0.988673	2.05602	1.03985	0.429392	1.99186	0.994119	0.639126	0.522922	-0.935332	0.328283
Contig895	25.7957	63.9077	15.4833	24.7802	20.0162	41.9462	75.4115	6.42496	63.8023	106.731	47.3054	30.7616	18.4494	71.3865	65.4245	52.4375	40.2537	56.9613	46.6323	2.48726	1.31456	0.259018	0.773663	-0.370222	0.666944	2.24404	1.1661	0.262896	3.21491	1.68478	0.0431234	1.10838	0.148459	0.857992	0.344764	-1.53632	0.0265742	2.40025	1.26319	0.193623	1.94341	0.95859	0.33599	2.39393	1.25938	0.137281	1.23507	0.304597	0.702034
Contig896	39.4996	28.9393	34.0633	27.6956	24.3676	51.9334	56.5586	34.6948	26.1009	36.5134	45.8271	28.8147	43.4878	36.2598	54.9099	33.2776	64.0401	37.9742	47.7426	0.735547	-0.443111	0.728892	0.723917	-0.466105	0.52714	1.35656	0.439952	0.70559	1.01607	0.0229938	0.919979	0.542215	-0.883063	0.431854	0.533642	-0.906056	0.174242	1.174	0.231438	0.818868	1.37572	0.460185	0.678298	0.894782	-0.160392	0.881069	0.853376	-0.228747	0.775834
Contig897	5.64281	1596.49	772.101	450.417	606.579	45.9411	12.8542	2187.06	1101.07	1538.24	1.47829	7.78775	21.7439	1.13312	1.1683	850.092	429.983	383.302	135.456	284.044	8.14997	1.3758e-09	107.569	6.74912	5.65816e-08	5.16293	2.36819	0.0404443	2.64058	1.40085	0.0388673	55.016	5.78178	1.68683e-11	20.8348	4.38092	6.58455e-09	14.4279	3.85079	0.000396522	21.3	4.41278	0.000605914	108.572	6.7625	8.31534e-07	0.677366	-0.561993	0.722888
Contig898	33.8568	32.5568	27.87	42.2722	60.919	59.9232	36.8488	41.1198	28.0344	37.4496	42.8705	56.0718	36.2398	31.7273	44.3952	30.2524	47.5726	27.294	46.6323	0.965405	-0.0507934	0.998331	1.27787	0.353742	0.7564	1.41382	0.4996	0.688013	0.75548	-0.404535	0.739672	0.682834	-0.550393	0.660303	0.903842	-0.145858	0.887187	0.807154	-0.309085	0.611972	0.875666	-0.191547	0.758419	0.768912	-0.37911	0.58803	0.921759	-0.117538	0.868899
Contig899	14.5101	7.23484	9.28999	9.4748	20.0162	12.9834	9.42644	3.85498	14.5005	13.1074	10.348	19.4694	16.4726	9.06495	9.34636	8.0673	3.65943	5.93347	4.44117	0.500581	-0.998326	0.572361	0.881839	-0.181413	0.820161	0.763613	-0.389087	0.710268	0.567655	-0.816913	0.659869	0.655542	-0.609239	0.794621	1.15482	0.207673	0.863926	0.511287	-0.967795	0.281657	0.259414	-1.94667	0.0853523	0.58181	-0.781379	0.487594	1.97093	0.978877	0.358689
Contig900	49.9791	60.2903	89.8032	46.6452	38.2919	42.945	41.1335	70.6746	110.204	61.7919	130.09	93.0636	77.7509	113.312	103.978	140.169	193.95	239.712	179.868	1.21108	0.276296	0.815378	1.16399	0.21908	0.948944	0.831152	-0.266816	0.730772	1.04046	0.0572164	0.840022	1.45711	0.543113	0.518986	1.40046	0.485896	0.56392	1.42453	0.510487	0.595548	2.38663	1.25497	0.184861	0.944029	-0.0830973	0.901902	0.59688	-0.744487	0.239814
Contig901	52.3975	4.82322	12.3867	16.7631	20.0162	46.9398	41.1335	11.5649	38.6681	47.7483	5.91317	45.1689	8.56578	9.06495	12.8512	3.02524	3.65943	20.1738	15.5441	0.0924149	-3.43573	0.0156193	0.310234	-1.68857	0.0449433	0.830658	-0.267674	0.733552	0.297888	-1.74716	0.210943	0.111255	-3.16806	0.0191323	0.373479	-1.4209	0.0547577	0.28711	-1.80032	0.063477	0.487739	-1.03582	0.415768	1.21524	0.281236	0.858776	0.588655	-0.764506	0.319503
Contig902	287.783	313.51	324.117	360.042	216.698	284.635	327.354	543.552	307.411	314.577	335.572	221.172	316.934	247.02	283.896	320.675	364.113	282.433	217.617	1.09371	0.129224	0.897063	1.03952	0.0559204	1	1.05014	0.070588	0.97674	1.05212	0.0733037	0.863693	1.04148	0.0586361	0.902589	0.989885	-0.0146676	0.961707	1.10001	0.137523	0.873213	1.06634	0.0926661	0.982485	1.43995	0.526023	0.584185	1.03158	0.0448565	0.897301
Contig903	5.64281	7.23484	9.28999	6.55947	11.3135	5.99232	7.71254	3.85498	3.86681	9.36241	7.39146	9.73469	11.2014	5.6656	11.683	11.0925	14.6377	14.2403	6.66176	1.28721	0.364244	0.933768	1.59331	0.672026	0.787032	1.199	0.261832	0.999575	0.807883	-0.307782	1	1.07357	0.102412	0.970679	1.32886	0.410194	0.797471	0.853909	-0.227845	0.851838	1.12716	0.172692	0.989064	0.543105	-0.880697	0.458452	0.757577	-0.400536	0.727847
Contig904	176.539	10.8523	31.9989	37.1704	29.5892	110.858	44.5613	59.1097	25.1342	48.6845	11.8263	40.1069	52.7125	5.6656	9.34636	2.01683	1.82972	2.37339	9.99264	0.0617154	-4.01823	0.00110614	0.185488	-2.4306	0.00116974	0.435907	-1.19791	0.126598	0.33272	-1.58762	0.158089	0.141579	-2.82032	0.0148545	0.425521	-1.2327	0.0741607	0.154949	-2.69013	0.00128077	0.101681	-3.29788	0.0017746	0.952886	-0.069624	0.897216	1.52388	0.607747	0.7635
Contig905	0	0	3.09666	1.45766	3.48109	1.99744	3.4278	2.56999	0	2.80872	0	0	0.658906	2.26624	3.50489	0	3.65943	2.37339	0	NA	NA	NA	Inf	Inf	0.513397	Inf	Inf	0.490961	0	#NAME?	0.662496	0	#NAME?	0.63398	0.994104	-0.00853129	0.999542	4.35347	2.12217	0.427253	6.05853	2.59897	0.41419	5.42369	2.43928	0.356251	0.718568	-0.476803	1
Contig906	2.41835	3.61742	5.16111	2.91532	0.870271	1.99744	1.7139	3.85498	3.86681	2.80872	1.47829	5.45142	2.63562	3.39936	3.50489	1.00841	3.65943	1.18669	3.33088	1.50174	0.586637	0.96727	1.23532	0.304887	1	0.758446	-0.398882	0.903606	1.21567	0.281749	0.846611	1.98002	0.985519	0.69263	1.62875	0.703769	0.841846	0.579935	-0.786038	0.532083	0.673279	-0.570723	0.682518	0.866631	-0.20651	0.849687	0.861358	-0.215315	1
Contig907	62.0709	21.7045	74.3199	16.0343	93.9893	144.814	148.252	5.13997	5.80021	2.80872	4.43488	21.8057	18.4494	12.4643	5.84148	6.05048	3.65943	2.37339	22.2059	0.351056	-1.51022	0.183394	0.982276	-0.0257996	0.832338	2.3323	1.22175	0.21003	0.357391	-1.48443	0.168208	0.150519	-2.73198	0.0106399	0.421162	-1.24755	0.0356499	0.356878	-1.4865	0.122725	0.466954	-1.09865	0.401708	0.226983	-2.13934	0.0356304	0.764268	-0.387849	0.564756
Contig908	51.5914	56.6729	43.3533	58.3064	26.1081	63.9181	80.5532	109.224	62.8356	35.5772	44.3488	56.0718	69.844	52.1235	32.7123	50.4206	43.9132	36.7875	35.5294	1.10284	0.141225	0.913982	0.822683	-0.281591	0.70772	1.38251	0.467291	0.658613	1.34054	0.422816	0.587004	0.797709	-0.326066	0.783588	0.595065	-0.748882	0.260732	0.711354	-0.49136	0.560394	0.61313	-0.705736	0.417095	1.09603	0.132288	0.999471	1.1602	0.214376	0.743046
Contig909	246.671	624.608	199.219	266.023	730.158	341.562	379.628	60.3947	35.768	82.3892	44.3488	30.7616	17.1316	44.1916	77.1075	209.75	289.095	128.163	194.301	2.54216	1.34606	0.292798	1.59467	0.67326	0.579519	1.44392	0.529986	0.679057	1.59416	0.672797	0.426211	1.7606	0.816071	0.389545	1.10441	0.143274	0.874309	3.91784	1.97006	0.0442665	8.49764	3.08706	0.0094002	2.4845	1.31296	0.227712	0.461051	-1.117	0.18558
Contig910	162.835	148.314	161.026	166.173	81.8055	263.662	185.101	416.338	315.145	249.976	257.223	143.684	187.788	364.864	234.827	242.019	285.436	252.766	441.897	0.914427	-0.12906	0.907099	0.835091	-0.259995	0.678793	1.36274	0.446506	0.669062	1.095	0.130935	0.806037	0.671023	-0.575567	0.567947	0.612805	-0.706501	0.258464	1.65303	0.72511	0.386992	1.96458	0.974224	0.243568	1.96785	0.97662	0.281256	0.841413	-0.249114	0.643375
Contig911	208.784	220.663	274.571	295.905	135.762	229.706	253.657	330.243	222.341	234.996	236.527	183.791	241.16	250.419	227.818	249.078	210.417	217.165	235.382	1.06108	0.0855281	0.934531	1.1247	0.169536	0.896683	1.14339	0.193316	0.864954	0.943433	-0.0840081	0.988939	0.92801	-0.107787	0.950344	0.983653	-0.0237793	0.950144	1.13104	0.177651	0.8289	1.03616	0.0512408	0.925744	1.23218	0.301219	0.761231	1.09157	0.12641	0.874935
Contig912	33.0507	22.9103	37.16	40.8145	53.9568	42.945	62.5573	51.3997	30.9345	45.8758	32.5224	33.8767	15.1548	18.1299	19.861	36.3029	31.1052	35.6008	18.875	0.695929	-0.522988	0.684967	1.32029	0.400857	0.73646	1.57536	0.655679	0.536022	0.527102	-0.923845	0.405325	0.441759	-1.17867	0.282042	0.83809	-0.254822	0.682422	1.08852	0.122366	1	1.16078	0.215094	0.964808	1.74236	0.801043	0.498454	0.937748	-0.0927281	0.932458
Contig913	26.6018	13.2639	14.4511	13.8478	13.9243	17.977	22.2807	23.1299	11.6004	15.9161	13.3046	32.3192	25.6973	13.5974	9.34636	15.1262	12.808	8.30686	8.88235	0.500581	-0.998326	0.487814	0.526149	-0.926457	0.300303	0.747172	-0.420488	0.668507	0.951404	-0.0718694	1	0.669967	-0.577838	0.713689	0.704187	-0.505969	0.515049	0.441982	-1.17794	0.17391	0.343765	-1.54051	0.102087	0.581139	-0.783045	0.339565	1.28571	0.362568	0.647708
Contig914	112.05	229.103	135.221	133.376	126.189	144.814	173.961	109.224	166.273	248.104	283.832	126.162	103.448	560.894	526.901	320.675	428.153	334.648	344.191	2.05274	1.03755	0.307603	1.16814	0.224217	0.858106	1.40473	0.49029	0.609897	1.75727	0.813334	0.2531	1.46131	0.547261	0.48201	0.83158	-0.266073	0.638934	3.67813	1.87897	0.0365525	3.20494	1.6803	0.0882083	1.51745	0.601645	0.45956	1.14765	0.198677	0.720381
Contig915	3.22446	0	8.25777	2.91532	5.22163	0	17.9959	5.13997	0.966702	49.6208	0	2.33632	0.658906	2.26624	0	0	0	0	1.11029	0	#NAME?	0.639831	1.68962	0.756698	1	2.74223	1.45535	0.794089	0	#NAME?	0.57256	0	#NAME?	0.413653	0.616147	-0.698654	0.622213	0.377869	-1.40404	0.671904	0.24731	-2.01561	0.783082	12.4369	3.63656	0.644512	1.52792	0.611565	1
Contig916	54.0097	51.8497	55.7399	48.8316	67.0109	77.9002	98.5491	174.759	286.144	659.114	48.7837	57.24	42.17	47.591	49.0684	49.4122	67.6995	43.9077	34.4191	0.963804	-0.0531879	0.983675	1.05174	0.0727761	1	1.6129	0.689658	0.489901	0.916392	-0.125964	0.986072	0.597559	-0.742846	0.470165	0.652079	-0.616882	0.316604	0.978449	-0.0314317	0.89546	0.976609	-0.0341467	0.874159	7.50345	2.90756	0.0836929	1.00188	0.00271502	0.975432
Contig917	194.274	219.457	136.253	150.868	167.962	122.843	112.26	91.2345	87.9699	80.5167	107.915	175.224	196.354	228.89	130.849	104.875	104.294	122.229	139.897	1.1341	0.181542	0.859165	0.775511	-0.36678	0.584976	0.597975	-0.741844	0.334726	1.46238	0.548322	0.434387	1.89656	0.923386	0.238962	1.2969	0.375064	0.562414	0.768403	-0.380064	0.632165	0.655122	-0.610165	0.519371	0.464652	-1.10578	0.173137	1.17292	0.230101	0.773755
Contig918	4.83669	8.44064	2.06444	4.37298	12.1838	6.99104	3.4278	5.13997	3.86681	0.936241	2.95659	3.50449	1.97672	1.13312	3.50489	4.03365	3.65943	0	1.11029	1.75203	0.809029	0.743309	1.26492	0.339049	0.981987	1.06611	0.092363	1	1.38509	0.46998	0.719603	1.64338	0.716666	0.624615	1.18648	0.246686	0.873052	1.05982	0.083821	1	0.579575	-0.786933	0.556679	1.20645	0.270771	1	1.82862	0.870754	0.524806
Contig919	23.3773	25.3219	39.2244	40.8145	10.4433	23.9693	4.28474	19.2749	56.0687	23.406	47.3054	25.6996	23.7206	43.0585	37.3854	28.2356	18.2972	46.2811	31.0882	1.08747	0.120973	0.96589	1.28942	0.366723	0.872832	0.599302	-0.738644	0.470963	0.843377	-0.24575	0.966372	1.81456	0.859617	0.430198	2.15154	1.10537	0.240822	1.57456	0.654946	0.548293	1.28554	0.362377	0.641727	1.32641	0.407523	0.634162	1.22482	0.292568	0.826897
Contig920	236.192	198.958	130.06	142.851	122.708	45.9411	43.7044	23.1299	31.9012	29.0235	298.615	308.395	227.981	411.322	338.806	74.6225	49.4023	84.2553	102.147	0.845691	-0.241798	0.816938	0.555322	-0.848604	0.234444	0.187524	-2.41486	0.00277867	1.52288	0.606806	0.393297	4.50978	2.17306	0.00767606	2.96134	1.56625	0.0212266	1.04496	0.0634475	0.919922	0.29226	-1.77467	0.0457436	0.104227	-3.2622	9.09022e-05	3.57544	1.83812	0.0131662
Contig921	27.4079	3.61742	11.3544	5.83064	15.6649	22.9706	26.5654	19.2749	6.76691	13.1074	11.8263	19.08	21.085	3.39936	4.67318	1.00841	1.82972	2.37339	1.11029	0.132507	-2.91586	0.0712011	0.39632	-1.33526	0.135563	0.892501	-0.164075	0.849026	0.334342	-1.5806	0.368568	0.148467	-2.75179	0.0728096	0.444056	-1.17119	0.130485	0.259468	-1.94637	0.0288778	0.0878298	-3.50915	0.00420834	0.648779	-0.624201	0.478445	2.95422	1.56278	0.262713
Contig922	8.06115	3.61742	11.3544	5.83064	5.22163	9.9872	6.85559	16.7049	6.76691	5.61745	2.95659	5.45142	0.658906	5.6656	3.50489	1.00841	5.48915	3.56008	2.22059	0.450522	-1.15033	0.635598	0.925079	-0.112352	0.848259	1.0332	0.0471232	1	0.48701	-1.03798	0.717084	0.436045	-1.19745	0.620264	0.895351	-0.159475	0.864416	1.075	0.104341	0.946131	1.22887	0.297333	1	3.17603	1.66723	0.333972	0.874789	-0.192993	1
Contig923	43.5302	51.8497	51.6111	69.2389	45.2541	66.9142	73.6976	65.5346	71.5359	88.0067	65.0449	44.7796	55.3481	52.1235	54.9099	56.4711	67.6995	61.7081	57.7353	1.19583	0.258014	0.831585	1.26559	0.339811	0.754948	1.59533	0.673859	0.515524	0.94488	-0.0817975	1	0.74958	-0.415845	0.716813	0.793308	-0.334048	0.622769	1.13832	0.186909	0.865662	1.24141	0.311978	0.760533	1.49452	0.579679	0.489517	0.91696	-0.125069	0.853476
Contig924	322.446	38.5858	20.6444	10.2036	23.4973	81.895	42.8474	1.28499	17.4006	0	11.8263	14.4073	30.9686	14.7305	4.67318	19.1598	9.14858	11.8669	41.0809	0.120139	-3.05722	0.00630061	0.0558003	-4.16358	1.97884e-08	0.191436	-2.38507	0.0031261	2.15302	1.10636	0.156276	0.62757	-0.672151	0.551559	0.291484	-1.77851	0.00720418	0.553408	-0.853585	0.485507	0.908958	-0.137715	0.93322	0.27213	-1.87763	0.138569	0.608838	-0.71587	0.358398
Contig925	16.9284	9.64645	1.03222	5.10181	18.2757	12.9834	11.9973	3.85498	5.80021	11.2349	14.7829	16.7437	10.5425	10.1981	10.5147	11.0925	9.14858	1.18669	7.77205	0.572092	-0.805681	0.644993	0.472511	-1.08158	0.308676	0.729144	-0.455724	0.672247	1.21075	0.275899	0.82477	0.784608	-0.349956	0.924771	0.648035	-0.625856	0.53622	0.85244	-0.23033	0.723367	0.441853	-1.17836	0.235708	0.509886	-0.971753	0.363387	1.92924	0.948033	0.288132
Contig926	110.438	74.76	70.191	48.1028	64.4001	111.857	115.688	98.9444	56.0687	57.1107	54.6968	41.2751	76.4331	41.9254	38.5537	50.4206	42.0835	64.0815	85.4926	0.67962	-0.557199	0.604591	0.548482	-0.866484	0.218877	1.01776	0.0253909	1	1.23909	0.309285	0.630053	0.667764	-0.58259	0.571415	0.538913	-0.891875	0.142588	0.785806	-0.347754	0.699127	1.08084	0.112159	0.759163	1.19752	0.260052	0.795502	0.72703	-0.459913	0.408323
Contig927	802.085	277.335	249.797	322.143	283.708	309.603	469.608	291.693	242.642	366.07	267.571	289.704	243.136	233.423	232.491	225.884	268.968	234.965	255.367	0.347136	-1.52643	0.125518	0.353364	-1.50077	0.0327274	0.479389	-1.06073	0.173781	0.982377	-0.0256516	1	0.724122	-0.465694	0.614165	0.737113	-0.440043	0.44852	0.89849	-0.154425	0.772674	0.947241	-0.078196	0.883701	1.12467	0.169505	0.876186	0.948534	-0.0762293	0.891012
Contig928	0	4.82322	10.3222	4.37298	8.70271	14.9808	0.856949	0	0	0.936241	0	0	0	0	0	3.02524	3.65943	2.37339	1.11029	Inf	Inf	0.279823	Inf	Inf	0.159926	Inf	Inf	0.166409	0.623901	-0.680611	0.965702	0.615947	-0.699121	0.948672	0.987251	-0.0185106	1	Inf	Inf	0.422901	Inf	Inf	0.190152	Inf	Inf	0.928424	0.318649	-1.64996	0.548446
Contig929	117.693	85.6122	76.3844	102.036	129.67	91.8822	85.6949	57.8247	53.1686	103.923	351.834	153.808	96.8592	498.572	397.22	360.003	300.073	245.646	289.787	0.730299	-0.453441	0.67181	0.865238	-0.208831	0.752603	0.745508	-0.423704	0.576308	0.844044	-0.24461	0.838133	0.979599	-0.0297365	1	1.1606	0.214873	0.737222	3.20203	1.67899	0.069196	2.2169	1.14854	0.250327	0.571084	-0.808224	0.315151	1.44438	0.530446	0.412465
Contig930	66.1014	49.4381	38.1922	33.5262	67.8812	25.9667	50.56	33.4098	43.5016	20.5973	28.0876	38.5494	21.7439	29.4611	28.0391	42.3533	47.5726	46.2811	42.1911	0.750871	-0.413363	0.724894	0.697504	-0.519727	0.476246	0.57093	-0.808613	0.363619	1.07651	0.106363	0.840938	1.31517	0.39525	0.664467	1.2217	0.288886	0.760119	1.05992	0.0839611	1	1.50066	0.585601	0.622763	1.07536	0.104813	1	0.706303	-0.50164	0.497192
Contig931	530.424	547.436	508.885	570.674	639.649	711.089	533.022	209.454	488.184	720.906	884.019	428.716	327.476	914.427	790.936	806.73	737.375	719.136	645.08	1.03616	0.0512413	0.95803	1.07294	0.101563	0.956751	1.15959	0.213615	0.86303	0.965721	-0.0503221	1	0.893554	-0.162374	0.91035	0.925271	-0.112052	0.867301	2.24154	1.16449	0.20363	1.84739	0.885485	0.364707	1.24828	0.319937	0.650446	1.21336	0.279006	0.671808
Contig932	42.7241	67.5251	53.6755	102.765	82.6758	36.9526	63.4142	3.85498	27.0677	11.2349	16.2612	29.2041	28.333	15.8637	24.5342	26.2187	10.9783	16.6137	22.2059	1.58675	0.666071	0.548625	1.85166	0.888822	0.338712	1.15887	0.212715	0.854644	0.85693	-0.222751	0.848311	1.36922	0.453356	0.600111	1.59782	0.676107	0.322441	0.718861	-0.476215	0.600156	0.575166	-0.79795	0.477419	0.486098	-1.04068	0.310314	1.24983	0.321735	0.758778
Contig933	275.691	411.18	268.377	261.65	288.93	90.8835	103.691	172.189	121.804	63.6644	279.397	268.677	260.927	554.095	471.991	257.145	177.482	243.272	265.36	1.49735	0.582412	0.555954	0.984114	-0.0231033	0.906345	0.348531	-1.52064	0.0527983	1.52152	0.605515	0.377106	4.29617	2.10305	0.00804834	2.8236	1.49754	0.0244315	1.47189	0.557673	0.528023	0.860816	-0.216223	0.8575	0.448944	-1.15539	0.121765	1.70988	0.773896	0.27443
Contig934	41.1119	22.9103	15.4833	28.4244	32.2	49.936	59.1295	28.2698	50.2685	58.0469	35.479	42.0538	25.6973	22.6624	26.8708	40.3365	51.232	28.4807	37.75	0.559472	-0.837861	0.498398	0.611474	-0.709638	0.401269	1.30996	0.389517	0.741807	0.914957	-0.128223	0.981969	0.427093	-1.22738	0.273187	0.46679	-1.09916	0.12231	0.923967	-0.114087	0.818294	1.15342	0.205919	0.984384	1.34157	0.423928	0.651221	0.801067	-0.320005	0.712077
Contig935	1.61223	2.41161	7.22555	8.01714	3.48109	1.99744	2.57085	2.56999	3.86681	1.87248	1.47829	2.33632	1.97672	6.79871	5.84148	3.02524	5.48915	1.18669	4.44117	1.50174	0.586637	1	3.86168	1.94923	0.467082	1.39883	0.484225	1	0.388883	-1.36259	0.691473	1.07357	0.102412	1	2.76065	1.46501	0.362226	1.98357	0.9881	0.544722	1.71497	0.778183	0.792434	1.27999	0.356127	0.946121	1.15662	0.209917	0.877341
Contig936	8.06115	8.44064	13.4189	10.9325	10.4433	48.9373	78.8393	7.70996	22.2341	23.406	2.95659	10.9028	8.56578	0	1.1683	6.05048	3.65943	2.37339	2.22059	1.05122	0.0720634	1	1.43242	0.518456	0.768747	7.8206	2.96728	0.0148143	0.733876	-0.446393	0.855371	0.134417	-2.89522	0.021686	0.18316	-2.44882	0.000780411	0.261072	-1.93748	0.0826239	0.281843	-1.82704	0.12724	1.82221	0.865687	0.401933	0.926302	-0.110446	1
Contig937	37.8874	47.0264	55.7399	48.8316	38.2919	33.9565	40.2766	39.8348	33.8346	35.5772	63.5666	45.9477	88.9523	56.656	30.3757	39.3281	43.9132	45.0944	55.5147	1.24613	0.31745	0.79685	1.25213	0.324387	0.815076	0.967469	-0.0477131	0.934879	0.995203	-0.00693676	0.939316	1.28803	0.365163	0.673049	1.29424	0.3721	0.649965	0.701427	-0.511635	0.530502	0.711137	-0.4918	0.660261	0.537979	-0.894378	0.318416	0.986345	-0.0198353	0.907645
Contig938	45.1424	28.9393	60.901	59.7641	34.8109	41.9462	44.5613	64.2496	78.3028	64.6006	59.1317	114.869	77.092	72.5196	57.2465	69.5805	47.5726	64.0815	47.7426	0.643604	-0.635756	0.598227	1.14457	0.194801	0.915829	0.946525	-0.0792878	0.898547	0.562312	-0.830557	0.450339	0.679965	-0.556468	0.639593	1.20923	0.274089	0.731895	0.672266	-0.572896	0.440456	0.551933	-0.857436	0.322741	0.717826	-0.478294	0.531482	1.21802	0.28454	0.704497
Contig939	95.1216	84.4064	90.8355	99.121	116.616	123.841	107.119	109.224	86.0365	115.158	106.437	95.0105	61.2782	98.5814	116.83	84.7067	93.3155	62.8948	83.272	0.890864	-0.166723	0.886123	1.06675	0.0932196	0.981541	1.19994	0.262966	0.827867	0.835121	-0.259943	0.833956	0.742422	-0.429689	0.691951	0.888999	-0.169746	0.792669	1.2987	0.377068	0.764218	1.01925	0.0275139	0.931694	1.32237	0.403123	0.720698	1.27417	0.349554	0.600878
Contig940	60.4586	0	0	0	0	43.9437	15.4251	0	0	0	0	0	0	0	0	0	0	0	0	0	#NAME?	0.00213764	0	#NAME?	6.99534e-09	0.486358	-1.03991	0.313097	NA	NA	NA	0	#NAME?	0.00854647	0	#NAME?	1.73668e-07	NA	NA	NA	NA	NA	NA	NA	NA	NA	NA	NA	NA
Contig941	97.5399	61.4961	75.3521	21.1361	63.5298	64.9168	131.97	14.1349	24.1675	111.413	16.2612	81.382	44.8056	38.526	23.3659	20.1683	7.31886	14.2403	11.1029	0.632965	-0.659801	0.544589	0.544178	-0.87785	0.190235	0.995338	-0.00674196	1	1.16316	0.218049	0.676072	0.63593	-0.653059	0.507786	0.546727	-0.871108	0.117216	0.389085	-1.36184	0.223751	0.172085	-2.53881	0.05712	0.791303	-0.337698	0.815399	2.261	1.17696	0.306095
Contig942	124.142	101.288	101.158	84.5443	102.692	83.8925	116.545	70.6746	89.9033	108.604	174.439	149.135	96.8592	209.627	179.917	229.918	171.993	154.27	186.529	0.819132	-0.287833	0.790593	0.769825	-0.377397	0.562241	0.796918	-0.327497	0.676819	1.06405	0.0895641	0.838265	1.02787	0.0396645	0.936204	0.966004	-0.0498995	0.87956	1.61148	0.688387	0.460632	1.38638	0.471319	0.65143	0.728272	-0.45745	0.564418	1.16237	0.217068	0.740885
Contig943	23.3773	18.0871	29.9344	29.1532	31.3298	19.9744	45.4183	17.9899	25.1342	42.1308	20.6961	41.2751	70.5029	16.9968	14.0195	16.1346	23.7863	21.3605	13.3235	0.776763	-0.364454	0.812782	1.28154	0.357877	0.807001	1.37898	0.463596	0.684888	0.606117	-0.722331	0.571916	0.56329	-0.82805	0.486766	0.929341	-0.10572	0.824652	0.30251	-1.72494	0.039272	0.347163	-1.52632	0.0931034	0.506987	-0.979979	0.324979	0.871378	-0.198629	0.837197
Contig944	46.7547	213.428	465.532	389.196	324.611	130.832	455.897	14.1349	29.9678	62.7281	14.7829	17.133	13.837	40.7923	43.2269	59.4963	21.9566	48.6544	46.6323	4.5829	2.19626	0.0538175	8.37551	3.06618	0.00479042	6.18085	2.6278	0.0126244	0.547179	-0.869916	0.399001	0.741468	-0.431543	0.658936	1.35507	0.438372	0.622173	2.55213	1.3517	0.128837	2.5156	1.3309	0.148185	2.29653	1.19945	0.174372	1.01452	0.020803	1
Contig945	39.4996	68.731	36.1277	42.2722	41.773	41.9462	44.5613	32.1248	71.5359	43.0671	65.0449	43.6114	67.8673	103.114	81.7807	55.4627	27.4457	47.4678	55.5147	1.74692	0.804817	0.478271	1.00761	0.0109395	1	1.08174	0.113357	0.972641	1.73373	0.793877	0.315727	1.61492	0.691459	0.422332	0.931471	-0.102418	0.882734	1.3655	0.449425	0.589093	0.776754	-0.364471	0.82304	0.873501	-0.195118	0.914048	1.75795	0.813896	0.298701
Contig946	16.9284	939.323	134.189	141.393	458.633	0.99872	0.856949	0	0	0	0	0.389387	0	0	0	0	0	0	1.11029	55.7075	5.7998	0.000318915	14.2718	3.8351	0.00665697	0.0541747	-4.20624	0.00399312	3.90332	1.9647	0.032753	1028.29	10.006	9.45862e-12	263.44	8.04133	2.31554e-09	0	#NAME?	0.910967	1.90534	0.930046	1	0	#NAME?	0.994758	0	#NAME?	0.824446
Contig947	3.22446	4.82322	69.1588	26.2379	536.087	10.9859	9.42644	0	0.966702	0.936241	5.91317	4.28326	9.22468	9.06495	25.7025	25.2103	31.1052	18.9871	22.2059	1.50174	0.586637	0.979432	64.1252	6.00282	0.692204	3.12859	1.64551	1	0.0234189	-5.41618	0.746485	0.480006	-1.05888	1	20.4965	4.35731	0.452315	2.43193	1.2821	0.155391	3.55271	1.82892	0.0990464	0.0934626	-3.41947	0.0233807	0.684527	-0.546821	0.585697
Contig948	45.9486	20.4987	21.6766	38.628	40.9028	83.8925	78.8393	74.5296	50.2685	32.7684	29.5659	36.9918	30.3097	4.53248	15.1878	17.143	27.4457	17.8004	43.3014	0.447888	-1.15879	0.331991	0.727888	-0.458211	0.574747	1.74987	0.807251	0.441551	0.615325	-0.70058	0.530529	0.255954	-1.96604	0.0727969	0.415966	-1.26546	0.0664985	0.492579	-1.02157	0.173034	0.875152	-0.192394	0.858073	1.55717	0.638926	0.594626	0.56285	-0.829178	0.196344
Contig949	35.4691	39.7916	62.9655	53.9335	53.0866	58.9245	56.5586	88.6645	71.5359	57.1107	47.3054	49.0628	54.6892	28.328	43.2269	42.3533	29.2755	20.1738	41.0809	1.12631	0.171599	0.902379	1.58977	0.668817	0.535043	1.60861	0.685813	0.522939	0.708472	-0.497218	0.676446	0.700174	-0.514214	0.656869	0.988288	-0.0169959	0.954315	0.7751	-0.367546	0.625512	0.580009	-0.785852	0.407856	1.39237	0.477543	0.641699	1.33636	0.418306	0.607899
Contig950	23.3773	15.6755	27.87	29.1532	13.9243	11.9846	7.71254	41.1198	16.4339	8.42617	26.6093	11.2922	21.085	21.5293	26.8708	22.1851	20.1269	26.1073	21.0956	0.673194	-0.570905	0.705619	1.00906	0.0130151	1	0.416725	-1.26283	0.212596	0.667149	-0.58392	0.699794	1.61544	0.691927	0.525061	2.42141	1.27585	0.13884	1.49601	0.581123	0.5282	1.37991	0.464569	0.596178	1.35396	0.437188	0.765191	1.08414	0.116554	0.949338
Contig951	37.0813	47.0264	45.4177	57.5776	52.2163	27.9642	30.8502	43.6897	15.4672	11.2349	4.43488	13.6286	10.5425	18.1299	9.34636	21.1767	9.14858	10.6802	23.3162	1.27322	0.348477	0.775926	1.38638	0.471327	0.664441	0.783334	-0.3523	0.680217	0.918372	-0.12285	0.975413	1.62538	0.700777	0.432909	1.76985	0.823627	0.258058	1.09667	0.133131	0.877125	1.18725	0.247622	0.78225	1.9384	0.954863	0.505239	0.923708	-0.11449	0.892507
[truncated: 55,529 more rows]
[truncated: 6 more columns]
